# Supplementary material for: Single-crystal X-ray diffraction and NMR crystallography of a 1:1 cocrystal of di­thia­non and pyrimethanil
Source: Acta Crystallogr C Struct Chem. 2017 Feb 6;73(Pt 3):149–56. doi: 10.1107/S2053229617000870 (PMC5391860; doi:10.1107/S2053229617000870)
Supplement: Supplementary file 1 [file c-73-00149-sup1.cif]

##############################################################################
#                                                                            #
# This CIF contains the data in a paper accepted for publication in          #
# Acta Crystallographica Section C. It conforms to the requirements of       #
# Notes for Authors for Acta Crystallographica Section C, and has been       #
# peer reviewed under the auspices of the IUCr Commission on Journals.       #
#                                                                            #
# Full details of the Crystallographic Information File format               #
# are given in the paper "The Crystallographic Information File (CIF):       #
# a New Standard Archive File for Crystallography" by S. R. Hall, F. H.      #
# Allen and I. D. Brown [Acta Cryst. (1991), A47, 655-685].                  #
#                                                                            #
# The current version of the core CIF dictionary is obtainable from          #
# ftp://ftp.iucr.org/pub/cif_core.dic.                                       #
#                                                                            #
# Software is freely available for graphical display of the structure(s)     #
# in this CIF. For information consult the CIF software page                 #
# http://www.iucr.org/resources/cif/software.                                #
#                                                                            #
# This file may be used for bona fide research purposes within the           #
# scientific community so long as proper attribution is given to the journal # 
# article from which it was obtained.                                        #
#                                                                            #
##############################################################################
data_global
_journal_date_recd_electronic     2016-09-30
_journal_date_accepted     2017-01-17
_journal_name_full     'Acta Crystallographica, Section C'
_journal_year     2017
_journal_volume     73
_journal_issue      3
_journal_page_first     149
_journal_page_last     156
_journal_paper_category     FA
_journal_paper_doi     10.1107/S2053229617000870
_journal_coeditor_code     DF3006
_publ_contact_author_name     'Steven P. Brown'
_publ_contact_author_address
;
Department of Physics
University of Warwick
Coventry CV4 7AL
England
;
_publ_contact_author_email     s.p.brown@warwick.ac.uk
_publ_contact_author_fax     ?
_publ_contact_author_phone     ?
_publ_section_title
;
Single-crystal X-ray diffraction and NMR crystallography of a 1:1 cocrystal of
dithianon and pyrimethanil
;
loop_
    _publ_author_name
    _publ_author_address
    'Ann-Christin P\"oppler'
;
Department of Physics
University of Warwick
Coventry CV4 7AL
England
University of W\"urzburg
Department of Organic Chemistry
97074 Wurzburg
Germany
;
    'Emily K. Corlett'
;
Department of Physics
University of Warwick
Coventry CV4 7AL
England
Molecular Analytical Science Centre for Doctoral Training
University of Warwick
Coventry CV4 7AL
England
;
    'Harriet Pearce'
;
Department of Physics
University of Warwick
Coventry CV4 7AL
England
Molecular Analytical Science Centre for Doctoral Training
University of Warwick
Coventry CV4 7AL
England
;
    'Mark P. Seymour'
;
International Research Centre
Syngenta
Jealott's Hill
Bracknell
Berkshire RG42 6EY
England
;
    'Matthew Reid'
;
International Research Centre
Syngenta
Jealott's Hill
Bracknell
Berkshire RG42 6EY
England
Afton Chemical
London Road
Bracknell
Berkshire RG12 2UW
England
;
    'Mark G. Montgomery'
;
International Research Centre
Syngenta
Jealott's Hill
Bracknell
Berkshire RG42 6EY
England
;
    'Steven P. Brown'
;
Department of Physics
University of Warwick
Coventry CV4 7AL
England
;
_publ_section_synopsis
;
A combined single-crystal X-ray diffraction and NMR crystallography study of a
1:1 cocrystal of two fungicides, dithianon and pyrimethanil, is presented.
Specifically, the role of hydrogen bonding, C---H...\p and S...O
intermolecular interactions is quantitatively investigated.
;
data_I
_database_code_depnum_ccdc_archive     'CCDC 1507863'
_chemical_name_systematic
;\
5,10-Dioxo-5<i>H</i>,10<i>H</i>-naphtho[2,3-<i>b</i>][1,4]dithiine-2,3-\
dicarbonitrile--4,6-dimethyl-<i>N</i>-phenylpyrimidin-2-amine (1/1)
;
_chemical_name_common
;
Dithianon--pyrimethanil (1/1)
;
_chemical_formula_moiety     'C14 H4 N2 O2 S2, C12 H13 N3'
_chemical_formula_sum     'C26 H17 N5 O2 S2'
_chemical_formula_iupac     'C14 H4 N2 O2 S2, C12 H13 N3'
_chemical_formula_weight     495.59
_symmetry_cell_setting     monoclinic
_symmetry_space_group_name_H-M     'P 21/n'
_symmetry_space_group_name_Hall     '-P 2yn'
loop_
    _symmetry_equiv_pos_as_xyz
    'x,y,z'
    '-x,-y,-z'
    'x+1/2,-y+1/2,z+1/2'
    '-x+1/2,y+1/2,-z+1/2'
_cell_length_a     7.1707(2)
_cell_length_b     22.8006(6)
_cell_length_c     13.8237(4)
_cell_angle_alpha     90
_cell_angle_beta     97.047(3)
_cell_angle_gamma     90
_cell_volume     2243.04(7)
_cell_formula_units_Z     4
_cell_measurement_reflns_used     2711
_cell_measurement_theta_min     5.0250
_cell_measurement_theta_max     62.5720
_cell_measurement_temperature     100
_exptl_crystal_description     'plate'
_exptl_crystal_colour     'purple'
_exptl_crystal_size_max     0.600
_exptl_crystal_size_mid     0.100
_exptl_crystal_size_min     0.020
_exptl_crystal_density_diffrn     1.467
_exptl_crystal_density_meas     ?
_exptl_crystal_density_method     'not measured'
_exptl_crystal_F_000     1024
_exptl_absorpt_coefficient_mu     2.454
_exptl_absorpt_correction_type     multi-scan
_exptl_absorpt_process_details
;
(CrysAlis PRO; Agilent, 2014)
;
_exptl_absorpt_correction_T_min     0.59641
_exptl_absorpt_correction_T_max     1.00000
_exptl_special_details
;
The crystal was
placed in the cold stream of an Oxford
Cryosystems open-flow nitrogen cryostat (Cosier &
Glazer, 1986) with a nominal stability of 0.1K.
Cosier, J. & Glazer, A.M., 1986. J. Appl. Cryst. 105-107.
;
_diffrn_ambient_temperature     100
_diffrn_radiation_type     'Cu K\a'
_diffrn_radiation_wavelength     1.54184
_diffrn_radiation_monochromator     'mirror'
_diffrn_measurement_device_type     'Agilent Xcalibur Onyx Ultra'
_diffrn_measurement_device     'four-circle diffractometer'
_diffrn_measurement_method     \w/2\q
_diffrn_reflns_number     5143
_diffrn_reflns_av_R_equivalents     0.035
_diffrn_reflns_theta_min     3.2213
_diffrn_reflns_theta_max     58.9342
_diffrn_reflns_theta_full     58.8557
_diffrn_measured_fraction_theta_max     0.9781
_diffrn_measured_fraction_theta_full     0.9781
_diffrn_reflns_limit_h_min     -5
_diffrn_reflns_limit_h_max     7
_diffrn_reflns_limit_k_min     -25
_diffrn_reflns_limit_k_max     25
_diffrn_reflns_limit_l_min     -14
_diffrn_reflns_limit_l_max     15
_diffrn_standards_number     0
_diffrn_standards_interval_count     ?
_diffrn_standards_interval_time     ?
_diffrn_standards_decay_%     ?
_refine_special_details     ?
_reflns_number_total     3160
_reflns_number_gt     2667
_reflns_threshold_expression     I>2.0\s(I)
_refine_ls_structure_factor_coef     Fsqd
_refine_ls_matrix_type     full
_refine_ls_R_factor_all     0.0527
_refine_ls_R_factor_gt     0.0449
_refine_ls_wR_factor_all     0.0935
_refine_ls_wR_factor_gt     0.0851
_refine_ls_wR_factor_ref     0.0935
_refine_ls_goodness_of_fit_ref     0.9756
_refine_ls_number_reflns     3141
_refine_ls_number_parameters     109
_refine_ls_number_restraints     3
_refine_ls_hydrogen_treatment     mixed
_refine_ls_weighting_scheme     calc
_refine_ls_weighting_details
;
Method, part 1, Chebychev polynomial
[weight] = 1.0/[A~0~*T~0~(x)+A~1~*T~1~(x) ... +A~n-1~]*T~n-1~(x)]
where A~i~ are the Chebychev coefficients listed below and x= Fcalc/Fmax
Method = Robust Weighting
W = [weight] * [1-(deltaF/6*sigmaF)^2^]^2^
A~i~ are:
0.138E+04 0.207E+04 0.111E+04 326.
;
_atom_sites_solution_hydrogens     difmap
_atom_sites_solution_primary     other
_refine_ls_shift/su_max     0.0007021
_refine_ls_shift/su_mean     0.0000978
_refine_diff_density_max     0.43
_refine_diff_density_min     -0.37
_refine_ls_extinction_method     'None'
loop_
    _atom_type_symbol
    _atom_type_scat_Cromer_Mann_a1
    _atom_type_scat_Cromer_Mann_a2
    _atom_type_scat_Cromer_Mann_a3
    _atom_type_scat_Cromer_Mann_a4
    _atom_type_scat_Cromer_Mann_b1
    _atom_type_scat_Cromer_Mann_b2
    _atom_type_scat_Cromer_Mann_b3
    _atom_type_scat_Cromer_Mann_b4
    _atom_type_scat_Cromer_Mann_c
    _atom_type_scat_dispersion_real
    _atom_type_scat_dispersion_imag
    _atom_type_scat_source
    C 2.3100 1.0200 1.5886 0.8650 20.8439 10.2075 0.5687 51.6512 0.2156 0.0181
                                                                          0.0091
                                'International Tables Vol C 4.2.6.8 and 6.1.1.4'
    H 0.4930 0.3229 0.1402 0.0408 10.5109 26.1257 3.1424 57.7998 0.0030 0.0000
                                                                          0.0000
                                'International Tables Vol C 4.2.6.8 and 6.1.1.4'
    N 12.2126 3.1322 2.0125 1.1663 0.0057 9.8933 28.9975 0.5826 -11.5290 0.0311
                                                                          0.0180
                                'International Tables Vol C 4.2.6.8 and 6.1.1.4'
    O 3.0485 2.2868 1.5463 0.8670 13.2771 5.7011 0.3239 32.9089 0.2508 0.0492
                                                                          0.0322
                                'International Tables Vol C 4.2.6.8 and 6.1.1.4'
    S 6.9053 5.2034 1.4379 1.5863 1.4679 22.2151 0.2536 56.1720 0.8669 0.3331
                                                                          0.5567
                                'International Tables Vol C 4.2.6.8 and 6.1.1.4'
_computing_data_collection
;
CrysAlis PRO (Agilent, 2014)
;
_computing_cell_refinement
;
CrysAlis PRO (Agilent, 2014)
;
_computing_data_reduction
;
CrysAlis PRO (Agilent, 2014)
;
_computing_structure_solution
;
SUPERFLIP (Palatinus & Chapuis, 2007)
;
_computing_structure_refinement
;
CRYSTALS (Betteridge <i>et al.</i>,  2003)
;
_computing_molecular_graphics
;
CAMERON (Watkin <i>et al.</i>,  1996) and
Mercury (Macrae <i>et al.</i>,  2006)
;
_computing_publication_material
;
CRYSTALS (Betteridge <i>et al.</i>,  2003)
;
loop_
    _atom_site_type_symbol
    _atom_site_label
    _atom_site_fract_x
    _atom_site_fract_y
    _atom_site_fract_z
    _atom_site_U_iso_or_equiv
    _atom_site_adp_type
    _atom_site_occupancy
    _atom_site_disorder_assembly
    _atom_site_disorder_group
    S S1 0.57630(11) 0.51819(3) 0.79844(6) 0.0223 Uani 1.0000 . .
    C C2 0.3685(4) 0.48079(13) 0.7529(2) 0.0212 Uani 1.0000 . .
    C C3 0.2072(4) 0.47646(13) 0.7926(2) 0.0202 Uani 1.0000 . .
    S S4 0.14929(11) 0.50645(3) 0.90297(5) 0.0206 Uani 1.0000 . .
    C C5 0.3411(4) 0.55384(12) 0.9352(2) 0.0177 Uani 1.0000 . .
    C C6 0.5006(4) 0.55878(12) 0.8951(2) 0.0175 Uani 1.0000 . .
    C C7 0.6476(4) 0.60247(12) 0.9342(2) 0.0179 Uani 1.0000 . .
    O O8 0.7809(3) 0.61031(9) 0.88850(15) 0.0221 Uani 1.0000 . .
    C C9 0.6255(4) 0.63243(12) 1.0265(2) 0.0167 Uani 1.0000 . .
    C C10 0.4604(4) 0.62563(12) 1.0704(2) 0.0176 Uani 1.0000 . .
    C C11 0.3051(4) 0.58862(13) 1.0216(2) 0.0176 Uani 1.0000 . .
    O O12 0.1533(3) 0.58453(9) 1.05284(15) 0.0237 Uani 1.0000 . .
    C C13 0.4420(4) 0.65186(13) 1.1586(2) 0.0214 Uani 1.0000 . .
    C C14 0.5889(5) 0.68550(14) 1.2043(2) 0.0247 Uani 1.0000 . .
    C C15 0.7515(5) 0.69313(13) 1.1606(2) 0.0235 Uani 1.0000 . .
    C C16 0.7717(4) 0.66662(13) 1.0719(2) 0.0211 Uani 1.0000 . .
    C C17 0.0513(5) 0.44419(13) 0.7438(2) 0.0227 Uani 1.0000 . .
    N N18 -0.0763(4) 0.41868(13) 0.7075(2) 0.0334 Uani 1.0000 . .
    C C19 0.3871(5) 0.45136(14) 0.6633(2) 0.0244 Uani 1.0000 . .
    N N20 0.4065(4) 0.42677(13) 0.5922(2) 0.0372 Uani 1.0000 . .
    N N21 0.1269(3) 0.65896(11) 0.81861(18) 0.0185 Uani 1.0000 . .
    C C22 0.1456(4) 0.63048(12) 0.7301(2) 0.0193 Uani 1.0000 . .
    C C23 0.3046(5) 0.63170(13) 0.6818(2) 0.0227 Uani 1.0000 . .
    C C24 0.3041(5) 0.60183(14) 0.5940(2) 0.0281 Uani 1.0000 . .
    C C25 0.1478(5) 0.57112(14) 0.5532(2) 0.0305 Uani 1.0000 . .
    C C26 -0.0103(5) 0.56959(14) 0.6017(2) 0.0289 Uani 1.0000 . .
    C C27 -0.0132(5) 0.59861(13) 0.6889(2) 0.0227 Uani 1.0000 . .
    C C28 0.2398(4) 0.69992(12) 0.8710(2) 0.0172 Uani 1.0000 . .
    N N29 0.4071(3) 0.71395(10) 0.84429(17) 0.0189 Uani 1.0000 . .
    C C30 0.5047(4) 0.75525(13) 0.8996(2) 0.0204 Uani 1.0000 . .
    C C31 0.4355(4) 0.78043(13) 0.9782(2) 0.0240 Uani 1.0000 . .
    C C32 0.2624(5) 0.76203(13) 1.0009(2) 0.0233 Uani 1.0000 . .
    N N33 0.1612(3) 0.72147(11) 0.94755(18) 0.0203 Uani 1.0000 . .
    C C34 0.1768(5) 0.78633(16) 1.0859(3) 0.0350 Uani 1.0000 . .
    C C35 0.6919(4) 0.77160(14) 0.8698(2) 0.0256 Uani 1.0000 . .
    H H131 0.3325 0.6473 1.1887 0.0272 Uiso 1.0000 . .
    H H141 0.5773 0.7037 1.2645 0.0304 Uiso 1.0000 . .
    H H151 0.8471 0.7168 1.1907 0.0275 Uiso 1.0000 . .
    H H161 0.8807 0.6722 1.0421 0.0261 Uiso 1.0000 . .
    H H231 0.4128 0.6519 0.7083 0.0274 Uiso 1.0000 . .
    H H241 0.4121 0.6020 0.5619 0.0339 Uiso 1.0000 . .
    H H251 0.1519 0.5519 0.4941 0.0370 Uiso 1.0000 . .
    H H261 -0.1170 0.5500 0.5748 0.0342 Uiso 1.0000 . .
    H H271 -0.1197 0.5972 0.7217 0.0260 Uiso 1.0000 . .
    H H311 0.5042 0.8085 1.0170 0.0294 Uiso 1.0000 . .
    H H342 0.0443 0.7782 1.0832 0.0544 Uiso 1.0000 . .
    H H341 0.1920 0.8277 1.0869 0.0549 Uiso 1.0000 . .
    H H343 0.2423 0.7710 1.1438 0.0548 Uiso 1.0000 . .
    H H352 0.7389 0.8070 0.9003 0.0411 Uiso 1.0000 . .
    H H353 0.6847 0.7771 0.8015 0.0418 Uiso 1.0000 . .
    H H351 0.7800 0.7420 0.8872 0.0415 Uiso 1.0000 . .
    H H211 0.022(3) 0.6531(11) 0.8421(16) 0.0231 Uiso 1.0000 . .
loop_
    _atom_site_aniso_label
    _atom_site_aniso_U_11
    _atom_site_aniso_U_22
    _atom_site_aniso_U_33
    _atom_site_aniso_U_12
    _atom_site_aniso_U_13
    _atom_site_aniso_U_23
    S1 0.0223 0.0220 0.0224 -0.0001 0.0015 -0.0055
    C2 0.0274 0.0150 0.0197 0.0019 -0.0035 0.0014
    C3 0.0236 0.0150 0.0203 -0.0003 -0.0043 0.0020
    S4 0.0215 0.0185 0.0211 -0.0044 0.0004 -0.0018
    C5 0.0202 0.0125 0.0189 0.0022 -0.0038 0.0041
    C6 0.0214 0.0132 0.0169 0.0009 -0.0021 0.0022
    C7 0.0197 0.0133 0.0204 0.0045 0.0009 0.0041
    O8 0.0219 0.0229 0.0214 -0.0035 0.0027 -0.0011
    C9 0.0188 0.0127 0.0171 0.0016 -0.0041 0.0010
    C10 0.0199 0.0135 0.0184 0.0016 -0.0015 0.0037
    C11 0.0187 0.0143 0.0198 0.0015 0.0023 0.0054
    O12 0.0250 0.0224 0.0244 -0.0031 0.0062 0.0008
    C13 0.0242 0.0199 0.0206 0.0015 0.0041 0.0008
    C14 0.0338 0.0223 0.0175 -0.0007 0.0016 -0.0052
    C15 0.0277 0.0184 0.0225 -0.0036 -0.0042 -0.0039
    C16 0.0206 0.0174 0.0244 0.0004 -0.0003 0.0021
    C17 0.0271 0.0205 0.0195 -0.0001 -0.0013 0.0002
    N18 0.0413 0.0324 0.0255 -0.0073 0.0002 -0.0019
    C19 0.0281 0.0203 0.0244 0.0027 0.0018 0.0001
    N20 0.0423 0.0377 0.0314 0.0023 0.0037 -0.0076
    N21 0.0157 0.0194 0.0204 -0.0024 0.0017 -0.0019
    C22 0.0294 0.0114 0.0161 0.0038 -0.0013 0.0021
    C23 0.0284 0.0181 0.0215 0.0000 0.0027 0.0018
    C24 0.0429 0.0202 0.0223 0.0053 0.0090 0.0021
    C25 0.0517 0.0213 0.0177 0.0021 0.0016 -0.0017
    C26 0.0429 0.0167 0.0242 -0.0026 -0.0075 -0.0005
    C27 0.0289 0.0183 0.0198 0.0015 -0.0020 0.0034
    C28 0.0207 0.0113 0.0185 0.0042 -0.0016 0.0037
    N29 0.0213 0.0152 0.0199 0.0012 0.0007 0.0033
    C30 0.0215 0.0145 0.0238 0.0007 -0.0033 0.0047
    C31 0.0283 0.0158 0.0267 -0.0028 -0.0013 -0.0036
    C32 0.0270 0.0190 0.0235 0.0016 0.0019 -0.0027
    N33 0.0224 0.0175 0.0210 0.0013 0.0029 -0.0031
    C34 0.0366 0.0326 0.0373 -0.0031 0.0103 -0.0140
    C35 0.0244 0.0239 0.0278 -0.0050 0.0004 0.0034
loop_
    _geom_bond_atom_site_label_1
    _geom_bond_atom_site_label_2
    _geom_bond_site_symmetry_1
    _geom_bond_site_symmetry_2
    _geom_bond_distance
    _geom_bond_publ_flag
    S1 C2 . . 1.764(3) yes
    S1 C6 . . 1.764(3) yes
    C2 C3 . . 1.343(4) yes
    C2 C19 . . 1.429(4) yes
    C3 S4 . . 1.767(3) yes
    C3 C17 . . 1.436(4) yes
    S4 C5 . . 1.763(3) yes
    C5 C6 . . 1.336(4) yes
    C5 C11 . . 1.483(4) yes
    C6 C7 . . 1.502(4) yes
    C7 O8 . . 1.223(4) yes
    C7 C9 . . 1.473(4) yes
    C9 C10 . . 1.404(4) yes
    C9 C16 . . 1.393(4) yes
    C10 C11 . . 1.491(4) yes
    C10 C13 . . 1.379(4) yes
    C11 O12 . . 1.222(4) yes
    C13 C14 . . 1.390(4) yes
    C13 H131 . . 0.938 no
    C14 C15 . . 1.388(5) yes
    C14 H141 . . 0.944 no
    C15 C16 . . 1.390(4) yes
    C15 H151 . . 0.931 no
    C16 H161 . . 0.936 no
    C17 N18 . . 1.146(4) yes
    C19 N20 . . 1.155(4) yes
    N21 C22 . . 1.406(4) yes
    N21 C28 . . 1.382(4) yes
    N21 H211 . . 0.864(17) no
    C22 C23 . . 1.391(4) yes
    C22 C27 . . 1.410(4) yes
    C23 C24 . . 1.390(4) yes
    C23 H231 . . 0.938 no
    C24 C25 . . 1.382(5) yes
    C24 H241 . . 0.939 no
    C25 C26 . . 1.387(5) yes
    C25 H251 . . 0.930 no
    C26 C27 . . 1.378(4) yes
    C26 H261 . . 0.923 no
    C27 H271 . . 0.936 no
    C28 N29 . . 1.336(4) yes
    C28 N33 . . 1.350(4) yes
    N29 C30 . . 1.353(4) yes
    C30 C31 . . 1.375(4) yes
    C30 C35 . . 1.499(4) yes
    C31 C32 . . 1.382(5) yes
    C31 H311 . . 0.935 no
    C32 N33 . . 1.339(4) yes
    C32 C34 . . 1.498(4) yes
    C34 H342 . . 0.964 no
    C34 H341 . . 0.950 no
    C34 H343 . . 0.944 no
    C35 H352 . . 0.952 no
    C35 H353 . . 0.949 no
    C35 H351 . . 0.935 no
loop_
    _geom_angle_atom_site_label_1
    _geom_angle_atom_site_label_2
    _geom_angle_atom_site_label_3
    _geom_angle_site_symmetry_1
    _geom_angle_site_symmetry_2
    _geom_angle_site_symmetry_3
    _geom_angle
    _geom_angle_publ_flag
    C2 S1 C6 . . . 101.45(14) yes
    S1 C2 C3 . . . 128.4(2) yes
    S1 C2 C19 . . . 111.8(2) yes
    C3 C2 C19 . . . 119.7(3) yes
    C2 C3 S4 . . . 129.0(2) yes
    C2 C3 C17 . . . 120.4(3) yes
    S4 C3 C17 . . . 110.6(2) yes
    C3 S4 C5 . . . 101.35(14) yes
    S4 C5 C6 . . . 128.9(2) yes
    S4 C5 C11 . . . 108.9(2) yes
    C6 C5 C11 . . . 122.2(3) yes
    S1 C6 C5 . . . 129.0(2) yes
    S1 C6 C7 . . . 110.7(2) yes
    C5 C6 C7 . . . 120.3(3) yes
    C6 C7 O8 . . . 118.0(3) yes
    C6 C7 C9 . . . 118.3(3) yes
    O8 C7 C9 . . . 123.6(3) yes
    C7 C9 C10 . . . 120.6(3) yes
    C7 C9 C16 . . . 119.7(3) yes
    C10 C9 C16 . . . 119.7(3) yes
    C9 C10 C11 . . . 119.3(3) yes
    C9 C10 C13 . . . 120.7(3) yes
    C11 C10 C13 . . . 119.9(3) yes
    C10 C11 C5 . . . 118.2(3) yes
    C10 C11 O12 . . . 122.1(3) yes
    C5 C11 O12 . . . 119.6(3) yes
    C10 C13 C14 . . . 119.5(3) yes
    C10 C13 H131 . . . 121.3 no
    C14 C13 H131 . . . 119.3 no
    C13 C14 C15 . . . 120.1(3) yes
    C13 C14 H141 . . . 120.0 no
    C15 C14 H141 . . . 119.9 no
    C14 C15 C16 . . . 120.9(3) yes
    C14 C15 H151 . . . 119.4 no
    C16 C15 H151 . . . 119.7 no
    C9 C16 C15 . . . 119.1(3) yes
    C9 C16 H161 . . . 120.1 no
    C15 C16 H161 . . . 120.8 no
    C3 C17 N18 . . . 177.7(3) yes
    C2 C19 N20 . . . 178.1(3) yes
    C22 N21 C28 . . . 131.0(3) yes
    C22 N21 H211 . . . 115.8(12) no
    C28 N21 H211 . . . 112.8(12) no
    N21 C22 C23 . . . 125.5(3) yes
    N21 C22 C27 . . . 115.5(3) yes
    C23 C22 C27 . . . 119.0(3) yes
    C22 C23 C24 . . . 119.6(3) yes
    C22 C23 H231 . . . 120.6 no
    C24 C23 H231 . . . 119.7 no
    C23 C24 C25 . . . 121.3(3) yes
    C23 C24 H241 . . . 119.7 no
    C25 C24 H241 . . . 118.9 no
    C24 C25 C26 . . . 119.0(3) yes
    C24 C25 H251 . . . 119.1 no
    C26 C25 H251 . . . 121.9 no
    C25 C26 C27 . . . 120.8(3) yes
    C25 C26 H261 . . . 120.2 no
    C27 C26 H261 . . . 118.9 no
    C22 C27 C26 . . . 120.2(3) yes
    C22 C27 H271 . . . 119.3 no
    C26 C27 H271 . . . 120.5 no
    N21 C28 N29 . . . 120.3(3) yes
    N21 C28 N33 . . . 112.5(3) yes
    N29 C28 N33 . . . 127.2(3) yes
    C28 N29 C30 . . . 115.5(3) yes
    N29 C30 C31 . . . 121.7(3) yes
    N29 C30 C35 . . . 115.9(3) yes
    C31 C30 C35 . . . 122.4(3) yes
    C30 C31 C32 . . . 118.3(3) yes
    C30 C31 H311 . . . 121.5 no
    C32 C31 H311 . . . 120.2 no
    C31 C32 N33 . . . 121.7(3) yes
    C31 C32 C34 . . . 122.1(3) yes
    N33 C32 C34 . . . 116.2(3) yes
    C28 N33 C32 . . . 115.6(3) yes
    C32 C34 H342 . . . 113.2 no
    C32 C34 H341 . . . 108.8 no
    H342 C34 H341 . . . 107.6 no
    C32 C34 H343 . . . 108.7 no
    H342 C34 H343 . . . 110.3 no
    H341 C34 H343 . . . 108.1 no
    C30 C35 H352 . . . 111.7 no
    C30 C35 H353 . . . 111.4 no
    H352 C35 H353 . . . 107.6 no
    C30 C35 H351 . . . 110.5 no
    H352 C35 H351 . . . 107.8 no
    H353 C35 H351 . . . 107.7 no
loop_
    _geom_hbond_atom_site_label_D
    _geom_hbond_atom_site_label_H
    _geom_hbond_atom_site_label_A
    _geom_hbond_site_symmetry_D
    _geom_hbond_site_symmetry_H
    _geom_hbond_site_symmetry_A
    _geom_hbond_distance_DH
    _geom_hbond_distance_HA
    _geom_hbond_distance_DA
    _geom_hbond_angle_DHA
    _geom_hbond_publ_flag
    C23 H231 N29 . . . 0.938 2.357 2.950(4) 120.83(10) yes
    C27 H271 O8 . . 1_455 0.936 2.513 3.296(4) 141.32(9) yes
    N21 H211 O8 . . 1_455 0.864 2.152 2.985(4) 162(2) yes
_iucr_refine_instructions_details
;
#
# Punched on 03/10/16 at 11:10:23
#
#LIST     12
BLOCK
CONT SCALE
CONT S    (    1 ,X'S)  UNTIL C    (   35 )
CONT H    (  211 ,X'S)
RIDE C   (  13,X'S) H   ( 131,X'S)
RIDE C   (  14,X'S) H   ( 141,X'S)
RIDE C   (  15,X'S) H   ( 151,X'S)
RIDE C   (  16,X'S) H   ( 161,X'S)
RIDE C   (  23,X'S) H   ( 231,X'S)
RIDE C   (  24,X'S) H   ( 241,X'S)
RIDE C   (  25,X'S) H   ( 251,X'S)
RIDE C   (  26,X'S) H   ( 261,X'S)
RIDE C   (  27,X'S) H   ( 271,X'S)
RIDE C   (  31,X'S) H   ( 311,X'S)
RIDE C   (  34,X'S) H   ( 342,X'S) H   ( 341,X'S) H   ( 343,X'S)
RIDE C   (  35,X'S) H   ( 352,X'S) H   ( 353,X'S) H   ( 351,X'S)
END
#
# Punched on 03/10/16 at 11:10:23
#
#LIST     16
NO
REM   HREST   START (DO NOT REMOVE THIS LINE)
REM NO H   NO #H U MULT DIST
REM C-H
REM >4           1.5    .96 DISORDER
REM 1      1     1.2    .93 C C-H (ACETYLENE)
REM 1      2     1.2    .93 C-C(H)-C
REM 1      3     1.2    .98 (C)3-C-H
REM 2      1     1.2    .93 C=C-H(2)
REM 2      2     1.2    .97 (C)2-C-(H)2
REM 3      1     1.5    .96 C-C-(H)3
REM N-H
REM >4           1.5    .89 DISORDER
REM 1      1     1.2    .86 N-N/H
REM 1      2     1.2    .86 (C)2-N-H
REM 1      3     1.2    .89 (C)3-N-H
REM 2      1     1.2    .86 C-N-(H)2
REM 2      2     1.2    .89 (C)2-N-(H)2
REM 3      1     1.2    .89 C-H-(H)3
REM O-H
REM 1      1     1.5    .82 O-H
REM
REM DIST      ESD = 0.02
REM VIB       ESD = 0.002
REM ANGLE     ESD = 2.0
REM            H1-N-R2
DIST 0.86, 0.02 =
CONT N ( 21) TO H(211)
REST 0.022, 0.002 = H(211,U[ISO])
ANGLE 0.0, 2.0 = MEAN
CONT H(211) TO N ( 21) TO C(22)
CONT H(211) TO N ( 21) TO C(28)
REM   HREST   END (DO NOT REMOVE THIS LINE)
END
;
