# Supplementary material for: Single-crystal X-ray diffraction and NMR crystallography of a 1:1 cocrystal of di­thia­non and pyrimethanil
Source: Acta Crystallogr C Struct Chem. 2017 Feb 6;73(Pt 3):149–56. doi: 10.1107/S2053229617000870 (PMC5391860; doi:10.1107/S2053229617000870)
Supplement: Supplementary file 2 [file c-73-00149-Isup3.hkl]

data_I
#  GBJH07_MR1 in P2(1)/n                   
_audit_creation_date        "16-10-03"
_audit_creation_method      CRYSTALS 

_cell_length_a                    7.1707(2)
_cell_angle_alpha                 90
_cell_length_b                    22.8006(6)
_cell_angle_beta                  97.047(3)
_cell_length_c                    13.8237(4)
_cell_angle_gamma                 90
loop_
 _symmetry_equiv_pos_as_xyz
 'x,y,z'
 '-x,-y,-z'
 'x+1/2,-y+1/2,z+1/2'
 '-x+1/2,y+1/2,-z+1/2'

# NOTE FO on scale of Fc,      0.22144
# Status flags: 
#    o - used in refinement 
#    < - excluded by I/sigmaI cutoff 
#    l - excluded at low resolution  
#    h - excluded at high resolution  
#    x - excluded for another reason  

loop_
_refln_index_h
_refln_index_k
_refln_index_l
_refln_F_squared_meas
_refln_F_squared_calc
_refln_F_squared_sigma
_refln_observed_status
_refln_refinement_weight
   2   0   0     1491.57     1550.54       76.47 o   0.7798E-04
   4   0   0     2880.39     3112.58       75.34 o   0.4148E-04
   6   0   0       76.57       69.34       22.40 o   0.1747E-02
   1   1   0      904.06        0.00       30.29 l   0.0000E+00
   2   1   0     4198.76     4355.31      141.86 o   0.3424E-04
   3   1   0      877.10      905.17       27.23 o   0.1238E-03
   4   1   0      594.57      595.60       24.38 o   0.1838E-03
   5   1   0     1430.57     1477.52       61.40 o   0.8103E-04
   6   1   0     1847.21     1889.59       78.75 o   0.6738E-04
   7   1   0      893.17     1056.95       82.18 o   0.9664E-04
   0   2   0     6098.45        0.00      155.01 l   0.0000E+00
   1   2   0     1199.72        0.00       35.08 l   0.0000E+00
   2   2   0     3607.48     4022.18      122.07 o   0.3168E-04
   3   2   0      123.05      117.96        8.72 o   0.9462E-03
   4   2   0     3945.68     4536.09       76.86 o   0.2676E-04
   5   2   0     1054.83     1110.43       51.51 o   0.1020E-03
   6   2   0      243.98      331.54       38.16 o   0.2840E-03
   7   2   0      576.91      590.70       64.71 o   0.1821E-03
   1   3   0        7.26        0.00        3.63 l   0.0000E+00
   2   3   0     2635.36     2667.34       77.24 o   0.5211E-04
   3   3   0      298.75      389.29       12.92 o   0.2452E-03
   4   3   0     2922.20     2954.58       64.24 o   0.4816E-04
   5   3   0      157.28      195.69       19.20 o   0.5151E-03
   6   3   0     3092.15     3200.96      152.65 o   0.4375E-04
   7   3   0      327.63      358.10       48.49 o   0.2876E-03
   0   4   0     1055.71        0.00       49.29 l   0.0000E+00
   1   4   0      197.69      221.23       14.55 o   0.4660E-03
   2   4   0       16.43       20.66        5.65 o   0.7174E-02
   3   4   0     2457.24     2457.08       55.22 o   0.5600E-04
   4   4   0      341.27      417.66       22.01 o   0.2328E-03
   5   4   0      366.13      431.10       43.02 o   0.2303E-03
   6   4   0       77.53       74.84       22.56 o   0.1602E-02
   7   4   0       53.61       68.00       20.01 o   0.1726E-02
   1   5   0     1128.45      971.89       41.21 o   0.1034E-03
   2   5   0     2875.39     2832.95       85.28 o   0.4905E-04
   3   5   0     3984.13     4041.71       95.23 o   0.3817E-04
   4   5   0       22.23       18.08        5.25 o   0.8096E-02
   5   5   0     1473.28     1647.31       91.83 o   0.6835E-04
   6   5   0      121.73      150.76       28.13 o   0.6828E-03
   7   5   0      570.93      575.99       63.41 o   0.1898E-03
   0   6   0     4952.80     4150.34      162.68 o   0.2448E-04
   1   6   0     1408.05     1311.30       50.61 o   0.8581E-04
   2   6   0      329.30      250.18       26.53 o   0.3709E-03
   3   6   0     2521.85     2678.37       58.15 o   0.4841E-04
   4   6   0     1604.58     1706.89       54.11 o   0.7005E-04
   5   6   0     1546.50     1681.35       95.15 o   0.6899E-04
   6   6   0      807.05      880.70       73.29 o   0.1217E-03
   7   6   0       23.92       26.98       12.46 o   0.5264E-02
   1   7   0     3197.27     2965.08      132.38 o   0.4257E-04
   2   7   0     1664.07     1585.50       67.76 o   0.7473E-04
   3   7   0     2237.76     2207.11       47.41 o   0.5971E-04
   4   7   0      462.33      467.00       26.86 o   0.2322E-03
   5   7   0        1.31        1.21        5.27 o   0.1539E-01
   6   7   0       47.68       59.84       20.92 o   0.1980E-02
   7   7   0      886.07      872.59       78.59 o   0.1289E-03
   0   8   0      760.98      863.08       59.63 o   0.1206E-03
   1   8   0     3240.51     2704.46      141.48 o   0.3743E-04
   2   8   0      943.35      800.79       31.84 o   0.1226E-03
   3   8   0      121.48      142.95        9.32 o   0.7387E-03
   4   8   0      337.89      345.59       39.40 o   0.3047E-03
   5   8   0       41.05       55.55       12.92 o   0.2145E-02
   6   8   0      380.70      367.91       50.13 o   0.2848E-03
   7   8   0       47.69       30.13       20.18 o   0.4274E-02
   1   9   0      136.65      109.78       14.10 o   0.9583E-03
   2   9   0      203.24      173.03       16.80 o   0.5897E-03
   3   9   0      534.78      663.79       31.75 o   0.1453E-03
   4   9   0      144.99      196.38       26.15 o   0.5010E-03
   5   9   0      494.61      568.98       53.79 o   0.1758E-03
   6   9   0      253.69      309.43       40.09 o   0.3161E-03
   7   9   0      549.72      563.00       59.98 o   0.1906E-03
   0  10   0     5182.55     4636.23      129.57 o   0.2678E-04
   1  10   0      727.96      679.22       35.78 o   0.1550E-03
   2  10   0     3183.12     2740.36       81.05 o   0.3935E-04
   3  10   0      306.56      315.12       23.33 o   0.3337E-03
   4  10   0      385.69      406.45       44.60 o   0.2553E-03
   5  10   0       44.30       84.62       15.20 o   0.1244E-02
   6  10   0       -4.31        2.73        9.16 o   0.1962E-01
   7  10   0       84.43       96.81       22.87 o   0.1148E-02
   1  11   0     1158.62     1042.97       56.19 o   0.1014E-03
   2  11   0      341.52      359.25       22.96 o   0.2892E-03
   3  11   0      224.13      220.89       20.52 o   0.4805E-03
   4  11   0      164.71      156.70       18.36 o   0.6837E-03
   5  11   0        7.43        3.94        9.42 o   0.2006E-01
   6  11   0       21.97       27.43       13.83 o   0.4961E-02
   7  11   0      753.83      738.67       67.38 o   0.1489E-03
   0  12   0      832.44      848.69       51.35 o   0.1329E-03
   1  12   0     4061.69     3498.89       98.36 o   0.3128E-04
   2  12   0       39.24       46.50        8.01 o   0.2810E-02
   3  12   0      720.00      716.56       38.52 o   0.1547E-03
   4  12   0      147.31      170.81       17.55 o   0.6105E-03
   5  12   0       28.63       15.91       12.74 o   0.8774E-02
   6  12   0      195.00      219.65       34.84 o   0.4656E-03
   1  13   0     4025.27     3567.44      100.60 o   0.3292E-04
   2  13   0     2202.11     2169.85       70.62 o   0.6047E-04
   3  13   0     2176.34     2216.82       74.59 o   0.5988E-04
   4  13   0     3195.12     3248.15       99.10 o   0.4450E-04
   5  13   0       -6.89        0.30        8.90 o   0.9807E-02
   6  13   0       94.13      103.79       23.55 o   0.1070E-02
   0  14   0     4550.36     4329.90      160.02 o   0.3299E-04
   1  14   0       41.89       45.75        8.27 o   0.2818E-02
   2  14   0      286.40      307.98       23.24 o   0.3326E-03
   3  14   0       43.28       42.01        9.93 o   0.3197E-02
   4  14   0     2315.14     2323.98       82.62 o   0.5865E-04
   5  14   0     1215.62     1142.19       89.89 o   0.9761E-04
   6  14   0      258.75      277.35       38.74 o   0.3730E-03
   1  15   0       69.06       72.31       11.09 o   0.1638E-02
   2  15   0     3535.88     3903.89      142.68 o   0.3306E-04
   3  15   0      344.63      339.13       27.97 o   0.3103E-03
   4  15   0      118.56      134.73       17.35 o   0.7965E-03
   5  15   0      180.06      170.35       32.64 o   0.6269E-03
   6  15   0       46.21       53.96       18.85 o   0.2276E-02
   0  16   0       13.04       12.15        7.01 o   0.1261E-01
   1  16   0     1008.12     1046.68       46.44 o   0.1090E-03
   2  16   0       59.02       89.42       15.55 o   0.1198E-02
   3  16   0      471.15      496.17       33.41 o   0.2118E-03
   4  16   0       82.48      101.94       14.71 o   0.1067E-02
   5  16   0       62.58       55.39       18.48 o   0.2242E-02
   6  16   0      172.41      185.88       29.75 o   0.5699E-03
   1  17   0      374.11      375.08       27.93 o   0.2829E-03
   2  17   0     3871.02     3879.27      156.94 o   0.3991E-04
   3  17   0      487.14      528.11       47.35 o   0.1955E-03
   4  17   0      872.87      871.57       47.73 o   0.1305E-03
   5  17   0        4.37        6.61        9.09 o   0.1735E-01
   0  18   0      260.68      285.27       33.68 o   0.3644E-03
   1  18   0      179.08      165.01       19.79 o   0.6376E-03
   2  18   0       35.60       27.21       13.96 o   0.5095E-02
   3  18   0      245.98      233.98       33.34 o   0.4472E-03
   4  18   0      184.85      158.86       28.54 o   0.6504E-03
   5  18   0      992.71     1138.79       71.71 o   0.9269E-04
   1  19   0      133.85      129.97       16.93 o   0.8481E-03
   2  19   0     1213.30     1272.24       79.37 o   0.9128E-04
   3  19   0        3.52        1.53        8.11 o   0.1648E-01
   4  19   0       49.01       52.68       14.58 o   0.2419E-02
   0  20   0       22.82       48.78       11.01 o   0.2530E-02
   1  20   0       52.28       76.91       10.88 o   0.1431E-02
   2  20   0       90.36       82.95       20.18 o   0.1396E-02
   3  20   0       12.11        9.77        7.50 o   0.1457E-01
   4  20   0      128.31      138.32       23.31 o   0.7950E-03
   1  21   0      218.29      240.24       22.16 o   0.4288E-03
   2  21   0       31.50       28.77       12.28 o   0.4933E-02
   3  21   0      113.11      148.97       22.56 o   0.6815E-03
   4  21   0       49.15       44.42       14.17 o   0.2942E-02
   0  22   0       19.71       29.38        7.54 o   0.4847E-02
   1  22   0       59.26       95.18       11.21 o   0.1109E-02
   2  22   0      239.26      263.45       32.92 o   0.3899E-03
   3  22   0      246.06      243.82       31.84 o   0.4340E-03
   1  23   0      274.01      324.43       23.59 o   0.3044E-03
   2  23   0      313.82      331.20       36.56 o   0.3132E-03
   3  23   0       30.00       50.02       10.62 o   0.2398E-02
   0  24   0      152.80      183.62       24.51 o   0.5573E-03
   1  24   0      393.02      424.71       23.74 o   0.2419E-03
   2  24   0      103.14      115.92       14.13 o   0.9434E-03
   1  25   0      800.30      908.23       41.73 o   0.1149E-03
  -7   0   1      552.94      716.13       62.94 o   0.1319E-03
  -5   0   1     2541.71     2971.68      121.37 o   0.3808E-04
  -3   0   1     9756.14     9797.89      204.95 o   0.2109E-04
  -1   0   1    39854.73        0.00      952.22 l   0.0000E+00
   3   0   1     9530.24    10794.02      278.31 o   0.1216E-04
   5   0   1     1821.10     1884.22      101.18 o   0.6715E-04
  -7   1   1      340.80      313.61       49.43 o   0.3248E-03
  -6   1   1      159.12      179.52       21.64 o   0.5829E-03
  -5   1   1       94.87      132.14       10.89 o   0.7683E-03
  -4   1   1     1386.16     1520.85       33.26 o   0.7417E-04
  -3   1   1     1798.88     1741.65       44.69 o   0.7050E-04
  -2   1   1     5060.01     5567.62      130.16 o   0.2469E-04
  -1   1   1     1506.74        0.00       48.44 l   0.0000E+00
   1   1   1      243.60        0.00       12.42 l   0.0000E+00
   2   1   1      355.42      304.56       25.47 o   0.3244E-03
   3   1   1     1038.73     1032.04       34.88 o   0.1123E-03
   4   1   1       93.33       98.38       12.46 o   0.1148E-02
   5   1   1      245.15      286.43       24.36 o   0.3532E-03
   6   1   1      631.49      665.43       44.48 o   0.1617E-03
   7   1   1        5.87        7.19        7.20 o   0.1780E-01
  -7   2   1      179.46      241.18       37.08 o   0.3978E-03
  -6   2   1       -7.85        0.43        5.57 o   0.1009E-01
  -5   2   1     1066.19     1199.02       39.18 o   0.8987E-04
  -4   2   1        3.62        7.85        2.27 o   0.1646E-01
  -3   2   1      803.57      743.78       24.66 o   0.1416E-03
  -2   2   1      704.69      707.43       39.73 o   0.1571E-03
  -1   2   1       39.66        0.00        6.91 l   0.0000E+00
   0   2   1     2239.26        0.00       49.13 l   0.0000E+00
   1   2   1     1091.77        0.00       28.04 l   0.0000E+00
   2   2   1     1000.64      996.05       45.19 o   0.1159E-03
   3   2   1     1723.19     1899.92       48.85 o   0.6127E-04
   4   2   1       42.30       39.80        8.54 o   0.3416E-02
   5   2   1     3153.29     3133.24       99.50 o   0.4601E-04
   6   2   1     2159.03     2225.89      126.63 o   0.5830E-04
   7   2   1      631.17      678.46       67.62 o   0.1567E-03
  -7   3   1      646.80      654.59       68.00 o   0.1673E-03
  -6   3   1       84.84       66.62       23.04 o   0.1729E-02
  -5   3   1        6.08        3.72        4.05 o   0.2026E-01
  -4   3   1      847.97     1024.45       25.12 o   0.9796E-04
  -3   3   1      246.82      264.11       12.65 o   0.3955E-03
  -2   3   1      680.95      692.24       58.92 o   0.1595E-03
  -1   3   1      402.84        0.00       21.99 l   0.0000E+00
   0   3   1      458.05        0.00       19.32 l   0.0000E+00
   1   3   1     6058.90     6319.23      114.46 o   0.2563E-04
   2   3   1     1447.36     1325.59       47.71 o   0.8330E-04
   3   3   1      382.47      433.86       17.02 o   0.2332E-03
   4   3   1        1.21        0.45        2.94 o   0.1124E-01
   5   3   1      258.76      212.62       37.09 o   0.4613E-03
   6   3   1     1762.25     1758.51      113.18 o   0.7259E-04
   7   3   1       18.39       11.34       15.43 o   0.1243E-01
  -7   4   1      784.27      857.33       75.32 o   0.1246E-03
  -6   4   1       51.16       59.07       17.18 o   0.2083E-02
  -5   4   1       27.97       32.25        7.18 o   0.4354E-02
  -4   4   1     1140.28      984.94       36.52 o   0.1025E-03
  -3   4   1      657.85      646.37       21.38 o   0.1683E-03
  -2   4   1       72.61       65.22       12.58 o   0.1854E-02
  -1   4   1       11.85       17.04        5.21 o   0.8580E-02
   0   4   1       13.42        0.00        3.94 l   0.0000E+00
   1   4   1     1352.50     1229.64       58.18 o   0.8835E-04
   2   4   1     1129.00      913.02       42.85 o   0.1027E-03
   3   4   1      993.94     1309.22       35.60 o   0.7250E-04
   4   4   1      992.30     1121.04       63.85 o   0.9537E-04
   5   4   1      301.59      323.51       40.99 o   0.3167E-03
   6   4   1        8.93        0.52        9.49 o   0.1058E-01
   7   4   1     1413.39     1413.14      104.53 o   0.8678E-04
  -7   5   1       42.35       27.50       18.02 o   0.4925E-02
  -6   5   1      566.59      604.07       59.84 o   0.1748E-03
  -5   5   1       75.15       89.69       11.64 o   0.1254E-02
  -4   5   1       98.80      175.57       12.00 o   0.5374E-03
  -3   5   1      339.72      423.99       16.30 o   0.2283E-03
  -2   5   1     3104.16     3213.57       94.52 o   0.4343E-04
  -1   5   1       15.93       29.52        5.02 o   0.4400E-02
   0   5   1     1557.36     1495.34       67.74 o   0.7924E-04
   1   5   1    36439.61    33781.28      870.95 o   0.4202E-05
   2   5   1     4318.12     4233.46      107.03 o   0.3574E-04
   3   5   1       14.88       23.07        4.56 o   0.6263E-02
   4   5   1      738.35      727.70       54.97 o   0.1515E-03
   5   5   1      342.66      365.24       43.17 o   0.2838E-03
   6   5   1      113.38      108.43       27.06 o   0.1034E-02
   7   5   1      409.35      413.08       54.48 o   0.2561E-03
  -7   6   1      498.10      468.82       58.70 o   0.2212E-03
  -6   6   1       83.24       84.29       23.36 o   0.1379E-02
  -5   6   1     3090.74     3423.86       89.68 o   0.3690E-04
  -4   6   1      390.53      404.84       24.71 o   0.2618E-03
  -3   6   1      117.54       98.53       12.08 o   0.1110E-02
  -2   6   1      418.11      316.27       31.57 o   0.2876E-03
  -1   6   1     1105.76     1028.56       46.04 o   0.1061E-03
   0   6   1     2725.69     2714.28      104.21 o   0.5155E-04
   1   6   1    16836.29    16653.51      312.34 o   0.1400E-04
   2   6   1     6234.57     5534.14      145.56 o   0.2206E-04
   3   6   1     1438.24     1609.96       63.80 o   0.6950E-04
   4   6   1      586.16      649.20       49.54 o   0.1594E-03
   5   6   1        9.76        8.38        8.13 o   0.1623E-01
   6   6   1      866.28      834.10       77.39 o   0.1317E-03
   7   6   1      421.88      458.53       54.78 o   0.2239E-03
  -7   7   1      470.06      462.50       56.77 o   0.2301E-03
  -6   7   1       -1.01        9.48        9.18 o   0.1376E-01
  -5   7   1     1239.28     1397.46       85.28 o   0.7836E-04
  -4   7   1     2086.37     2305.84       65.58 o   0.5190E-04
  -3   7   1      495.52      513.04       21.15 o   0.2085E-03
  -2   7   1     4788.93     4347.16      133.69 o   0.2931E-04
  -1   7   1      305.00      264.95       24.54 o   0.3776E-03
   0   7   1    12532.15    12456.85      247.75 o   0.1749E-04
   1   7   1      343.58      334.73       25.81 o   0.3135E-03
   2   7   1    17363.63    16548.00      328.71 o   0.1136E-04
   3   7   1      974.41      914.87       33.19 o   0.1188E-03
   4   7   1      158.44      161.04       26.13 o   0.6706E-03
   5   7   1      205.95      241.42       33.42 o   0.4158E-03
   6   7   1      145.56      157.52       31.97 o   0.6751E-03
   7   7   1      387.21      357.08       51.76 o   0.2855E-03
  -7   8   1        6.36        6.58       10.07 o   0.1847E-01
  -6   8   1      115.12      137.44       27.96 o   0.7795E-03
  -5   8   1     4082.45     4476.81      175.61 o   0.2998E-04
  -4   8   1      480.81      439.34       28.75 o   0.2313E-03
  -3   8   1       56.75       43.30        7.06 o   0.2937E-02
  -2   8   1      550.71      560.76       24.48 o   0.1929E-03
  -1   8   1      642.28      582.20       38.85 o   0.1753E-03
   0   8   1      256.86      199.45       23.19 o   0.4846E-03
   1   8   1      405.05      340.20       30.38 o   0.2846E-03
   2   8   1      663.86      425.83       37.02 o   0.1822E-03
   3   8   1     1970.86     2073.05       61.30 o   0.6027E-04
   4   8   1      839.30      923.55       63.74 o   0.1162E-03
   5   8   1      878.54     1075.51       73.14 o   0.9289E-04
   6   8   1       18.81       26.23       12.94 o   0.5278E-02
   7   8   1      829.92      893.95       75.55 o   0.1207E-03
  -7   9   1      601.72      644.08       62.84 o   0.1640E-03
  -6   9   1      608.61      680.79       63.61 o   0.1511E-03
  -5   9   1       56.97       61.84       17.77 o   0.1975E-02
  -4   9   1     2078.40     2150.33       66.88 o   0.5961E-04
  -3   9   1     1084.49     1159.74       33.26 o   0.9651E-04
  -2   9   1      520.52      523.33       25.31 o   0.2070E-03
  -1   9   1      828.03      762.56       41.27 o   0.1379E-03
   0   9   1     1350.79     1262.38       60.78 o   0.8898E-04
   1   9   1      156.23       94.63       20.17 o   0.1024E-02
   2   9   1      162.88      158.04       13.40 o   0.6822E-03
   3   9   1      432.96      391.80       26.59 o   0.2576E-03
   4   9   1     1516.00     1490.21       91.13 o   0.8166E-04
   5   9   1      245.37      240.69       38.73 o   0.4389E-03
   6   9   1       96.32       85.90       27.04 o   0.1326E-02
   7   9   1      927.77      825.45       78.18 o   0.1244E-03
  -7  10   1      556.63      535.04       58.80 o   0.1978E-03
  -6  10   1     1483.10     1536.70      102.57 o   0.7843E-04
  -5  10   1      646.62      757.06       63.85 o   0.1335E-03
  -4  10   1      592.79      577.22       26.22 o   0.1858E-03
  -3  10   1       82.59       85.75       11.92 o   0.1350E-02
  -2  10   1     1993.96     1891.57       55.05 o   0.6408E-04
  -1  10   1     1654.06     1357.61       65.37 o   0.7102E-04
   0  10   1     6356.60     5699.06      128.18 o   0.2209E-04
   1  10   1     1078.14      891.23       59.46 o   0.1077E-03
   2  10   1     1442.81     1139.84       50.46 o   0.8004E-04
   3  10   1     2745.80     2760.67       80.30 o   0.5121E-04
   4  10   1      479.97      529.32       50.05 o   0.1930E-03
   5  10   1      589.37      520.50       60.82 o   0.1916E-03
   6  10   1      413.09      394.97       51.95 o   0.2642E-03
   7  10   1      291.06      297.47       42.20 o   0.3541E-03
  -7  11   1      866.92      770.71       73.81 o   0.1325E-03
  -6  11   1      156.69      160.68       31.83 o   0.6715E-03
  -5  11   1      261.68      322.69       40.09 o   0.3026E-03
  -4  11   1      135.14      151.47       16.33 o   0.6947E-03
  -3  11   1       47.30       44.22        9.39 o   0.2969E-02
  -2  11   1     2669.52     2620.47       74.47 o   0.5181E-04
  -1  11   1     1618.09     1596.22       68.23 o   0.7736E-04
   0  11   1     3375.82     3114.60       87.57 o   0.4042E-04
   1  11   1       -2.70        4.52        3.64 o   0.2005E-01
   2  11   1     1838.66     1497.05       60.76 o   0.6382E-04
   3  11   1       32.08       26.54        7.96 o   0.5378E-02
   4  11   1      864.99      882.90       44.76 o   0.1273E-03
   5  11   1      748.59      827.58       69.68 o   0.1276E-03
   6  11   1       18.63       23.48       12.00 o   0.6190E-02
   7  11   1      400.37      369.50       47.77 o   0.2769E-03
  -7  12   1      135.08      170.90       27.77 o   0.5978E-03
  -6  12   1      924.22      838.50       77.75 o   0.1247E-03
  -5  12   1       -3.06        4.96        7.04 o   0.1919E-01
  -4  12   1        8.07        4.55        5.82 o   0.1982E-01
  -3  12   1       66.77       76.53       11.43 o   0.1554E-02
  -2  12   1     4131.84     4186.24       82.21 o   0.3727E-04
  -1  12   1     2373.11     2179.04       67.69 o   0.5432E-04
   0  12   1     1017.47     1012.84       57.17 o   0.1143E-03
   1  12   1      105.87      110.40       12.17 o   0.1015E-02
   2  12   1      158.51      179.24       16.46 o   0.5844E-03
   3  12   1     1793.54     1651.93       65.73 o   0.6922E-04
   4  12   1        8.27       10.50        5.81 o   0.1351E-01
   5  12   1     1460.76     1458.65      100.26 o   0.8450E-04
   6  12   1       57.04       43.07       18.26 o   0.2944E-02
  -6  13   1     1052.69     1001.59       82.61 o   0.1109E-03
  -5  13   1      128.20      154.96       27.48 o   0.6722E-03
  -4  13   1      670.84      749.85       40.16 o   0.1382E-03
  -3  13   1      228.03      301.41       21.38 o   0.3146E-03
  -2  13   1      966.94      918.48       33.67 o   0.1195E-03
  -1  13   1      837.87      792.56       37.60 o   0.1360E-03
   0  13   1       95.31       76.00       12.24 o   0.1479E-02
   1  13   1      259.41      217.10       20.29 o   0.4583E-03
   2  13   1      449.85      388.82       29.11 o   0.2527E-03
   3  13   1       87.17       72.96       13.88 o   0.1574E-02
   4  13   1     1880.32     1819.12       72.43 o   0.6797E-04
   5  13   1     1172.09     1148.71       89.24 o   0.1012E-03
   6  13   1      140.85      153.45       29.44 o   0.7009E-03
  -6  14   1     1431.74     1317.18       95.96 o   0.8422E-04
  -5  14   1      246.42      258.04       39.85 o   0.4038E-03
  -4  14   1      242.91      259.56       24.00 o   0.3957E-03
  -3  14   1      791.63      856.37       42.44 o   0.1255E-03
  -2  14   1     5340.62     5377.25      124.31 o   0.3143E-04
  -1  14   1      339.36      282.99       24.03 o   0.3433E-03
   0  14   1      245.75      271.54       20.48 o   0.3783E-03
   1  14   1      547.74      510.82       31.24 o   0.2027E-03
   2  14   1        4.61        1.33        3.25 o   0.1616E-01
   3  14   1      260.97      280.56       24.56 o   0.3693E-03
   4  14   1      500.42      475.09       35.52 o   0.2198E-03
   5  14   1      158.24      183.10       31.71 o   0.5596E-03
   6  14   1       31.15       45.28       15.13 o   0.2817E-02
  -6  15   1       28.48       13.80       15.39 o   0.9954E-02
  -5  15   1       32.89       16.54       13.67 o   0.8141E-02
  -4  15   1      243.13      271.47       24.18 o   0.3735E-03
  -3  15   1       59.83       59.61       11.51 o   0.2080E-02
  -2  15   1       23.52       22.73        7.18 o   0.6527E-02
  -1  15   1      717.64      632.44       37.22 o   0.1588E-03
   0  15   1      365.16      352.62       26.38 o   0.2964E-03
   1  15   1     3525.77     3524.99       97.30 o   0.4259E-04
   2  15   1       59.57       53.08       14.21 o   0.2314E-02
   3  15   1       14.98        4.19        6.77 o   0.1834E-01
   4  15   1       29.74       38.61        8.79 o   0.3379E-02
   5  15   1     1328.18     1258.11       92.14 o   0.9045E-04
   6  15   1       16.36       21.92        9.44 o   0.6579E-02
  -6  16   1      181.64      242.47       31.72 o   0.3990E-03
  -5  16   1       93.44      112.31       24.24 o   0.9760E-03
  -4  16   1      293.28      319.21       27.15 o   0.3202E-03
  -3  16   1      410.99      458.95       31.49 o   0.2211E-03
  -2  16   1     1010.24     1053.79       45.47 o   0.1077E-03
  -1  16   1     1509.44     1489.24       58.56 o   0.8199E-04
   0  16   1      506.93      460.78       32.69 o   0.2200E-03
   1  16   1      261.51      310.16       22.41 o   0.3194E-03
   2  16   1       10.11       12.92        8.46 o   0.1132E-01
   3  16   1       11.95       19.20        6.03 o   0.7532E-02
   4  16   1        7.40        1.90        5.86 o   0.1713E-01
   5  16   1      213.07      225.46       34.33 o   0.4661E-03
   6  16   1       60.18       58.29       17.21 o   0.2154E-02
  -5  17   1       -0.78        0.84        5.46 o   0.1346E-01
  -4  17   1       81.36      100.12       14.14 o   0.1089E-02
  -3  17   1     1892.59     1990.66       98.12 o   0.6269E-04
  -2  17   1        9.43        7.30        5.06 o   0.1770E-01
  -1  17   1       45.73       32.18        9.29 o   0.4105E-02
   0  17   1        3.42        3.71        3.33 o   0.2081E-01
   1  17   1       76.28       74.76        9.91 o   0.1627E-02
   2  17   1       94.34       77.53       21.12 o   0.1460E-02
   3  17   1       18.65       11.77        9.49 o   0.1186E-01
   4  17   1       38.30       27.37        9.79 o   0.5061E-02
   5  17   1       39.36       19.33       14.14 o   0.6975E-02
  -5  18   1       17.32       62.16        9.99 o   0.1708E-02
  -4  18   1       91.81      113.67       20.16 o   0.9398E-03
  -3  18   1     3176.88     3561.00      137.97 o   0.3492E-04
  -2  18   1      404.05      451.18       28.91 o   0.2261E-03
  -1  18   1       94.12       96.99       14.10 o   0.1178E-02
   0  18   1       19.65       11.37        7.79 o   0.1220E-01
   1  18   1      103.90      106.02       15.01 o   0.1079E-02
   2  18   1        0.10        4.45        7.59 o   0.1978E-01
   3  18   1      322.05      417.17       39.71 o   0.2276E-03
   4  18   1       56.88       55.81       11.78 o   0.2256E-02
   5  18   1       12.45        1.10        8.26 o   0.1265E-01
  -5  19   1       44.14       50.31       14.74 o   0.2523E-02
  -4  19   1       19.25       22.15       10.53 o   0.6765E-02
  -3  19   1       23.61       21.37       10.44 o   0.7019E-02
  -2  19   1      571.29      524.49       52.72 o   0.1955E-03
  -1  19   1      203.22      187.64       21.20 o   0.5564E-03
   0  19   1      921.39      931.38       47.23 o   0.1225E-03
   1  19   1       79.64       93.74       13.57 o   0.1204E-02
   2  19   1       -5.90        1.01        9.06 o   0.1360E-01
   3  19   1      847.75      979.15       65.66 o   0.1056E-03
   4  19   1       22.10       20.06       11.57 o   0.7434E-02
  -4  20   1       55.73       57.51       15.76 o   0.2185E-02
  -3  20   1      266.60      258.38       34.91 o   0.4049E-03
  -2  20   1      209.43      184.68       31.35 o   0.5561E-03
  -1  20   1        0.70        0.07        3.75 o   0.2104E-01
   0  20   1     2602.17     2782.81       86.75 o   0.4627E-04
   1  20   1      420.00      465.43       31.01 o   0.2194E-03
   2  20   1       20.68       24.53       10.18 o   0.5807E-02
   3  20   1       10.72       21.42        4.87 o   0.6648E-02
   4  20   1      300.84      309.66       35.22 o   0.3368E-03
  -3  21   1      169.46      194.71       27.13 o   0.5255E-03
  -2  21   1       53.03       81.61       16.14 o   0.1330E-02
  -1  21   1       40.28       38.65        9.13 o   0.3536E-02
   0  21   1       88.83       88.02       11.60 o   0.1317E-02
   1  21   1       53.06       49.94       10.72 o   0.2535E-02
   2  21   1      146.08      137.55       26.28 o   0.7906E-03
   3  21   1      369.32      456.94       40.93 o   0.2123E-03
   4  21   1      690.18      649.52       52.18 o   0.1625E-03
  -3  22   1      218.18      263.52       30.31 o   0.3767E-03
  -2  22   1      369.89      413.45       40.60 o   0.2453E-03
  -1  22   1       14.90       14.03        6.11 o   0.1084E-01
   0  22   1      268.99      258.33       20.48 o   0.4048E-03
   1  22   1      325.12      338.68       26.48 o   0.3090E-03
   2  22   1      180.29      180.45       28.25 o   0.5988E-03
   3  22   1      360.41      479.40       38.93 o   0.1963E-03
  -3  23   1       48.80       68.05       10.66 o   0.1688E-02
  -2  23   1       32.50       52.08        8.47 o   0.2294E-02
  -1  23   1       10.84       18.72        4.14 o   0.7808E-02
   0  23   1      326.02      310.21       22.10 o   0.3342E-03
   1  23   1       65.42       58.74       11.78 o   0.2095E-02
   2  23   1      312.65      290.65       36.77 o   0.3535E-03
   3  23   1        9.53        7.18        6.57 o   0.1779E-01
  -2  24   1      544.60      556.57       35.15 o   0.1924E-03
  -1  24   1       14.34        8.98        4.48 o   0.1488E-01
   0  24   1      447.17      522.50       30.01 o   0.1905E-03
   1  24   1      575.16      622.19       49.46 o   0.1681E-03
   2  24   1      361.00      399.01       37.50 o   0.2546E-03
  -1  25   1      185.46      220.78       19.21 o   0.4598E-03
   0  25   1        3.22        4.44        4.19 o   0.2055E-01
   1  25   1     1076.44     1239.11       49.02 o   0.8518E-04
  -6   0   2     1412.91     1657.22       97.55 o   0.6477E-04
  -4   0   2        7.54        0.61        4.24 o   0.1091E-01
  -2   0   2    35176.62    42299.02      898.48 o   0.3362E-06
   0   0   2      211.98        0.00       13.53 l   0.0000E+00
   2   0   2     1350.39     1560.71       47.96 o   0.6860E-04
   4   0   2      126.57      168.47       22.01 o   0.5959E-03
   6   0   2     3241.67     3050.59      160.80 o   0.4267E-04
  -7   1   2       24.94       59.99       12.36 o   0.1851E-02
  -6   1   2      144.65      166.12       21.24 o   0.6287E-03
  -5   1   2       25.71       22.37        5.09 o   0.6493E-02
  -4   1   2     1048.39     1058.81       29.05 o   0.1102E-03
  -3   1   2       44.56       32.98        6.04 o   0.3999E-02
  -2   1   2       21.62       31.98        7.13 o   0.4173E-02
  -1   1   2      197.56        0.00       18.17 l   0.0000E+00
   0   1   2      696.76        0.00       35.65 l   0.0000E+00
   1   1   2        9.87        8.23        2.92 o   0.1635E-01
   2   1   2       73.51       83.22        6.28 o   0.1378E-02
   3   1   2     1420.61     1419.03       46.94 o   0.8652E-04
   4   1   2       19.44       30.40        6.38 o   0.4559E-02
   5   1   2     3240.03     3239.21      104.29 o   0.4544E-04
   6   1   2       50.00       52.59       13.32 o   0.2380E-02
   7   1   2       20.45        6.47       12.07 o   0.1609E-01
  -7   2   2       39.94       56.48       18.48 o   0.2086E-02
  -6   2   2     1841.28     2041.96       79.53 o   0.5705E-04
  -5   2   2      309.17      346.68       16.89 o   0.2911E-03
  -4   2   2     2575.14     2660.77       50.82 o   0.5072E-04
  -3   2   2      866.16      819.80       27.27 o   0.1319E-03
  -2   2   2    11230.20    11997.44      245.71 o   0.1428E-04
  -1   2   2      194.87      199.86       17.36 o   0.5340E-03
   0   2   2     5323.99        0.00      149.06 l   0.0000E+00
   1   2   2       17.94       11.85        4.80 o   0.1201E-01
   2   2   2     1576.23     2330.57       46.26 o   0.3525E-04
   3   2   2      239.78      275.55       14.41 o   0.3636E-03
   4   2   2      162.91      180.64       17.14 o   0.5768E-03
   5   2   2       74.58       61.42       14.00 o   0.1905E-02
   6   2   2      212.88      231.98       38.33 o   0.4443E-03
   7   2   2     1209.72     1224.61       95.60 o   0.9688E-04
  -7   3   2      111.16      145.56       29.31 o   0.7016E-03
  -6   3   2      473.43      534.55       54.18 o   0.1905E-03
  -5   3   2       23.79       22.05        5.25 o   0.6767E-02
  -4   3   2      343.61      333.62       15.95 o   0.3137E-03
  -3   3   2      334.65      313.39       17.68 o   0.3280E-03
  -2   3   2       47.65       53.06       10.62 o   0.2398E-02
  -1   3   2     4526.35     5042.40      108.53 o   0.2608E-04
   0   3   2     2026.58        0.00       53.73 l   0.0000E+00
   1   3   2      621.37      580.50       22.42 o   0.1798E-03
   3   3   2     1105.09     1150.49       36.83 o   0.9961E-04
   4   3   2      506.93      427.28       31.01 o   0.2257E-03
   5   3   2     3616.63     3625.86      161.48 o   0.4199E-04
   6   3   2      268.11      317.46       43.54 o   0.3129E-03
   7   3   2     2063.73     2146.04      128.12 o   0.5971E-04
  -7   4   2        3.92       46.04        8.88 o   0.2293E-02
  -6   4   2     1027.58     1316.35       81.71 o   0.7334E-04
  -5   4   2      114.30      100.63       14.77 o   0.1102E-02
  -4   4   2     1796.88     1830.23       40.65 o   0.6918E-04
  -3   4   2     1210.92     1224.51       32.13 o   0.9748E-04
  -2   4   2      993.67     1113.15       51.47 o   0.9619E-04
  -1   4   2      758.04      789.12       36.46 o   0.1388E-03
   0   4   2      546.40      550.48       26.23 o   0.1965E-03
   2   4   2      542.02      568.33       37.95 o   0.1864E-03
   4   4   2      238.64      284.40       31.19 o   0.3481E-03
   5   4   2       -0.80        2.62        6.43 o   0.1947E-01
   6   4   2       72.50       70.18       22.72 o   0.1692E-02
   7   4   2      492.30      497.50       60.61 o   0.2165E-03
  -7   5   2      174.33      168.97       35.67 o   0.6358E-03
  -6   5   2       61.79       97.67       19.92 o   0.1068E-02
  -5   5   2       22.65       52.83        6.07 o   0.2210E-02
  -4   5   2      359.98      467.52       18.21 o   0.2027E-03
  -3   5   2      811.34      821.26       27.57 o   0.1372E-03
  -2   5   2     1387.32     1233.65       62.41 o   0.8588E-04
  -1   5   2     4671.02     4810.40      114.84 o   0.3239E-04
   0   5   2    19909.32    20112.58      351.18 o   0.1299E-04
   2   5   2     1012.68      945.09       42.57 o   0.1147E-03
   3   5   2     1657.41     1717.73       78.43 o   0.7216E-04
   4   5   2      174.96      144.78       27.74 o   0.7127E-03
   5   5   2     3683.68     3696.01      165.56 o   0.4138E-04
   6   5   2       14.55       14.93       11.72 o   0.1004E-01
   7   5   2        3.20       12.64        6.34 o   0.1106E-01
  -7   6   2      201.64      202.48       38.03 o   0.5324E-03
  -6   6   2      184.17      201.46       34.26 o   0.5147E-03
  -5   6   2      196.56      198.70       19.19 o   0.5410E-03
  -4   6   2     1496.00     1489.84       41.07 o   0.8283E-04
  -3   6   2      438.62      447.78       20.07 o   0.2357E-03
  -2   6   2      946.54      952.61       51.88 o   0.1209E-03
  -1   6   2      460.32      409.98       39.92 o   0.2443E-03
   0   6   2    18621.91    19031.84      331.62 o   0.1259E-04
   1   6   2    24110.37    22274.79      426.80 o   0.6778E-05
   2   6   2     6356.52     5829.67      115.85 o   0.2335E-04
   3   6   2     1533.73     1698.49       59.33 o   0.6692E-04
   4   6   2       11.00       10.72        9.19 o   0.1387E-01
   5   6   2      927.78      855.87       75.75 o   0.1242E-03
   6   6   2       23.66       10.70       11.54 o   0.1227E-01
   7   6   2      460.72      401.51       58.84 o   0.2453E-03
  -7   7   2      146.82      174.79       31.69 o   0.5844E-03
  -6   7   2      784.08      895.42       71.59 o   0.1153E-03
  -5   7   2     2363.32     2624.57       77.08 o   0.4609E-04
  -4   7   2     1894.11     2118.26       63.02 o   0.5473E-04
  -3   7   2       29.46       33.44        3.86 o   0.4140E-02
  -2   7   2      179.13      181.64       22.64 o   0.5932E-03
  -1   7   2      805.72      853.89       58.37 o   0.1284E-03
   0   7   2      386.15      375.94       37.73 o   0.2796E-03
   1   7   2       64.94       20.69       11.27 o   0.5355E-02
   2   7   2     6253.91     5490.32      144.95 o   0.2139E-04
   3   7   2      262.94      309.93       18.25 o   0.3210E-03
   4   7   2      259.20      230.43       34.52 o   0.4408E-03
   5   7   2     2167.08     2316.41      122.84 o   0.5408E-04
   6   7   2      233.64      267.97       41.24 o   0.3746E-03
   7   7   2      501.92      490.21       59.12 o   0.2170E-03
  -7   8   2      378.76      392.79       50.40 o   0.2681E-03
  -6   8   2       19.00       26.65       14.99 o   0.5342E-02
  -5   8   2        4.81        1.38        3.66 o   0.1573E-01
  -4   8   2      543.94      612.66       31.23 o   0.1683E-03
  -3   8   2     2631.63     2732.09       57.81 o   0.4926E-04
  -2   8   2     2280.50     2262.32       66.59 o   0.5906E-04
  -1   8   2      258.83      284.03       25.03 o   0.3633E-03
   0   8   2       45.46       36.10       14.45 o   0.3618E-02
   1   8   2       97.70       89.30       14.50 o   0.1275E-02
   2   8   2     4694.46     4236.51      101.65 o   0.2952E-04
   3   8   2      415.25      435.10       26.06 o   0.2397E-03
   4   8   2       41.80       39.08       13.11 o   0.3493E-02
   5   8   2     2596.14     2675.95      137.98 o   0.5050E-04
   6   8   2      167.70      159.26       34.93 o   0.6701E-03
   7   8   2     1619.24     1387.81      108.68 o   0.7371E-04
  -7   9   2       72.65       98.98       22.61 o   0.1081E-02
  -6   9   2      820.17      813.47       73.65 o   0.1378E-03
  -5   9   2      264.35      243.33       23.57 o   0.4228E-03
  -4   9   2      361.28      403.69       19.94 o   0.2522E-03
  -3   9   2      899.49      936.48       30.44 o   0.1191E-03
  -2   9   2      529.64      509.29       25.99 o   0.2069E-03
  -1   9   2      358.37      352.70       23.01 o   0.2985E-03
   0   9   2     1473.87     1551.59       65.35 o   0.7663E-04
   1   9   2     1480.48     1494.27       65.32 o   0.8260E-04
   2   9   2     1471.85     1301.67       60.47 o   0.8126E-04
   3   9   2      383.37      340.22       25.95 o   0.2942E-03
   4   9   2       55.40       60.05       16.69 o   0.2065E-02
   5   9   2     1847.11     1957.14      113.77 o   0.6280E-04
   6   9   2        6.50        3.94        8.47 o   0.2027E-01
   7   9   2        0.65        1.58        5.99 o   0.1725E-01
  -7  10   2      272.73      273.11       41.53 o   0.3898E-03
  -6  10   2      893.89      889.00       77.23 o   0.1278E-03
  -5  10   2     3199.14     3139.71       95.11 o   0.4499E-04
  -4  10   2        1.26        0.13        2.77 o   0.1152E-01
  -3  10   2       10.20       17.71        3.43 o   0.8397E-02
  -2  10   2      817.02      846.88       35.16 o   0.1308E-03
  -1  10   2      811.60      712.47       45.19 o   0.1411E-03
   0  10   2       73.26       80.62       10.82 o   0.1454E-02
   1  10   2     2005.33     1930.18       60.91 o   0.6433E-04
   2  10   2        7.41       19.33        3.86 o   0.7059E-02
   3  10   2     2671.29     2585.46       81.17 o   0.5112E-04
   4  10   2     1833.71     1718.59      104.94 o   0.6845E-04
   5  10   2      529.57      508.69       59.16 o   0.2074E-03
   6  10   2      115.33       84.83       28.88 o   0.1268E-02
   7  10   2      558.69      532.16       59.41 o   0.1976E-03
  -7  11   2      322.32      356.62       44.08 o   0.2872E-03
  -6  11   2      572.36      607.16       61.30 o   0.1740E-03
  -5  11   2      412.08      478.02       51.45 o   0.2076E-03
  -4  11   2     2476.76     2433.29       61.94 o   0.5499E-04
  -3  11   2      329.87      385.77       24.86 o   0.2584E-03
  -2  11   2     1318.99     1354.80       47.80 o   0.8805E-04
  -1  11   2      213.46      244.39       23.53 o   0.4149E-03
   0  11   2      695.22      706.15       42.37 o   0.1562E-03
   1  11   2      158.52      203.80       12.36 o   0.4845E-03
   2  11   2        4.16        1.75        4.54 o   0.1698E-01
   3  11   2       71.22       47.79       12.04 o   0.2466E-02
   4  11   2      771.53      859.80       66.03 o   0.1226E-03
   5  11   2       33.45       33.59       16.74 o   0.4146E-02
   6  11   2      165.11      169.15       33.09 o   0.6395E-03
  -7  12   2       -9.24        2.24        9.30 o   0.1775E-01
  -6  12   2      306.26      320.53       45.59 o   0.3254E-03
  -5  12   2      742.00      717.16       71.52 o   0.1513E-03
  -4  12   2        6.22        7.46        5.24 o   0.1729E-01
  -3  12   2      396.89      441.83       27.96 o   0.2314E-03
  -2  12   2     7269.13     7756.80      155.26 o   0.2036E-04
  -1  12   2     2488.32     2347.81       98.46 o   0.5317E-04
   0  12   2      577.82      565.81       40.67 o   0.1897E-03
   1  12   2     2900.71     2892.20       72.59 o   0.4933E-04
   2  12   2      116.94      111.93       14.70 o   0.1000E-02
   3  12   2     1478.78     1446.25       59.91 o   0.8313E-04
   4  12   2      -12.50        8.15        7.30 o   0.1599E-01
   5  12   2      178.61      203.77       33.10 o   0.5075E-03
   6  12   2        3.87        4.41        9.01 o   0.1979E-01
  -6  13   2       28.41        9.24       13.47 o   0.1256E-01
  -5  13   2     1612.64     1480.94      107.51 o   0.7583E-04
  -4  13   2      941.52     1036.56       48.94 o   0.1041E-03
  -3  13   2      304.20      328.20       25.21 o   0.3150E-03
  -2  13   2      514.52      494.35       23.96 o   0.2131E-03
  -1  13   2      104.51      164.26       18.11 o   0.5878E-03
   0  13   2       72.00       91.57       14.28 o   0.1209E-02
   1  13   2     2485.65     2488.68       70.21 o   0.5547E-04
   2  13   2     2300.59     2199.97       75.29 o   0.5730E-04
   3  13   2      173.58      157.71       19.91 o   0.6706E-03
   4  13   2       13.98       13.07        6.24 o   0.1168E-01
   5  13   2      232.63      236.28       38.38 o   0.4458E-03
   6  13   2      125.19      122.58       27.14 o   0.9093E-03
  -6  14   2       91.04       89.55       25.13 o   0.1309E-02
  -5  14   2      330.48      331.43       47.53 o   0.3218E-03
  -4  14   2       94.54       87.42       15.90 o   0.1320E-02
  -3  14   2       21.71       33.14        7.34 o   0.4006E-02
  -2  14   2       44.63       59.65        8.87 o   0.1996E-02
  -1  14   2     1403.71     1358.43       52.78 o   0.8669E-04
   0  14   2      599.55      549.34       44.61 o   0.1870E-03
   1  14   2       99.83      108.30       10.55 o   0.1029E-02
   2  14   2      439.83      430.76       30.40 o   0.2451E-03
   3  14   2      687.59      675.89       41.18 o   0.1617E-03
   4  14   2      370.46      384.09       31.49 o   0.2724E-03
   5  14   2      631.30      722.73       62.84 o   0.1411E-03
   6  14   2       75.46       90.05       20.04 o   0.1235E-02
  -6  15   2      910.24      952.31       76.13 o   0.1170E-03
  -5  15   2      490.46      465.68       57.43 o   0.2235E-03
  -4  15   2     3945.93     4017.91      116.52 o   0.3794E-04
  -3  15   2       21.44       22.86        6.18 o   0.6428E-02
  -2  15   2      135.72      161.08       15.29 o   0.6427E-03
  -1  15   2      817.77      832.77       40.38 o   0.1346E-03
   0  15   2      238.57      226.85       21.50 o   0.4622E-03
   1  15   2      367.17      365.17       21.43 o   0.2896E-03
   2  15   2       83.52       93.95       13.22 o   0.1196E-02
   3  15   2      149.49      156.39       19.52 o   0.6943E-03
   4  15   2       22.26       13.61        8.15 o   0.1042E-01
   5  15   2        4.44        0.98        6.78 o   0.1351E-01
   6  15   2      152.32      123.35       28.45 o   0.8473E-03
  -6  16   2        6.01       18.26        6.17 o   0.7795E-02
  -5  16   2       21.16       18.43       12.91 o   0.8115E-02
  -4  16   2       12.14        0.38        8.27 o   0.9480E-02
  -3  16   2      147.45      161.44       24.18 o   0.6548E-03
  -2  16   2      379.83      325.05       27.08 o   0.3015E-03
  -1  16   2      330.75      322.81       25.69 o   0.3255E-03
   0  16   2       84.76       95.49       13.21 o   0.1188E-02
   1  16   2     1184.40     1234.44       41.60 o   0.9441E-04
   2  16   2      445.30      436.39       47.03 o   0.2426E-03
   3  16   2       42.36       46.70       11.12 o   0.2766E-02
   4  16   2        6.83        4.54        6.64 o   0.2014E-01
   5  16   2       19.11       28.68        9.49 o   0.4722E-02
  -5  17   2     1249.85     1281.98       60.41 o   0.9217E-04
  -4  17   2      463.07      436.72       34.65 o   0.2373E-03
  -3  17   2      621.04      679.05       51.62 o   0.1551E-03
  -2  17   2       10.36       19.96        5.91 o   0.7259E-02
  -1  17   2      376.74      378.81       28.52 o   0.2811E-03
   0  17   2       48.89       49.28       10.44 o   0.2620E-02
   1  17   2       14.93       11.03        5.21 o   0.1295E-01
   2  17   2      606.63      597.71       56.30 o   0.1812E-03
   3  17   2       -0.48        0.32        3.37 o   0.1031E-01
   4  17   2      834.76      942.09       46.74 o   0.1112E-03
   5  17   2       46.66       47.91       15.23 o   0.2742E-02
  -5  18   2       30.54       20.01       13.35 o   0.7066E-02
  -4  18   2      203.68      203.10       29.52 o   0.5284E-03
  -3  18   2      467.48      410.44       46.05 o   0.2411E-03
  -2  18   2      602.57      613.22       36.09 o   0.1782E-03
  -1  18   2       84.55       85.15       13.18 o   0.1392E-02
   0  18   2     1375.14     1303.49       58.75 o   0.8785E-04
   1  18   2       99.00      108.00       14.56 o   0.1040E-02
   2  18   2       47.18       46.56       15.75 o   0.2810E-02
   3  18   2     1753.31     1855.60      101.08 o   0.6558E-04
   4  18   2      492.87      547.88       34.03 o   0.1882E-03
   5  18   2        4.43       15.41        5.76 o   0.8945E-02
  -5  19   2      290.02      291.93       36.23 o   0.3625E-03
  -3  19   2      355.14      378.24       39.84 o   0.2736E-03
  -2  19   2       93.57      114.65       14.27 o   0.9288E-03
  -1  19   2      904.45      895.24       47.12 o   0.1266E-03
   0  19   2     1379.98     1417.59       49.42 o   0.8472E-04
   1  19   2       61.95       43.60       11.44 o   0.2804E-02
   2  19   2       25.09       31.19       12.93 o   0.4410E-02
   3  19   2      157.86      186.72       28.29 o   0.5464E-03
   4  19   2       10.06        4.07        6.19 o   0.1945E-01
  -4  20   2       -0.98       10.83        7.72 o   0.1247E-01
  -3  20   2      139.84      176.32       24.91 o   0.5697E-03
  -2  20   2      602.67      649.49       53.31 o   0.1617E-03
  -1  20   2       26.04       17.04        9.04 o   0.8368E-02
   0  20   2       98.44       73.53       13.31 o   0.1510E-02
   1  20   2      490.47      518.68       33.79 o   0.2019E-03
   2  20   2       -5.86        0.81        5.15 o   0.1271E-01
   3  20   2     1350.91     1546.12       84.10 o   0.7019E-04
   4  20   2      371.43      385.12       38.65 o   0.2715E-03
  -4  21   2       16.52       14.73        9.54 o   0.1016E-01
  -3  21   2       41.93       42.02       10.23 o   0.3193E-02
  -2  21   2       76.05       82.26       17.84 o   0.1415E-02
  -1  21   2      596.48      602.32       31.59 o   0.1813E-03
   0  21   2     2315.21     2501.86       67.39 o   0.4986E-04
   1  21   2       74.73       94.97       13.54 o   0.1141E-02
   2  21   2       14.47        1.66        7.23 o   0.1529E-01
   3  21   2       14.01       23.79        8.44 o   0.5848E-02
   4  21   2      217.34      264.42       28.47 o   0.3734E-03
  -3  22   2       67.64       61.09       18.95 o   0.1996E-02
  -2  22   2       65.17       44.61       12.14 o   0.2653E-02
  -1  22   2      306.99      299.72       22.26 o   0.3498E-03
   0  22   2      713.42      725.95       34.30 o   0.1522E-03
   1  22   2      298.08      281.07       38.52 o   0.3679E-03
   2  22   2       -2.34        0.77        4.61 o   0.1304E-01
   3  22   2     1612.69     1713.89       87.68 o   0.6999E-04
  -3  23   2      524.56      576.03       52.39 o   0.1792E-03
  -2  23   2       60.00       55.40       11.92 o   0.2268E-02
  -1  23   2      687.79      705.17       32.88 o   0.1557E-03
   0  23   2      573.53      556.62       29.61 o   0.1918E-03
   1  23   2       -2.86        0.34        4.91 o   0.9964E-02
   2  23   2       -6.52        0.21        5.74 o   0.9608E-02
   3  23   2       74.98      144.68       16.77 o   0.6527E-03
  -2  24   2      105.09      110.79       22.02 o   0.1013E-02
  -1  24   2       68.41       73.28       12.12 o   0.1625E-02
   0  24   2      853.32      887.11       61.49 o   0.1255E-03
   1  24   2      224.09      242.21       30.42 o   0.4256E-03
   2  24   2        7.61        0.71        4.69 o   0.1200E-01
   0  25   2      373.81      321.41       37.21 o   0.3063E-03
  -7   0   3       -7.20       10.13       12.50 o   0.1384E-01
  -5   0   3      246.53      245.79       22.43 o   0.4316E-03
  -3   0   3     1958.61     1637.66       58.06 o   0.6095E-04
  -1   0   3     1263.27     1239.91       79.72 o   0.9498E-04
   3   0   3    10229.92    10028.94      281.21 o   0.1911E-04
   5   0   3     1012.80     1018.75       77.88 o   0.1138E-03
  -7   1   3       -2.79        1.01        6.97 o   0.1388E-01
  -6   1   3     2321.23     2459.72       69.63 o   0.5206E-04
  -5   1   3        3.00        1.25        3.40 o   0.1582E-01
  -4   1   3      214.09      360.53       13.01 o   0.2404E-03
  -3   1   3      743.01      698.17       23.91 o   0.1518E-03
  -2   1   3        8.52       33.96        5.51 o   0.3644E-02
  -1   1   3      780.50      751.86       34.44 o   0.1447E-03
   0   1   3      183.10      216.20       15.54 o   0.4651E-03
   1   1   3     5094.71     5888.69      137.06 o   0.2079E-04
   2   1   3       34.30       55.29        4.79 o   0.2193E-02
   3   1   3     3492.58     3138.18       87.21 o   0.3797E-04
   4   1   3      522.19      561.30       33.64 o   0.1874E-03
   5   1   3      358.94      365.38       32.10 o   0.2898E-03
   6   1   3       30.84       24.11       10.83 o   0.5919E-02
  -7   2   3      384.96      432.61       52.75 o   0.2330E-03
  -6   2   3        3.02        1.24        5.92 o   0.1536E-01
  -5   2   3       38.43       43.91        6.83 o   0.2932E-02
  -4   2   3      569.05      573.29       21.78 o   0.1904E-03
  -3   2   3       23.41       21.40        3.72 o   0.7012E-02
  -2   2   3       11.06        3.00        5.87 o   0.1884E-01
  -1   2   3     1020.45     1011.73       47.11 o   0.1140E-03
   0   2   3     1440.17     1611.90       46.28 o   0.6959E-04
   2   2   3      953.95     1010.34       41.08 o   0.1103E-03
   3   2   3     8930.84     8355.81      178.17 o   0.1835E-04
   4   2   3       10.46        7.26        4.20 o   0.1759E-01
   5   2   3     1237.69     1144.74       61.27 o   0.9587E-04
   6   2   3      384.85      295.72       53.41 o   0.3129E-03
   7   2   3       53.94       70.56       16.48 o   0.1640E-02
  -7   3   3      702.78      693.88       72.81 o   0.1583E-03
  -6   3   3      424.10      466.35       31.68 o   0.2193E-03
  -5   3   3        3.35        0.93        3.26 o   0.1332E-01
  -4   3   3     2648.19     2811.44       53.82 o   0.4644E-04
  -3   3   3     1071.77     1044.21       33.21 o   0.1092E-03
  -2   3   3       41.36       28.54       12.44 o   0.4674E-02
  -1   3   3     4256.00     4618.15      113.03 o   0.2985E-04
   0   3   3       13.04        9.83        4.27 o   0.1420E-01
   1   3   3     4367.90     4454.61       88.53 o   0.3514E-04
   2   3   3       30.64       23.47        7.48 o   0.6101E-02
   3   3   3     1905.81     1791.73       84.74 o   0.6632E-04
   4   3   3      767.68      777.41       40.80 o   0.1433E-03
   5   3   3       45.11       61.77       16.95 o   0.1915E-02
   6   3   3     3183.31     2837.68      168.31 o   0.4080E-04
   7   3   3      883.94     1022.90       80.87 o   0.1009E-03
  -7   4   3      481.42      486.01       58.74 o   0.2204E-03
  -6   4   3        6.31        0.33        4.34 o   0.9775E-02
  -5   4   3      133.37      153.69       11.04 o   0.6773E-03
  -4   4   3      179.64      210.75       12.12 o   0.4817E-03
  -3   4   3     3742.90     3710.22       70.39 o   0.4046E-04
  -2   4   3       22.95       22.58        7.80 o   0.6533E-02
  -1   4   3      867.97      897.10       43.36 o   0.1243E-03
   0   4   3     4155.66     4166.76      139.79 o   0.3801E-04
   1   4   3     7366.56     7477.64      145.19 o   0.2438E-04
   2   4   3      331.90      287.83       28.55 o   0.3443E-03
   3   4   3      104.53      104.99       17.95 o   0.1080E-02
   4   4   3      756.26      663.71       60.35 o   0.1510E-03
   5   4   3      830.99      835.89       72.63 o   0.1345E-03
   6   4   3     1061.55      954.98       91.99 o   0.1098E-03
   7   4   3      -20.91       10.29       13.14 o   0.1286E-01
  -7   5   3      125.13      145.07       30.37 o   0.7262E-03
  -6   5   3     1584.96     1677.83       64.27 o   0.7125E-04
  -5   5   3      208.26      225.73       15.48 o   0.4611E-03
  -4   5   3     4275.79     4545.22       84.28 o   0.3156E-04
  -3   5   3       26.76       20.17        6.04 o   0.7276E-02
  -2   5   3     8634.99     8544.87      209.67 o   0.2216E-04
  -1   5   3     4569.59     4740.19      121.04 o   0.3236E-04
   0   5   3    34933.68    35289.37      603.85 o   0.9123E-05
   1   5   3      785.45      764.79       33.97 o   0.1436E-03
   2   5   3     2682.95     2555.40       56.38 o   0.5036E-04
   3   5   3     1158.91     1150.81       64.63 o   0.1023E-03
   4   5   3     1417.78     1333.89       86.02 o   0.8543E-04
   5   5   3     1040.86      939.91       82.19 o   0.1118E-03
   6   5   3       26.25       21.08       12.91 o   0.6806E-02
   7   5   3      194.24      268.33       39.98 o   0.3547E-03
  -7   6   3     1406.66     1584.52      101.41 o   0.7029E-04
  -6   6   3     1242.25     1259.43       55.89 o   0.9492E-04
  -5   6   3       36.17       23.93        9.74 o   0.5731E-02
  -4   6   3      844.84      909.13       30.34 o   0.1186E-03
  -3   6   3      349.78      341.65       17.18 o   0.3078E-03
  -2   6   3      691.17      565.56       47.07 o   0.1670E-03
  -1   6   3     2393.20     2423.09       81.55 o   0.5615E-04
   0   6   3    11610.54    11369.48      234.81 o   0.1748E-04
   1   6   3      956.34     1005.75       41.55 o   0.1113E-03
   2   6   3       13.41        5.06        3.81 o   0.1841E-01
   3   6   3      139.67       97.01       21.26 o   0.1067E-02
   4   6   3       12.25        0.52        7.75 o   0.1021E-01
   5   6   3      562.20      552.21       60.14 o   0.1943E-03
   6   6   3      547.78      414.25       66.19 o   0.2163E-03
   7   6   3      426.74      452.96       55.89 o   0.2295E-03
  -7   7   3       25.37        9.17       14.66 o   0.1327E-01
  -6   7   3       10.10       19.31        4.64 o   0.7273E-02
  -5   7   3       47.78       56.47       11.06 o   0.2179E-02
  -4   7   3     1031.48     1131.74       33.98 o   0.9670E-04
  -3   7   3      551.67      566.64       18.81 o   0.1895E-03
  -2   7   3     1337.61     1381.10       49.16 o   0.8652E-04
  -1   7   3      205.24      172.54       22.40 o   0.5840E-03
   0   7   3     2033.82     2057.29       72.60 o   0.6363E-04
   1   7   3     4368.09     4431.16      113.51 o   0.3541E-04
   2   7   3       -5.32        1.72        3.53 o   0.1672E-01
   3   7   3      492.46      435.15       42.27 o   0.2289E-03
   4   7   3      122.60      106.97       24.54 o   0.1023E-02
   5   7   3      157.13      149.64       31.98 o   0.7182E-03
   6   7   3      390.94      316.28       55.63 o   0.3000E-03
   7   7   3      118.72       70.96       27.30 o   0.1448E-02
  -7   8   3      131.22      116.76       30.00 o   0.9316E-03
  -6   8   3      603.09      681.92       64.58 o   0.1502E-03
  -5   8   3       24.79       24.06        8.06 o   0.6110E-02
  -4   8   3      432.31      441.55       28.90 o   0.2424E-03
  -3   8   3      275.32      338.32       16.31 o   0.2867E-03
  -2   8   3     2431.14     2372.71       60.01 o   0.5555E-04
  -1   8   3      225.09      187.32       18.38 o   0.5340E-03
   0   8   3     1830.40     1907.16      101.15 o   0.6545E-04
   1   8   3      460.09      343.40       32.27 o   0.2615E-03
   2   8   3     5966.53     5991.75      116.54 o   0.2933E-04
   4   8   3      111.98      101.12       23.14 o   0.1096E-02
   5   8   3      684.78      694.92       67.67 o   0.1590E-03
   6   8   3      112.84      122.89       28.71 o   0.8887E-03
   7   8   3       -3.63        0.89        9.62 o   0.1372E-01
  -7   9   3       32.84       50.73       15.28 o   0.2347E-02
  -6   9   3     2543.48     2594.61      139.72 o   0.5255E-04
  -5   9   3      192.80      176.21       21.00 o   0.5960E-03
  -4   9   3       85.61      100.86       12.33 o   0.1099E-02
  -3   9   3      717.62      718.16       27.92 o   0.1548E-03
  -2   9   3     2272.11     2417.31       65.50 o   0.5229E-04
  -1   9   3      430.23      384.30       29.38 o   0.2602E-03
   0   9   3      115.12       90.83       14.13 o   0.1193E-02
   1   9   3      137.06      149.77       13.79 o   0.7109E-03
   2   9   3     2257.34     2190.73       76.76 o   0.5869E-04
   3   9   3       97.10      126.98       13.34 o   0.8250E-03
   4   9   3       22.45       18.28       10.93 o   0.8134E-02
   5   9   3      671.57      631.83       67.71 o   0.1667E-03
   6   9   3       52.36       83.40       20.22 o   0.1307E-02
   7   9   3       78.48       95.18       23.39 o   0.1171E-02
  -7  10   3        4.12        4.72        6.77 o   0.2042E-01
  -6  10   3      152.06      113.42       32.91 o   0.9051E-03
  -5  10   3     1052.48     1158.00       40.82 o   0.9401E-04
  -4  10   3     1618.58     1770.84       61.41 o   0.6585E-04
  -3  10   3      858.58      887.70       31.27 o   0.1261E-03
  -2  10   3     2149.25     2261.69       64.68 o   0.5638E-04
  -1  10   3      505.79      411.89       35.60 o   0.2291E-03
   0  10   3        6.85        8.83        5.18 o   0.1608E-01
   1  10   3     1403.24     1387.27       34.83 o   0.8714E-04
   2  10   3     8834.09     8387.05      257.42 o   0.1935E-04
   3  10   3      214.43      235.63       20.76 o   0.4395E-03
   4  10   3       86.63      106.79       20.65 o   0.1011E-02
   5  10   3      471.35      458.83       56.32 o   0.2305E-03
   6  10   3      214.61      183.18       39.40 o   0.5558E-03
  -7  11   3        4.71       18.00        7.66 o   0.7710E-02
  -6  11   3      265.00      252.71       43.26 o   0.4116E-03
  -5  11   3      862.54      832.80       37.04 o   0.1322E-03
  -4  11   3      868.23      994.69       44.12 o   0.1050E-03
  -3  11   3      425.96      431.03       21.55 o   0.2476E-03
  -2  11   3      317.08      266.36       22.67 o   0.3679E-03
  -1  11   3     1228.74     1252.67       61.52 o   0.9466E-04
   0  11   3      280.03      348.78       26.77 o   0.2770E-03
   1  11   3      542.24      627.53       22.21 o   0.1588E-03
   2  11   3     3746.86     3606.84      138.99 o   0.3902E-04
   3  11   3      645.69      635.68       38.23 o   0.1712E-03
   4  11   3       40.30       28.83       15.60 o   0.4659E-02
   5  11   3        1.36        3.99        6.13 o   0.1990E-01
   6  11   3      335.59      353.93       47.95 o   0.2933E-03
  -6  12   3       21.85       10.79       14.93 o   0.1231E-01
  -5  12   3       -9.84        3.49        6.06 o   0.1932E-01
  -4  12   3     2373.74     2262.21      128.39 o   0.5559E-04
  -3  12   3        4.60        0.74        4.26 o   0.1246E-01
  -2  12   3     7661.94     8392.38      164.62 o   0.1771E-04
  -1  12   3      206.05      204.63       23.80 o   0.5204E-03
   0  12   3      397.08      345.56       32.97 o   0.2862E-03
   1  12   3     2927.80     3067.65       62.97 o   0.4413E-04
   2  12   3        1.93        0.38        6.73 o   0.1047E-01
   3  12   3      642.48      637.52       39.01 o   0.1716E-03
   4  12   3      242.31      274.37       37.50 o   0.3691E-03
   5  12   3       34.93        1.69       17.23 o   0.1194E-01
   6  12   3       69.98       80.69       21.50 o   0.1450E-02
  -6  13   3      -15.01        2.60       16.75 o   0.1735E-01
  -5  13   3      184.66      167.69       23.58 o   0.6251E-03
  -4  13   3     2197.47     2286.81      124.35 o   0.5651E-04
  -3  13   3       95.83      127.76       14.18 o   0.8050E-03
  -2  13   3     2116.88     2497.85       69.43 o   0.4419E-04
  -1  13   3      470.85      509.95       38.33 o   0.2022E-03
   0  13   3        1.34        1.26        2.43 o   0.1609E-01
   1  13   3     1385.52     1175.53       40.39 o   0.8507E-04
   2  13   3        7.19        1.78        6.08 o   0.1689E-01
   3  13   3     1054.94     1051.35       52.04 o   0.1108E-03
   4  13   3       29.13       15.69        8.95 o   0.8888E-02
   5  13   3      695.85      640.00       67.98 o   0.1622E-03
   6  13   3       23.01       35.33       12.55 o   0.3648E-02
  -6  14   3     1125.60     1121.49       87.49 o   0.1049E-03
  -5  14   3      361.42      355.61       33.22 o   0.2964E-03
  -4  14   3     1808.40     1760.57      113.36 o   0.7033E-04
  -3  14   3      528.90      567.60       34.58 o   0.1838E-03
  -2  14   3      849.10     1002.57       56.00 o   0.1014E-03
  -1  14   3     1294.17     1268.18       70.58 o   0.9308E-04
   0  14   3      582.73      484.17       44.39 o   0.1973E-03
   1  14   3     1508.08     1426.65       53.99 o   0.8111E-04
   2  14   3        1.39        0.28        3.24 o   0.1011E-01
   3  14   3      173.45      170.45       20.91 o   0.6289E-03
   4  14   3       21.79       37.12        8.02 o   0.3407E-02
   5  14   3      365.41      314.19       47.44 o   0.3129E-03
   6  14   3       11.37       12.45        9.75 o   0.1182E-01
  -6  15   3      184.16      199.99       34.51 o   0.5196E-03
  -5  15   3       23.96       22.57        9.06 o   0.6540E-02
  -4  15   3       40.53       50.31       19.07 o   0.2420E-02
  -3  15   3      124.07      143.29       17.16 o   0.7364E-03
  -2  15   3      103.12       90.35       13.81 o   0.1233E-02
  -1  15   3     1392.44     1445.24       76.36 o   0.8278E-04
   0  15   3       10.87       19.48        4.53 o   0.6983E-02
   1  15   3      663.21      640.36       34.83 o   0.1678E-03
   2  15   3      231.97      266.14       22.84 o   0.3782E-03
   3  15   3      437.87      466.85       33.50 o   0.2237E-03
   4  15   3      550.51      623.96       38.78 o   0.1630E-03
   5  15   3       43.92       45.25       16.64 o   0.2883E-02
  -6  16   3       -6.52        1.54       11.67 o   0.1594E-01
  -5  16   3     1788.73     1739.59       76.67 o   0.7099E-04
  -4  16   3       60.34       67.88       22.34 o   0.1743E-02
  -3  16   3      269.29      266.07       33.01 o   0.3980E-03
  -2  16   3      389.75      420.14       28.08 o   0.2446E-03
  -1  16   3     1228.75     1258.40       53.67 o   0.9405E-04
   0  16   3       95.78      115.56       11.88 o   0.9375E-03
   1  16   3       31.51       38.07        6.64 o   0.3506E-02
   2  16   3       84.78       86.00       21.14 o   0.1384E-02
   3  16   3        4.66        5.46        6.75 o   0.1981E-01
   4  16   3       19.36       21.44        7.97 o   0.6937E-02
   5  16   3     1263.18     1346.77       86.51 o   0.8517E-04
  -5  17   3      175.59      212.60       21.94 o   0.4754E-03
  -4  17   3      -13.07        0.32       16.23 o   0.9286E-02
  -3  17   3       29.97       42.47       11.49 o   0.2987E-02
  -2  17   3       19.13       29.35        6.56 o   0.4720E-02
  -1  17   3     3757.99     3977.60      107.91 o   0.3553E-04
   0  17   3       39.25       45.94        7.98 o   0.2785E-02
   1  17   3      389.68      383.63       24.04 o   0.2754E-03
   2  17   3      551.23      474.40       55.00 o   0.2065E-03
   3  17   3     1532.76     1599.02       66.20 o   0.7594E-04
   4  17   3       77.35       71.98       13.56 o   0.1658E-02
   5  17   3      374.42      403.44       43.21 o   0.2555E-03
  -5  18   3     2585.59     2623.71      124.76 o   0.5262E-04
  -4  18   3      941.33     1058.64       74.31 o   0.1005E-03
  -3  18   3        4.39        2.15        5.59 o   0.1859E-01
  -2  18   3      531.59      579.46       34.32 o   0.1782E-03
  -1  18   3     1598.86     1640.48       64.98 o   0.7516E-04
   0  18   3       92.11       90.12       11.93 o   0.1279E-02
   1  18   3       43.33       52.06        7.58 o   0.2396E-02
   2  18   3      492.90      543.54       52.31 o   0.1890E-03
   3  18   3       18.85       25.94       12.01 o   0.5419E-02
   4  18   3      327.58      409.95       27.57 o   0.2332E-03
   5  18   3      105.64      132.29       20.20 o   0.7919E-03
  -5  19   3       76.81      113.90       19.30 o   0.9067E-03
  -4  19   3      612.59      546.79       58.51 o   0.1843E-03
  -3  19   3       59.07       77.90       12.90 o   0.1457E-02
  -2  19   3      536.82      525.61       34.79 o   0.2032E-03
  -1  19   3     1486.56     1535.30       52.60 o   0.7880E-04
   0  19   3      258.05      242.17       20.73 o   0.4285E-03
   1  19   3      810.54      749.50       44.50 o   0.1405E-03
   2  19   3      400.90      375.44       46.97 o   0.2744E-03
   3  19   3      569.70      622.90       54.69 o   0.1659E-03
   4  19   3       -9.53        0.76        6.92 o   0.1170E-01
  -4  20   3      245.14      270.66       37.22 o   0.3773E-03
  -3  20   3     1325.28     1349.90       91.28 o   0.8877E-04
  -2  20   3      751.66      793.57       35.56 o   0.1372E-03
  -1  20   3      512.64      530.07       29.78 o   0.2022E-03
   0  20   3     2523.79     2498.98       71.38 o   0.5445E-04
   1  20   3      105.82       76.50       23.89 o   0.1431E-02
   2  20   3        3.00        2.26        7.86 o   0.1908E-01
   3  20   3       16.30       12.79        7.85 o   0.1145E-01
   4  20   3        6.17       19.29        5.09 o   0.7221E-02
  -4  21   3      512.36      521.22       51.20 o   0.2064E-03
  -3  21   3      240.94      211.95       37.33 o   0.4800E-03
  -2  21   3       32.47       32.63        9.17 o   0.4346E-02
  -1  21   3      309.67      324.54       22.78 o   0.3220E-03
   0  21   3      670.38      546.71       34.05 o   0.1722E-03
   1  21   3      507.78      541.94       52.64 o   0.1940E-03
   2  21   3      522.46      544.63       51.84 o   0.1957E-03
   3  21   3      170.25      200.11       27.33 o   0.5067E-03
  -3  22   3      -11.91        0.29       11.92 o   0.9255E-02
  -2  22   3     1231.63     1311.52       86.08 o   0.8733E-04
  -1  22   3      358.80      354.38       24.13 o   0.2981E-03
   0  22   3     2129.66     1918.89       80.09 o   0.5888E-04
   1  22   3       66.02       85.01       18.50 o   0.1325E-02
   2  22   3       96.26      116.01       20.63 o   0.9200E-03
   3  22   3       69.47      114.53       15.52 o   0.8848E-03
  -3  23   3       16.57       29.01       10.17 o   0.4641E-02
  -2  23   3     1029.79     1110.37       75.72 o   0.9994E-04
  -1  23   3      150.08      134.75       19.11 o   0.7922E-03
   0  23   3     2707.38     2706.43       90.03 o   0.5205E-04
   1  23   3      238.35      221.24       33.11 o   0.4674E-03
   2  23   3        3.99        9.73        5.68 o   0.1393E-01
  -2  24   3       54.63       50.05       16.17 o   0.2529E-02
  -1  24   3      728.57      774.18       40.55 o   0.1394E-03
   0  24   3      196.51      165.66       28.46 o   0.6168E-03
   1  24   3       79.52       73.08       17.89 o   0.1625E-02
  -6   0   4       79.89      101.68       14.36 o   0.1053E-02
  -4   0   4      486.52      268.30       29.90 o   0.2718E-03
  -2   0   4     6766.20     7169.44      268.63 o   0.2216E-04
   0   0   4     4622.58     4711.27      156.25 o   0.3355E-04
   4   0   4     2863.01     2605.91      131.55 o   0.4569E-04
   6   0   4      759.25      902.48       75.01 o   0.1111E-03
  -7   1   4       22.49       31.99        9.31 o   0.4235E-02
  -6   1   4        7.49        8.68        3.65 o   0.1581E-01
  -5   1   4        1.13        0.27        3.13 o   0.1009E-01
  -4   1   4      619.64      659.21       24.41 o   0.1613E-03
  -3   1   4      153.32      127.01       11.49 o   0.8243E-03
  -2   1   4      385.76      402.34       38.19 o   0.2593E-03
  -1   1   4      166.92      154.25       21.08 o   0.6893E-03
   0   1   4       11.25       10.57        4.42 o   0.1376E-01
   1   1   4        8.80        7.37        4.65 o   0.1749E-01
   3   1   4     3357.25     3277.74       87.91 o   0.4317E-04
   4   1   4       39.75       59.81        9.34 o   0.1978E-02
   5   1   4       23.52       21.43        9.55 o   0.6827E-02
   6   1   4      419.00      378.37       56.42 o   0.2665E-03
  -7   2   4       89.67       67.05       28.81 o   0.1696E-02
  -6   2   4       88.18       81.61       10.64 o   0.1408E-02
  -5   2   4        1.20        1.26        3.14 o   0.1541E-01
  -4   2   4     1709.62     2031.94       42.95 o   0.5272E-04
  -3   2   4       21.22       18.83        4.30 o   0.8030E-02
  -2   2   4      774.10      857.27       54.36 o   0.1236E-03
  -1   2   4      158.65      180.88       16.27 o   0.5744E-03
   0   2   4      877.66      932.34       32.89 o   0.1184E-03
   1   2   4     1847.03     1920.11       76.00 o   0.6510E-04
   2   2   4     1837.39     2294.93       58.55 o   0.4445E-04
   3   2   4     2910.33     2590.97       79.75 o   0.4422E-04
   4   2   4      150.03      134.44       18.70 o   0.7933E-03
   5   2   4      259.74      272.45       28.25 o   0.3807E-03
   6   2   4      745.71      772.17       77.64 o   0.1427E-03
  -7   3   4       13.37       15.04       13.46 o   0.9853E-02
  -6   3   4      422.90      458.24       28.35 o   0.2252E-03
  -5   3   4      188.85      209.33       14.59 o   0.4900E-03
  -4   3   4       70.49       61.13        7.95 o   0.1978E-02
  -3   3   4     2294.78     2199.28       57.40 o   0.5749E-04
  -2   3   4       81.72       76.56       14.45 o   0.1541E-02
  -1   3   4     5499.56     5962.45      144.96 o   0.2416E-04
   0   3   4     2606.75     2625.27       77.72 o   0.5316E-04
   1   3   4       21.06       32.43        3.44 o   0.4138E-02
   3   3   4     8214.22     7877.40      171.35 o   0.2113E-04
   4   3   4      909.18      816.68       47.44 o   0.1267E-03
   5   3   4      311.99      311.14       46.19 o   0.3414E-03
   6   3   4      -27.73        7.27       15.71 o   0.1415E-01
   7   3   4      377.40      467.54       51.65 o   0.2068E-03
  -7   4   4      870.29     1011.03       80.18 o   0.1025E-03
  -6   4   4       77.86       95.37       14.08 o   0.1151E-02
  -5   4   4       32.21       23.30        6.69 o   0.5929E-02
  -4   4   4     4320.02     4174.61       78.18 o   0.3513E-04
  -3   4   4     1423.98     1305.08       36.51 o   0.8453E-04
  -2   4   4      227.04      167.96       20.52 o   0.5711E-03
  -1   4   4      119.23      171.24       17.66 o   0.5789E-03
   0   4   4      183.76      199.38       18.32 o   0.5228E-03
   1   4   4     2572.07     3219.18       87.92 o   0.3142E-04
   2   4   4      143.54      171.47       19.72 o   0.5977E-03
   3   4   4       13.69       13.08        8.73 o   0.1191E-01
   4   4   4       18.11        7.42        9.10 o   0.1591E-01
   5   4   4      194.68      152.93       36.72 o   0.6570E-03
   6   4   4     3546.08     3147.31      186.08 o   0.3699E-04
   7   4   4      141.22      231.65       33.00 o   0.3925E-03
  -7   5   4     1153.51     1387.43       92.34 o   0.7453E-04
  -6   5   4       57.94       50.98       10.79 o   0.2485E-02
  -5   5   4     1095.55     1191.60       39.21 o   0.9286E-04
  -4   5   4      329.52      347.34       17.54 o   0.3017E-03
  -3   5   4      156.61      221.93       11.49 o   0.4253E-03
  -2   5   4     2690.54     2547.04       79.89 o   0.4993E-04
  -1   5   4    14804.24    14729.45      305.39 o   0.1566E-04
   0   5   4       72.01      109.33       11.97 o   0.9632E-03
   1   5   4     1510.44     1750.20       53.07 o   0.6253E-04
   2   5   4      714.32      612.09       50.55 o   0.1602E-03
   3   5   4     4121.94     4258.11      151.00 o   0.3512E-04
   4   5   4        6.86        8.83        6.09 o   0.1527E-01
   5   5   4       19.29       10.51       13.53 o   0.1278E-01
   6   5   4     1201.29     1041.43      102.79 o   0.9761E-04
   7   5   4      -31.85        0.90       15.18 o   0.9965E-02
  -7   6   4       65.10      113.44       21.84 o   0.8888E-03
  -6   6   4       84.98       86.79       14.17 o   0.1347E-02
  -5   6   4      865.07      955.13       34.40 o   0.1121E-03
  -4   6   4     1574.20     1755.53       39.58 o   0.6476E-04
  -3   6   4     1099.72     1165.25       39.76 o   0.9728E-04
  -2   6   4     1554.41     1140.29       56.72 o   0.7220E-04
  -1   6   4     1029.38      865.82       54.71 o   0.1127E-03
   0   6   4       13.50        3.24        7.39 o   0.1837E-01
   1   6   4     4121.41     4415.00      107.67 o   0.3175E-04
   2   6   4     1054.61     1028.13       67.67 o   0.1108E-03
   3   6   4      739.86      648.18       53.93 o   0.1543E-03
   4   6   4      301.25      223.34       40.62 o   0.4168E-03
   5   6   4       14.25        1.42       12.17 o   0.1460E-01
   6   6   4      237.02      179.29       44.64 o   0.5364E-03
   7   6   4      242.68      274.73       41.03 o   0.3701E-03
  -7   7   4       14.58       13.59       13.99 o   0.1124E-01
  -6   7   4       68.15      117.17       12.22 o   0.8558E-03
  -5   7   4      470.07      502.50       34.05 o   0.2080E-03
  -4   7   4      380.20      370.49       18.10 o   0.2833E-03
  -3   7   4      314.39      339.96       17.56 o   0.3048E-03
  -2   7   4      972.86     1012.93       37.05 o   0.1114E-03
  -1   7   4    22694.25    21901.65      295.38 o   0.9906E-05
   0   7   4      561.96      531.80       53.41 o   0.1970E-03
   1   7   4       11.40       27.70        5.74 o   0.4742E-02
   2   7   4      184.07      125.68       18.28 o   0.7712E-03
   3   7   4     5227.93     5061.36      183.50 o   0.3047E-04
   4   7   4      171.77      165.86       30.84 o   0.6493E-03
   5   7   4     1207.45     1098.81       94.24 o   0.9784E-04
   6   7   4       52.28       58.11       19.90 o   0.2114E-02
   7   7   4      357.89      359.45       49.61 o   0.2953E-03
  -7   8   4       59.44       90.76       22.45 o   0.1171E-02
  -6   8   4       -4.04        0.40        7.74 o   0.1040E-01
  -5   8   4      307.04      299.76       27.88 o   0.3500E-03
  -4   8   4     1697.16     1722.57       41.70 o   0.7313E-04
  -3   8   4      382.22      371.10       26.37 o   0.2819E-03
  -2   8   4      461.67      364.18       27.01 o   0.2552E-03
  -1   8   4     1268.66     1032.84       39.74 o   0.9169E-04
   0   8   4       43.80       22.54        7.50 o   0.5707E-02
   1   8   4      507.85      603.27       26.92 o   0.1634E-03
   2   8   4      405.51      456.03       28.77 o   0.2230E-03
   3   8   4      188.23      220.55       27.94 o   0.4575E-03
   4   8   4      390.20      431.56       46.99 o   0.2359E-03
   5   8   4     1345.83     1220.65      100.12 o   0.8872E-04
   6   8   4     1818.32     1504.31      124.26 o   0.6501E-04
  -7   9   4       18.04       42.22        9.44 o   0.2836E-02
  -6   9   4     1193.92     1106.16       56.26 o   0.9899E-04
  -5   9   4      428.05      450.46       33.19 o   0.2334E-03
  -4   9   4       52.30       61.56        8.96 o   0.1937E-02
  -3   9   4        3.83        8.88        3.85 o   0.1519E-01
  -2   9   4      626.56      646.86       32.94 o   0.1667E-03
  -1   9   4     1264.15     1176.31       60.05 o   0.9415E-04
   0   9   4      279.08      217.08       18.84 o   0.4406E-03
   1   9   4      733.22      759.89       34.18 o   0.1438E-03
   2   9   4     2447.86     2639.46      100.54 o   0.4763E-04
   3   9   4     1363.77     1533.12       80.90 o   0.7220E-04
   4   9   4       24.71       35.31        6.64 o   0.3789E-02
   5   9   4      922.86      940.95       80.98 o   0.1208E-03
   6   9   4     1350.04     1169.46      103.56 o   0.8753E-04
  -7  10   4       -7.39        3.36        9.59 o   0.1972E-01
  -6  10   4      693.20      685.56       41.62 o   0.1603E-03
  -5  10   4      734.26      704.51       44.54 o   0.1529E-03
  -4  10   4      716.81      795.60       32.94 o   0.1317E-03
  -3  10   4     3264.92     3390.39       93.50 o   0.4167E-04
  -2  10   4      121.36      106.33       14.50 o   0.1030E-02
  -1  10   4     4931.13     4954.52      155.18 o   0.3349E-04
   0  10   4      796.32      776.29       34.50 o   0.1419E-03
   1  10   4    28563.92    27053.73      516.98 o   0.6926E-05
   2  10   4     9977.73    10300.50      285.70 o   0.1840E-04
   4  10   4      303.69      330.72       43.51 o   0.3104E-03
   5  10   4      327.68      338.24       47.25 o   0.3111E-03
   6  10   4      400.46      343.63       53.97 o   0.2850E-03
  -7  11   4        1.69        4.61        7.33 o   0.1969E-01
  -6  11   4      625.83      599.80       67.08 o   0.1774E-03
  -5  11   4      295.15      337.20       22.07 o   0.2977E-03
  -4  11   4       46.68       37.14        9.44 o   0.3498E-02
  -3  11   4      389.34      491.77       22.04 o   0.1931E-03
  -2  11   4      740.42      800.62       37.20 o   0.1340E-03
  -1  11   4      136.26       86.08       19.07 o   0.1168E-02
   0  11   4      443.11      400.55       26.25 o   0.2523E-03
   1  11   4     8254.55     8026.69      168.17 o   0.2179E-04
   2  11   4     5000.85     4910.22      172.74 o   0.3222E-04
   3  11   4      262.36      254.79       35.82 o   0.4126E-03
   4  11   4      146.08      168.32       30.12 o   0.6165E-03
   5  11   4      243.88      240.53       40.54 o   0.4399E-03
   6  11   4      371.68      395.92       50.02 o   0.2624E-03
  -6  12   4      510.57      519.17       60.50 o   0.2075E-03
  -5  12   4      879.30      832.57       39.12 o   0.1302E-03
  -4  12   4     2618.06     2678.46       72.22 o   0.5113E-04
  -3  12   4      485.66      501.02       25.08 o   0.2122E-03
  -2  12   4      523.56      519.73       31.35 o   0.2074E-03
  -1  12   4     1709.20     1738.17       79.42 o   0.7242E-04
   0  12   4      128.31       85.56       14.21 o   0.1210E-02
   1  12   4     2813.95     2973.60       78.35 o   0.4499E-04
   2  12   4      490.79      569.65       43.95 o   0.1762E-03
   3  12   4      407.02      358.69       32.16 o   0.2776E-03
   4  12   4       70.29      105.84       20.20 o   0.9851E-03
   5  12   4      276.43      226.59       43.19 o   0.4345E-03
   6  12   4      444.94      380.74       53.79 o   0.2568E-03
  -6  13   4      950.50      877.99       82.40 o   0.1215E-03
  -5  13   4      484.11      505.20       39.20 o   0.2097E-03
  -4  13   4      513.77      510.48       39.42 o   0.2109E-03
  -3  13   4      736.73      829.25       42.17 o   0.1263E-03
  -2  13   4       91.59       88.97       12.53 o   0.1298E-02
  -1  13   4      290.75      227.42       30.51 o   0.4193E-03
   0  13   4      346.97      318.91       24.66 o   0.3185E-03
   1  13   4       43.56       33.37        8.79 o   0.4046E-02
   2  13   4      221.55      169.66       29.00 o   0.5751E-03
   3  13   4        4.84        2.55        6.15 o   0.1930E-01
   4  13   4      162.67      201.80       30.55 o   0.4972E-03
   5  13   4       14.02        1.09        6.81 o   0.1271E-01
   6  13   4       11.92       10.27       10.26 o   0.1421E-01
  -6  14   4       -5.36        1.25       12.68 o   0.1532E-01
  -5  14   4      289.25      325.70       30.12 o   0.3092E-03
  -4  14   4      111.26      126.83       17.75 o   0.8438E-03
  -3  14   4       37.18       39.70        9.29 o   0.3526E-02
  -2  14   4       -4.17        1.42        4.93 o   0.1607E-01
  -1  14   4       73.38       62.69       12.26 o   0.1908E-02
   0  14   4      296.26      264.23       23.95 o   0.3811E-03
   1  14   4     1920.81     1870.69       95.04 o   0.6703E-04
   2  14   4      209.76      177.59       30.22 o   0.5724E-03
   3  14   4       78.02       93.49       14.27 o   0.1188E-02
   4  14   4       92.89       97.72       15.90 o   0.1185E-02
   5  14   4       -1.13        2.50        7.97 o   0.1928E-01
   6  14   4       68.04       80.78       19.67 o   0.1413E-02
  -6  15   4       62.47       64.16       20.83 o   0.1930E-02
  -5  15   4     1150.63     1139.38       60.46 o   0.1029E-03
  -4  15   4     1517.25     1530.51       72.16 o   0.8102E-04
  -3  15   4       83.36      119.24       14.64 o   0.8640E-03
  -2  15   4       59.69       61.11       15.09 o   0.2047E-02
  -1  15   4      527.16      557.44       33.83 o   0.1885E-03
   0  15   4     2034.19     2040.43       70.93 o   0.6490E-04
   1  15   4      750.97      785.71       57.36 o   0.1389E-03
   2  15   4       51.48       39.38       11.74 o   0.3245E-02
   3  15   4      132.75      162.35       18.43 o   0.6334E-03
   4  15   4      361.89      473.05       31.73 o   0.1995E-03
   5  15   4      745.39      786.75       66.66 o   0.1374E-03
  -6  16   4      169.58      243.72       33.62 o   0.3856E-03
  -5  16   4       46.81       51.64       11.01 o   0.2434E-02
  -4  16   4     1007.67     1063.20       56.82 o   0.1058E-03
  -3  16   4      450.93      412.26       49.76 o   0.2462E-03
  -2  16   4      650.14      693.36       32.50 o   0.1536E-03
  -1  16   4        0.21        9.26        6.36 o   0.1400E-01
   0  16   4      613.49      608.34       36.89 o   0.1790E-03
   1  16   4      774.62      816.41       60.73 o   0.1330E-03
   2  16   4      347.97      382.26       29.19 o   0.2670E-03
   3  16   4       27.34       22.01        9.80 o   0.6704E-02
   4  16   4      149.94      160.08       19.77 o   0.6708E-03
   5  16   4      308.27      335.82       40.77 o   0.3039E-03
  -5  17   4      410.96      463.88       33.45 o   0.2189E-03
  -4  17   4      390.92      320.14       46.45 o   0.2983E-03
  -3  17   4      491.36      450.44       53.10 o   0.2266E-03
  -2  17   4      469.79      455.56       28.10 o   0.2315E-03
  -1  17   4     1217.23     1200.63       46.75 o   0.9815E-04
   0  17   4       86.21       58.98       12.16 o   0.1935E-02
   1  17   4      596.73      562.92       39.28 o   0.1862E-03
   2  17   4     2055.85     2157.79      114.56 o   0.5824E-04
   3  17   4      135.68      151.51       18.51 o   0.7007E-03
   4  17   4      159.90      178.95       19.78 o   0.5879E-03
   5  17   4      475.82      543.81       47.67 o   0.1855E-03
  -5  18   4        8.13       10.49        6.18 o   0.1354E-01
  -4  18   4     1050.68      926.76       78.50 o   0.1108E-03
  -3  18   4       24.21       25.64       12.83 o   0.5735E-02
  -2  18   4      126.53      111.13       14.35 o   0.9806E-03
  -1  18   4       14.06       17.03        5.39 o   0.8879E-02
   0  18   4     1953.35     1939.51       61.66 o   0.6669E-04
   1  18   4     1156.24     1050.54       57.50 o   0.1017E-03
   2  18   4     1829.00     2053.36      107.52 o   0.5619E-04
   3  18   4       -5.26        3.62        6.65 o   0.2050E-01
   4  18   4      161.32      170.00       18.93 o   0.6254E-03
  -5  19   4       19.50        1.22        7.84 o   0.1277E-01
  -4  19   4      214.52      211.33       34.68 o   0.5027E-03
  -3  19   4      487.77      497.24       53.85 o   0.2150E-03
  -2  19   4      730.64      727.87       44.99 o   0.1527E-03
  -1  19   4       27.47       23.66        6.93 o   0.6104E-02
   0  19   4      214.56      146.58       26.06 o   0.6466E-03
   1  19   4     1188.51     1122.80       85.09 o   0.9964E-04
   2  19   4      212.50      267.79       34.19 o   0.3645E-03
   3  19   4      184.12      182.18       30.40 o   0.5904E-03
   4  19   4      257.95      309.12       31.62 o   0.3198E-03
  -4  20   4      408.47      421.30       47.01 o   0.2509E-03
  -3  20   4     1619.72     1478.40      102.26 o   0.7541E-04
  -2  20   4       21.76       37.09        7.60 o   0.3469E-02
  -1  20   4       50.34       43.40       12.64 o   0.2955E-02
   0  20   4     2058.05     2117.88       81.39 o   0.6105E-04
   1  20   4      914.32      836.30       73.17 o   0.1259E-03
   2  20   4      484.74      528.47       51.01 o   0.1959E-03
   3  20   4      164.76      130.26       27.91 o   0.7894E-03
  -4  21   4       -5.45        4.82        6.28 o   0.2031E-01
  -3  21   4       27.39       21.87       10.48 o   0.6615E-02
  -2  21   4      100.47      107.95       24.94 o   0.1036E-02
  -1  21   4       41.86       37.01       11.34 o   0.3670E-02
   0  21   4      108.81      144.90       16.75 o   0.7068E-03
   1  21   4       -0.33        2.90        7.43 o   0.1983E-01
   2  21   4      114.09      122.44       24.09 o   0.8941E-03
   3  21   4      473.17      496.15       44.85 o   0.2122E-03
  -3  22   4       49.82       43.33       15.74 o   0.2988E-02
  -2  22   4      389.11      322.38       46.74 o   0.2991E-03
  -1  22   4      380.89      440.63       31.60 o   0.2252E-03
   0  22   4      146.29      110.88       20.88 o   0.9347E-03
   1  22   4      951.46      848.81       71.09 o   0.1215E-03
   2  22   4      675.60      662.96       56.31 o   0.1644E-03
   3  22   4       -2.51        3.21        3.83 o   0.2054E-01
  -2  23   4      304.92      307.73       39.15 o   0.3467E-03
  -1  23   4      105.26      107.89       15.97 o   0.1061E-02
   0  23   4     1322.72     1309.81       59.07 o   0.9151E-04
   1  23   4     1261.12     1292.77       79.31 o   0.9147E-04
   2  23   4       32.60       55.76       11.26 o   0.2083E-02
  -1  24   4      438.59      520.74       30.68 o   0.1899E-03
   0  24   4       78.96       74.19       17.81 o   0.1601E-02
   1  24   4     1408.57     1383.31       79.76 o   0.8668E-04
  -7   0   5      238.52      266.28       43.14 o   0.3816E-03
  -5   0   5     1303.31     1445.39       59.64 o   0.7731E-04
  -3   0   5     2789.10     2788.58      126.03 o   0.5085E-04
  -1   0   5    12425.10    12279.62      391.46 o   0.1720E-04
   1   0   5     4248.19     5199.56      123.01 o   0.2033E-04
   3   0   5     4990.66     4774.83      122.76 o   0.3087E-04
   5   0   5      761.73      676.00       73.57 o   0.1497E-03
  -7   1   5       -4.91       11.04        7.55 o   0.1293E-01
  -6   1   5     3114.03     3305.85       72.15 o   0.4081E-04
  -5   1   5       53.61       58.49        8.65 o   0.2110E-02
  -4   1   5        9.79        1.12        3.91 o   0.1357E-01
  -3   1   5     2206.36     1960.54       78.37 o   0.5663E-04
  -2   1   5      132.88      160.14       14.45 o   0.6440E-03
  -1   1   5       81.69       78.76       15.93 o   0.1510E-02
   0   1   5      160.55      164.73       17.45 o   0.6560E-03
   1   1   5       26.96       51.88        4.47 o   0.2273E-02
   2   1   5      652.90      688.26       31.16 o   0.1569E-03
   3   1   5      128.97      149.43       12.25 o   0.7019E-03
   4   1   5        1.89        4.43        8.09 o   0.1977E-01
   5   1   5       86.12       75.34       17.06 o   0.1547E-02
   6   1   5      509.07      574.30       63.62 o   0.1762E-03
  -7   2   5       30.45       24.25       17.35 o   0.5874E-02
  -6   2   5      173.70      171.85       15.04 o   0.6276E-03
  -5   2   5      263.32      324.89       18.52 o   0.3001E-03
  -4   2   5       10.41        8.50        4.06 o   0.1594E-01
  -3   2   5      486.56      453.84       25.66 o   0.2271E-03
  -2   2   5      475.75      446.35       33.15 o   0.2313E-03
  -1   2   5     3409.31     3736.10      116.51 o   0.3501E-04
   0   2   5     1586.36     1613.40       50.44 o   0.7674E-04
   1   2   5     1130.37     1597.09       37.25 o   0.5530E-04
   2   2   5     1156.24     1095.23       43.92 o   0.1021E-03
   3   2   5      365.43      404.88       20.79 o   0.2511E-03
   4   2   5      694.06      616.24       44.13 o   0.1637E-03
   5   2   5      780.12      817.22       53.14 o   0.1342E-03
   6   2   5       31.89       19.01       18.21 o   0.7249E-02
  -7   3   5      -11.73        1.78       12.29 o   0.1600E-01
  -6   3   5     1418.21     1416.82       45.23 o   0.8661E-04
  -5   3   5      114.42      119.68       12.11 o   0.9273E-03
  -4   3   5      600.63      590.21       25.63 o   0.1829E-03
  -3   3   5      533.78      522.92       22.32 o   0.2047E-03
  -2   3   5      841.99      756.72       45.99 o   0.1361E-03
  -1   3   5     2292.10     2285.52       74.91 o   0.5900E-04
   0   3   5        4.74        0.02        2.93 o   0.2641E-01
   1   3   5      773.65      671.66       35.87 o   0.1479E-03
   2   3   5      121.99       39.03       13.15 o   0.2300E-02
   3   3   5     4236.42     4019.00      108.91 o   0.3470E-04
   4   3   5     4025.72     3764.94      120.30 o   0.3539E-04
   5   3   5      154.99      126.66       34.76 o   0.8181E-03
   6   3   5     1828.11     1685.15      127.33 o   0.6811E-04
  -7   4   5      387.45      449.72       53.21 o   0.2215E-03
  -6   4   5      185.46      188.50       16.90 o   0.5698E-03
  -5   4   5     2891.53     3111.77       67.29 o   0.4191E-04
  -4   4   5       14.30       27.68        3.92 o   0.4898E-02
  -3   4   5      333.90      373.64       19.17 o   0.2703E-03
  -2   4   5     1239.96     1202.76       42.34 o   0.9634E-04
  -1   4   5     2688.83     2819.33       83.09 o   0.4722E-04
   0   4   5       -0.96        8.28        3.82 o   0.1584E-01
   1   4   5       41.00       77.22        5.39 o   0.1382E-02
   2   4   5      701.76      784.38       46.88 o   0.1335E-03
   3   4   5      441.11      420.54       41.88 o   0.2467E-03
   4   4   5     1453.64     1351.43       95.96 o   0.8329E-04
   5   4   5      303.78      259.02       47.92 o   0.3813E-03
   6   4   5       71.64       93.26       24.38 o   0.1177E-02
   7   4   5      172.87      207.73       31.67 o   0.4884E-03
  -7   5   5       -3.56        0.19       12.66 o   0.1026E-01
  -6   5   5      509.64      471.35       37.28 o   0.2179E-03
  -5   5   5       30.04       25.79        6.88 o   0.5466E-02
  -4   5   5      130.32      152.29       12.69 o   0.6984E-03
  -3   5   5      915.01     1015.15       33.38 o   0.1056E-03
  -2   5   5      171.45      164.75       16.25 o   0.6512E-03
  -1   5   5      847.85      794.33       39.44 o   0.1347E-03
   0   5   5     2461.17     2115.87       66.43 o   0.5012E-04
   1   5   5      174.54      170.19       10.48 o   0.6353E-03
   2   5   5     2467.94     2293.00      102.36 o   0.5293E-04
   3   5   5      296.43      300.14       35.14 o   0.3553E-03
   5   5   5       -1.57        4.56        8.38 o   0.1965E-01
   6   5   5     1023.07      856.26       93.46 o   0.1134E-03
  -7   6   5      303.47      376.41       45.27 o   0.2577E-03
  -6   6   5      357.43      416.63       30.66 o   0.2391E-03
  -5   6   5      390.62      443.78       24.22 o   0.2261E-03
  -4   6   5      565.76      513.30       23.34 o   0.1981E-03
  -3   6   5      446.81      376.64       23.33 o   0.2572E-03
  -2   6   5      209.93      215.42       19.92 o   0.4960E-03
  -1   6   5     2386.80     2189.06       71.40 o   0.5394E-04
   0   6   5      428.17      346.22       21.25 o   0.2731E-03
   1   6   5      628.03      675.58       28.30 o   0.1559E-03
   2   6   5     1697.82     1767.92       81.97 o   0.6941E-04
   3   6   5       50.31       68.66       14.55 o   0.1658E-02
   4   6   5      502.42      496.72       55.65 o   0.2154E-03
   5   6   5        0.31        0.46       12.05 o   0.1092E-01
   6   6   5      236.79      205.19       44.10 o   0.4906E-03
  -7   7   5       61.30       74.57       21.30 o   0.1545E-02
  -6   7   5     1610.61     1694.21       69.04 o   0.7118E-04
  -5   7   5      364.69      397.26       22.67 o   0.2589E-03
  -4   7   5      625.48      671.61       25.01 o   0.1580E-03
  -3   7   5      204.47      167.70       15.42 o   0.6005E-03
  -2   7   5     6872.93     6070.40      157.99 o   0.1992E-04
  -1   7   5     8617.51     7731.19      141.89 o   0.1671E-04
   0   7   5      163.76      143.06       16.69 o   0.7343E-03
   1   7   5     2434.93     2409.07       73.63 o   0.5603E-04
   2   7   5       25.34        2.51        8.68 o   0.1508E-01
   3   7   5        8.07        2.30        5.82 o   0.1814E-01
   4   7   5       28.06       18.96       14.25 o   0.7488E-02
   5   7   5      141.44      126.08       33.14 o   0.8582E-03
   6   7   5     1189.69      984.25      100.75 o   0.9783E-04
  -7   8   5       28.89       18.37       17.07 o   0.7634E-02
  -6   8   5      378.28      371.81       31.53 o   0.2842E-03
  -5   8   5      125.72      132.23       18.17 o   0.8288E-03
  -4   8   5      659.77      677.58       25.99 o   0.1612E-03
  -3   8   5     1400.71     1426.75       59.72 o   0.8494E-04
  -2   8   5     2329.00     2225.37       76.36 o   0.5667E-04
  -1   8   5     4208.33     3852.83      106.82 o   0.3321E-04
   0   8   5        9.92       17.57        5.62 o   0.8124E-02
   1   8   5        5.90        7.29        6.08 o   0.1754E-01
   2   8   5       16.43       25.65        9.63 o   0.5580E-02
   3   8   5      323.66      257.00       39.04 o   0.3706E-03
   4   8   5      349.44      291.64       48.18 o   0.3335E-03
   5   8   5       22.45       15.74       12.96 o   0.9235E-02
   6   8   5      143.17      121.69       32.85 o   0.8821E-03
  -7   9   5       -6.87        1.19       11.23 o   0.1488E-01
  -6   9   5      286.90      222.25       27.45 o   0.4277E-03
  -5   9   5      310.97      298.31       29.17 o   0.3500E-03
  -4   9   5      769.75      688.69       35.54 o   0.1481E-03
  -3   9   5     1261.59     1192.83       57.73 o   0.9456E-04
  -2   9   5      924.42      836.99       46.21 o   0.1247E-03
  -1   9   5      131.52      127.92       16.06 o   0.8608E-03
   0   9   5     1480.39     1478.13       75.54 o   0.8356E-04
   1   9   5     1342.06     1330.92       71.26 o   0.9047E-04
   2   9   5     2293.37     2411.50       71.35 o   0.5336E-04
   3   9   5       19.13       17.32        9.45 o   0.8772E-02
   4   9   5        2.60        6.16       11.99 o   0.1767E-01
   5   9   5       13.12       28.73       11.65 o   0.4609E-02
   6   9   5       51.59       64.75       15.35 o   0.1796E-02
  -7  10   5       24.06       31.27       13.53 o   0.4317E-02
  -6  10   5     1760.81     1723.20       71.92 o   0.7203E-04
  -5  10   5       56.71       56.06       12.79 o   0.2249E-02
  -4  10   5      338.78      306.56       23.56 o   0.3304E-03
  -3  10   5      494.53      509.18       26.58 o   0.2077E-03
  -2  10   5        0.91        0.62        6.13 o   0.1187E-01
  -1  10   5     2004.06     2010.64       95.94 o   0.6551E-04
   0  10   5       38.07       48.71       12.44 o   0.2578E-02
   1  10   5    14008.19    13887.10      381.66 o   0.1607E-04
   2  10   5      854.29      855.23       40.37 o   0.1328E-03
   3  10   5      555.81      573.01       53.09 o   0.1878E-03
   4  10   5      814.55      763.01       74.33 o   0.1397E-03
   5  10   5      429.36      454.31       55.41 o   0.2282E-03
   6  10   5      162.02      156.80       34.24 o   0.6895E-03
  -6  11   5      424.61      425.01       32.83 o   0.2517E-03
  -5  11   5      243.63      262.40       20.15 o   0.3929E-03
  -4  11   5      421.40      410.72       26.54 o   0.2566E-03
  -3  11   5      390.53      440.97       24.20 o   0.2284E-03
  -2  11   5     1231.03     1321.62       55.78 o   0.8664E-04
  -1  11   5       74.58       72.39       17.55 o   0.1660E-02
   0  11   5       18.61       14.13        9.24 o   0.1050E-01
   1  11   5     5059.35     4761.03      175.56 o   0.2979E-04
   2  11   5      571.32      593.95       47.11 o   0.1793E-03
   4  11   5      115.04      107.90       25.62 o   0.1031E-02
   5  11   5       50.57       58.63       21.34 o   0.2098E-02
   6  11   5      736.23      717.96       70.75 o   0.1522E-03
  -6  12   5       44.26       51.40       20.40 o   0.2428E-02
  -5  12   5      601.96      654.62       32.72 o   0.1601E-03
  -4  12   5     2921.95     2856.47       78.55 o   0.4808E-04
  -3  12   5      818.79      857.07       36.18 o   0.1285E-03
  -2  12   5       61.80       61.65       13.19 o   0.2021E-02
  -1  12   5      534.28      544.94       48.37 o   0.1979E-03
   0  12   5      367.45      350.87       39.52 o   0.2953E-03
   1  12   5      505.48      528.23       29.94 o   0.1999E-03
   2  12   5      673.93      663.83       53.62 o   0.1646E-03
   3  12   5      304.50      336.57       40.39 o   0.3055E-03
   4  12   5     1319.13     1274.65       94.99 o   0.9133E-04
   5  12   5      475.81      470.94       58.25 o   0.2268E-03
   6  12   5      364.76      334.64       47.21 o   0.3041E-03
  -6  13   5       38.10       21.03       16.78 o   0.6387E-02
  -5  13   5      129.33      127.16       21.41 o   0.8747E-03
  -4  13   5     1135.89     1082.38       61.19 o   0.1037E-03
  -3  13   5      783.21      823.27       48.33 o   0.1331E-03
  -2  13   5      334.27      339.93       40.93 o   0.3085E-03
  -1  13   5        2.75        8.07        5.39 o   0.1600E-01
   0  13   5       16.90        7.44        9.78 o   0.1592E-01
   1  13   5      922.93      967.13       43.09 o   0.1156E-03
   2  13   5        3.77       20.19        5.10 o   0.6714E-02
   3  13   5     3207.96     3270.96      105.72 o   0.4405E-04
   4  13   5       13.11        1.46       13.21 o   0.1454E-01
   5  13   5       59.21       63.15       19.29 o   0.1897E-02
  -6  14   5       15.97       28.61       13.33 o   0.4578E-02
  -5  14   5      946.00      830.24       56.21 o   0.1222E-03
  -4  14   5     2385.80     2322.50       94.06 o   0.5625E-04
  -3  14   5       76.09       91.50       15.30 o   0.1229E-02
  -2  14   5      262.45      266.44       37.65 o   0.3992E-03
  -1  14   5      723.35      749.39       61.10 o   0.1456E-03
   0  14   5      239.19      200.14       33.82 o   0.4988E-03
   1  14   5       63.95       90.25       11.11 o   0.1203E-02
   2  14   5      281.65      335.10       35.35 o   0.2931E-03
   3  14   5     1574.97     1527.85       69.63 o   0.7880E-04
   4  14   5      195.53      196.83       33.96 o   0.5462E-03
   5  14   5       24.96       32.79       13.59 o   0.4113E-02
  -6  15   5      243.59      256.30       40.09 o   0.4069E-03
  -5  15   5       60.28       53.60       13.92 o   0.2327E-02
  -4  15   5       67.25       56.02       14.47 o   0.2184E-02
  -3  15   5     1180.16     1314.41       62.42 o   0.8343E-04
  -2  15   5      101.17      105.15       24.47 o   0.1075E-02
  -1  15   5      703.17      785.56       62.47 o   0.1327E-03
   0  15   5      751.34      697.16       62.73 o   0.1508E-03
   1  15   5     1351.50     1345.21       82.96 o   0.8999E-04
   2  15   5      141.02      133.17       25.47 o   0.8128E-03
   3  15   5       21.50       37.53        8.50 o   0.3420E-02
   4  15   5      701.17      637.43       64.92 o   0.1614E-03
   5  15   5       -0.69        9.80        5.91 o   0.1338E-01
  -5  16   5     2038.57     2128.18       81.84 o   0.5955E-04
  -4  16   5     2394.34     2476.06       94.10 o   0.5346E-04
  -3  16   5      484.77      422.74       53.64 o   0.2339E-03
  -2  16   5       64.26       51.60       20.16 o   0.2367E-02
  -1  16   5       74.27       60.59       21.29 o   0.1974E-02
   0  16   5      551.66      555.53       53.18 o   0.1958E-03
   1  16   5      582.34      490.12       54.34 o   0.1968E-03
   2  16   5       89.77      102.24       15.51 o   0.1120E-02
   3  16   5     3300.30     3542.10      106.77 o   0.3786E-04
   4  16   5       80.88       73.28       22.25 o   0.1610E-02
   5  16   5      -14.12        0.15        9.40 o   0.9504E-02
  -5  17   5      121.96      121.94       18.05 o   0.9091E-03
  -4  17   5        8.53       27.50        6.99 o   0.4660E-02
  -3  17   5     2895.14     2750.92      144.85 o   0.4723E-04
  -2  17   5       57.44       38.46       12.67 o   0.3200E-02
  -1  17   5     1469.54     1449.62       96.07 o   0.8380E-04
   0  17   5     2505.50     2495.82      127.74 o   0.5504E-04
   1  17   5    10048.64     9180.98      314.15 o   0.1537E-04
   2  17   5     1247.25     1250.20       87.37 o   0.9581E-04
   3  17   5      627.33      640.41       41.19 o   0.1706E-03
   4  17   5      108.57      104.06       22.64 o   0.1086E-02
  -5  18   5     1169.01     1099.61       75.83 o   0.1010E-03
  -4  18   5      644.52      607.71       59.23 o   0.1732E-03
  -3  18   5     1037.88      922.40       80.80 o   0.1121E-03
  -2  18   5        6.32       21.40        7.50 o   0.6330E-02
  -1  18   5      392.55      406.07       34.04 o   0.2595E-03
   0  18   5       33.37       18.12       14.75 o   0.7706E-02
   1  18   5     1405.58     1212.35       64.61 o   0.8431E-04
   2  18   5      404.80      453.34       48.11 o   0.2228E-03
   3  18   5       18.54       25.64        9.02 o   0.5532E-02
   4  18   5      292.80      336.38       37.08 o   0.2971E-03
  -4  19   5        5.09        1.35        8.29 o   0.1554E-01
  -3  19   5     1890.77     1747.59      112.09 o   0.6622E-04
  -2  19   5      534.89      541.65       39.00 o   0.1985E-03
  -1  19   5        5.95        1.62        7.06 o   0.1650E-01
   0  19   5     2299.50     2081.64       87.88 o   0.5525E-04
   1  19   5     1608.86     1460.91      101.64 o   0.7572E-04
   2  19   5       -1.43        3.21        6.00 o   0.1988E-01
   3  19   5      216.93      212.12       32.25 o   0.5021E-03
  -4  20   5       33.25       19.29       15.08 o   0.7184E-02
  -3  20   5       27.38       21.19       13.86 o   0.6790E-02
  -2  20   5       18.71        0.21        6.51 o   0.8672E-02
  -1  20   5     1107.58     1144.16       58.58 o   0.1010E-03
   0  20   5       55.18       18.40       15.29 o   0.6250E-02
   1  20   5      162.47      160.56       30.14 o   0.6708E-03
   2  20   5       92.14       84.20       21.58 o   0.1369E-02
   3  20   5      327.81      340.36       37.90 o   0.3072E-03
  -3  21   5       92.35      110.17       23.10 o   0.9892E-03
  -2  21   5       31.06       25.08        8.65 o   0.5618E-02
  -1  21   5      461.32      420.56       35.92 o   0.2414E-03
   0  21   5     1568.69     1494.55       68.76 o   0.7858E-04
   1  21   5      349.99      314.64       43.03 o   0.3206E-03
   2  21   5      111.40      155.15       23.32 o   0.6403E-03
   3  21   5      300.87      336.85       34.42 o   0.3009E-03
  -3  22   5       18.35       21.87       10.73 o   0.6775E-02
  -2  22   5      138.46      152.36       27.44 o   0.7065E-03
  -1  22   5      132.28      135.80       18.39 o   0.8105E-03
   0  22   5      501.92      546.64       36.17 o   0.1901E-03
   1  22   5      142.22      123.53       26.16 o   0.8664E-03
   2  22   5       21.18       32.16        8.03 o   0.4117E-02
  -2  23   5     1150.20     1122.29       78.31 o   0.1028E-03
  -1  23   5      300.58      347.58       26.22 o   0.2867E-03
   0  23   5     1213.40     1416.19       78.19 o   0.7437E-04
   1  23   5        8.50       11.47        6.38 o   0.1300E-01
  -6   0   6     6499.13     6881.83      170.08 o   0.2312E-04
  -4   0   6       22.23       24.79        9.38 o   0.6167E-02
  -2   0   6      -17.28        1.27        8.13 o   0.1268E-01
   0   0   6     4775.87     4991.72      154.54 o   0.3046E-04
   2   0   6       18.10       75.96        7.88 o   0.1363E-02
   4   0   6     1638.42     1546.16      104.82 o   0.7551E-04
  -6   1   6       16.45        7.32        6.84 o   0.1624E-01
  -5   1   6       33.35       34.79        7.52 o   0.3976E-02
  -4   1   6      168.09      190.47       14.76 o   0.5405E-03
  -3   1   6     4407.29     4197.22      130.95 o   0.3386E-04
  -2   1   6       96.01       75.95       15.18 o   0.1491E-02
  -1   1   6       -1.23        1.17        2.62 o   0.1480E-01
   0   1   6     4116.10     4082.72       74.93 o   0.3777E-04
   1   1   6     1807.00     2072.30       43.90 o   0.5433E-04
   2   1   6     2518.47     2354.16       74.55 o   0.5236E-04
   3   1   6       12.48       11.61        4.61 o   0.1277E-01
   4   1   6      201.31      227.51       25.16 o   0.4506E-03
   5   1   6       88.95       99.76       16.92 o   0.1112E-02
   6   1   6       -0.72        0.19        6.28 o   0.1021E-01
  -7   2   6      -20.87       15.69       13.83 o   0.9335E-02
  -6   2   6     1204.31     1211.14       46.32 o   0.9870E-04
  -5   2   6       67.89       61.50        9.73 o   0.1988E-02
  -4   2   6      288.00      320.40       19.32 o   0.3167E-03
  -3   2   6     1020.17      972.88       48.74 o   0.1140E-03
  -2   2   6      103.99       90.20       15.17 o   0.1232E-02
  -1   2   6     1040.73      924.93       39.57 o   0.1118E-03
   0   2   6     9501.51     9279.46      140.56 o   0.2001E-04
   1   2   6       42.23       53.65        6.30 o   0.2293E-02
   2   2   6      138.70      145.59       15.34 o   0.7493E-03
   3   2   6      677.63      623.29       31.23 o   0.1663E-03
   4   2   6     3541.48     3579.90      115.80 o   0.4194E-04
   5   2   6      567.71      552.20       67.68 o   0.1934E-03
   6   2   6      654.54      541.70       71.27 o   0.1758E-03
  -7   3   6      332.70      463.64       51.47 o   0.1975E-03
  -6   3   6       92.05       86.55       13.01 o   0.1330E-02
  -5   3   6        7.67        9.16        4.66 o   0.1549E-01
  -4   3   6      444.21      423.60       25.62 o   0.2460E-03
  -3   3   6     3681.25     3738.31       82.07 o   0.4006E-04
  -2   3   6     2140.51     1976.12       73.91 o   0.5949E-04
  -1   3   6       11.93       14.77        4.36 o   0.1001E-01
   0   3   6     1442.47     1165.17       37.37 o   0.8074E-04
   1   3   6     1910.26     2109.53       52.23 o   0.5599E-04
   2   3   6      143.88      135.24       16.06 o   0.7983E-03
   3   3   6     1436.83     1454.96       46.84 o   0.8488E-04
   4   3   6       74.79       93.19       16.02 o   0.1199E-02
   5   3   6       62.90       54.54       20.86 o   0.2272E-02
   6   3   6     1170.26      930.14       97.77 o   0.9888E-04
  -7   4   6       35.08       18.83       17.95 o   0.7184E-02
  -6   4   6      923.20      826.48       39.69 o   0.1249E-03
  -5   4   6     1336.80     1271.05       48.83 o   0.9008E-04
  -4   4   6       -0.96        2.78        4.74 o   0.1972E-01
  -3   4   6     1213.10     1077.53       41.96 o   0.9706E-04
  -2   4   6      537.77      453.86       33.85 o   0.2128E-03
  -1   4   6     2340.00     2323.65       56.17 o   0.5794E-04
   0   4   6      129.45      130.65       10.83 o   0.8569E-03
   1   4   6      127.10      118.73       12.92 o   0.9370E-03
   2   4   6       13.10        4.93        9.41 o   0.1861E-01
   3   4   6     2174.63     2266.58       74.47 o   0.5728E-04
   4   4   6     2387.08     2246.64      134.06 o   0.5497E-04
   5   4   6      -16.01        0.82       14.44 o   0.1148E-01
   6   4   6     1798.55     1685.08      125.04 o   0.6960E-04
  -7   5   6      413.20      503.39       54.96 o   0.1939E-03
  -6   5   6      130.08      123.10       14.68 o   0.8943E-03
  -5   5   6     2411.41     2262.39       68.86 o   0.5439E-04
  -4   5   6       -0.73        0.90        3.46 o   0.1308E-01
  -3   5   6      235.92      358.62       17.96 o   0.2505E-03
  -2   5   6       33.63       19.34       10.26 o   0.7144E-02
  -1   5   6       62.30       74.71        8.49 o   0.1563E-02
   0   5   6      747.76      639.10       27.86 o   0.1532E-03
   1   5   6     2349.38     2366.35       63.59 o   0.5756E-04
   2   5   6      701.12      707.58       51.88 o   0.1572E-03
   3   5   6      262.69      297.60       35.29 o   0.3375E-03
   4   5   6      353.56      285.96       48.85 o   0.3350E-03
   5   5   6      371.17      355.09       55.11 o   0.2938E-03
   6   5   6      762.78      640.58       78.91 o   0.1508E-03
  -7   6   6      209.10      266.07       39.93 o   0.3644E-03
  -6   6   6      150.22      128.21       21.47 o   0.8243E-03
  -5   6   6       46.03       54.61        8.78 o   0.2267E-02
  -4   6   6       21.67       31.96        5.09 o   0.4115E-02
  -3   6   6     1437.70     1204.58       46.96 o   0.8180E-04
  -2   6   6      713.23      670.57       40.46 o   0.1577E-03
  -1   6   6      345.44      344.20       24.38 o   0.3086E-03
   0   6   6     1150.55      950.45       36.40 o   0.1011E-03
   1   6   6      417.35      369.70       32.37 o   0.2698E-03
   2   6   6     1933.60     2000.91       92.92 o   0.6349E-04
   3   6   6       28.44       31.66       12.42 o   0.4462E-02
   4   6   6      382.54      337.14       50.93 o   0.2958E-03
   5   6   6        3.04        2.54        9.39 o   0.1904E-01
   6   6   6      -13.11        2.92        9.48 o   0.1817E-01
  -7   7   6       -1.75        6.35        8.81 o   0.1760E-01
  -6   7   6       35.70       23.26       11.33 o   0.5894E-02
  -5   7   6      127.11      127.85       14.55 o   0.8678E-03
  -4   7   6       11.29       11.37        3.75 o   0.1320E-01
  -3   7   6     4231.59     4212.88      123.90 o   0.3714E-04
  -2   7   6     1274.58     1159.18       57.60 o   0.9314E-04
  -1   7   6      714.15      705.64       51.37 o   0.1561E-03
   0   7   6     1441.28     1436.07       56.99 o   0.8539E-04
   1   7   6      204.83      204.27       23.94 o   0.5233E-03
   2   7   6       51.68       44.32       13.50 o   0.2903E-02
   3   7   6       10.82       10.41        8.39 o   0.1391E-01
   5   7   6       13.80        7.25        8.64 o   0.1661E-01
   6   7   6       17.10        3.50       15.43 o   0.1757E-01
  -7   8   6      572.58      653.77       62.84 o   0.1555E-03
  -6   8   6     1116.53      989.59       58.11 o   0.1047E-03
  -5   8   6     1382.26     1288.08       49.26 o   0.8715E-04
  -4   8   6       60.66       59.11       10.52 o   0.2113E-02
  -3   8   6      518.64      492.94       37.08 o   0.2121E-03
  -2   8   6       19.54       13.83        8.25 o   0.1054E-01
  -1   8   6      458.90      526.47       42.07 o   0.1914E-03
   0   8   6      114.58      122.36       20.48 o   0.9101E-03
   1   8   6      799.62      740.13       55.84 o   0.1423E-03
   2   8   6     1080.22     1098.87       68.40 o   0.1058E-03
   3   8   6        1.43        6.46        5.67 o   0.1746E-01
   4   8   6     1173.47     1050.46       92.72 o   0.1002E-03
   5   8   6       21.94       15.27       16.28 o   0.9443E-02
   6   8   6       46.02       36.93       18.53 o   0.3561E-02
  -7   9   6      375.99      453.35       48.62 o   0.2160E-03
  -6   9   6      488.86      501.98       36.91 o   0.2124E-03
  -5   9   6       76.87       66.52       15.83 o   0.1800E-02
  -4   9   6       17.35       11.60        7.02 o   0.1227E-01
  -3   9   6     4827.42     4492.19      136.11 o   0.3032E-04
  -2   9   6      482.23      538.82       35.23 o   0.1878E-03
  -1   9   6      752.58      641.53       56.32 o   0.1525E-03
   0   9   6      296.24      310.13       33.68 o   0.3372E-03
   1   9   6     1060.31     1085.72       66.92 o   0.1058E-03
   2   9   6       24.59       12.98        6.81 o   0.1043E-01
   3   9   6       13.89        7.22       10.58 o   0.1667E-01
   4   9   6      473.50      389.26       57.87 o   0.2444E-03
   5   9   6      106.28      120.66       27.68 o   0.9130E-03
   6   9   6      407.76      345.79       54.27 o   0.2823E-03
  -6  10   6      632.81      636.68       42.39 o   0.1726E-03
  -5  10   6       27.57       30.38        9.34 o   0.4595E-02
  -4  10   6      762.44      831.89       37.85 o   0.1283E-03
  -3  10   6      798.28      839.89       48.03 o   0.1307E-03
  -2  10   6      654.16      723.77       42.56 o   0.1444E-03
  -1  10   6     2523.12     2406.77      115.59 o   0.5296E-04
   0  10   6      636.26      719.05       51.71 o   0.1430E-03
   1  10   6      235.68      238.47       30.22 o   0.4475E-03
   2  10   6     1834.42     1935.19       66.08 o   0.6345E-04
   3  10   6      177.24      171.08       30.71 o   0.6269E-03
   4  10   6     2839.85     2708.40      153.09 o   0.4828E-04
   5  10   6      160.64      164.44       33.20 o   0.6604E-03
   6  10   6      -14.55        0.79       11.97 o   0.1180E-01
  -6  11   6      147.38      214.99       19.75 o   0.4414E-03
  -5  11   6     1777.99     1689.19       60.12 o   0.7065E-04
  -4  11   6       11.67        7.18        5.04 o   0.1706E-01
  -3  11   6      157.40      188.66       20.99 o   0.5354E-03
  -2  11   6       10.36        2.82        7.14 o   0.1870E-01
  -1  11   6      478.24      423.93       47.46 o   0.2354E-03
   0  11   6       24.58        3.20       13.26 o   0.1604E-01
   1  11   6      237.83      280.34       31.23 o   0.3563E-03
   2  11   6     2188.50     2346.77       74.63 o   0.5302E-04
   3  11   6      208.61      199.91       33.14 o   0.5309E-03
   4  11   6      652.38      561.91       67.33 o   0.1748E-03
   5  11   6      303.44      240.87       47.09 o   0.3971E-03
   6  11   6      632.02      561.23       63.52 o   0.1788E-03
  -6  12   6       19.85       18.76        9.39 o   0.8151E-02
  -5  12   6      167.47      152.80       17.71 o   0.6947E-03
  -4  12   6        7.22        1.59        5.40 o   0.1570E-01
  -3  12   6      179.36      195.85       17.61 o   0.5385E-03
  -2  12   6      172.52      183.73       29.51 o   0.5737E-03
  -1  12   6     3292.33     3327.71      144.31 o   0.4437E-04
   0  12   6      643.46      783.33       56.11 o   0.1253E-03
   1  12   6     1843.21     1771.07       65.44 o   0.6886E-04
   2  12   6        7.67        6.99        7.42 o   0.1799E-01
   4  12   6     1169.03     1003.31       91.05 o   0.1000E-03
   5  12   6      288.23      284.53       43.70 o   0.3706E-03
  -6  13   6      117.14      126.98       30.04 o   0.8579E-03
  -5  13   6      755.03      759.36       37.59 o   0.1479E-03
  -4  13   6      172.97      136.86       18.27 o   0.7441E-03
  -3  13   6       99.88       87.72       13.56 o   0.1294E-02
  -2  13   6      159.79      185.41       29.58 o   0.5548E-03
  -1  13   6       16.74       10.31       12.42 o   0.1335E-01
   0  13   6       47.82       44.18       16.55 o   0.3011E-02
   1  13   6     1660.83     1699.58       62.92 o   0.7342E-04
   2  13   6      615.07      622.51       53.93 o   0.1750E-03
   3  13   6      103.39       98.97       17.09 o   0.1153E-02
   4  13   6      215.60      214.31       36.87 o   0.4969E-03
   5  13   6       13.81        0.80       10.94 o   0.1151E-01
  -6  14   6      263.20      300.07       43.44 o   0.3346E-03
  -5  14   6       -3.72        9.19        5.49 o   0.1470E-01
  -4  14   6       15.06        2.95       10.05 o   0.1768E-01
  -3  14   6       14.14        2.32        8.46 o   0.1698E-01
  -2  14   6      508.90      482.07       54.33 o   0.2163E-03
  -1  14   6      875.02      895.27       70.93 o   0.1252E-03
   0  14   6      131.32      134.24       27.10 o   0.8242E-03
   1  14   6     2331.28     2330.13       78.66 o   0.5828E-04
   2  14   6      399.85      405.81       43.75 o   0.2632E-03
   3  14   6       49.61       53.47       12.88 o   0.2346E-02
   4  14   6      495.06      497.86       55.66 o   0.2175E-03
   5  14   6       73.39       70.47       22.23 o   0.1691E-02
  -5  15   6        1.92        4.13        9.78 o   0.1981E-01
  -4  15   6      108.60      121.68       19.27 o   0.9039E-03
  -3  15   6      344.09      295.48       44.54 o   0.3337E-03
  -2  15   6      209.66      224.46       35.02 o   0.4636E-03
  -1  15   6        1.86        6.84        7.00 o   0.1698E-01
   0  15   6      814.38      844.90       68.51 o   0.1308E-03
   1  15   6     2404.96     2423.51       81.46 o   0.5652E-04
   2  15   6     7202.27     7212.87      246.04 o   0.2574E-04
   3  15   6     1911.84     1955.99       78.37 o   0.6532E-04
   4  15   6        1.20       10.39        5.89 o   0.1280E-01
   5  15   6       22.59        0.78       11.84 o   0.1076E-01
  -5  16   6      571.14      565.82       40.56 o   0.1914E-03
  -4  16   6       18.16        2.33        9.17 o   0.1629E-01
  -3  16   6        0.96        4.12        9.86 o   0.1987E-01
  -2  16   6        3.59        4.22        9.17 o   0.1979E-01
  -1  16   6      307.56      340.83       43.21 o   0.2997E-03
   0  16   6     1949.80     1835.48      111.87 o   0.6508E-04
   1  16   6       89.02       87.06       21.35 o   0.1348E-02
   2  16   6     5660.05     6130.92      149.92 o   0.2379E-04
   3  16   6       -1.20        3.37        8.60 o   0.2000E-01
   4  16   6      199.20      203.02       32.07 o   0.5269E-03
  -5  17   6       44.50       37.55       12.84 o   0.3526E-02
  -4  17   6     2380.81     2411.76      124.79 o   0.5643E-04
  -3  17   6      300.27      269.17       43.73 o   0.3751E-03
  -2  17   6       -6.84        0.13       10.26 o   0.1036E-01
  -1  17   6      273.75      317.79       41.07 o   0.3140E-03
   0  17   6      575.78      545.37       59.09 o   0.1924E-03
   1  17   6        5.74        2.88        5.07 o   0.1965E-01
   2  17   6     1566.20     1706.80       98.58 o   0.6821E-04
   3  17   6       98.67       97.46       16.45 o   0.1179E-02
   4  17   6       42.36       41.34       15.16 o   0.3258E-02
  -5  18   6      250.92      208.59       31.71 o   0.4751E-03
  -4  18   6       -0.64        1.16        8.65 o   0.1496E-01
  -3  18   6       11.64        6.86       11.71 o   0.1755E-01
  -2  18   6      995.53      910.83       55.04 o   0.1165E-03
  -1  18   6     1357.25     1255.74       94.91 o   0.8841E-04
   0  18   6     1284.51     1189.06       89.33 o   0.9281E-04
   1  18   6      207.59      204.47       24.15 o   0.5219E-03
   2  18   6      520.43      532.12       54.81 o   0.2029E-03
   3  18   6      824.25      921.12       65.46 o   0.1146E-03
   4  18   6      189.03      287.25       29.06 o   0.3174E-03
  -4  19   6      145.41      104.41       27.27 o   0.9854E-03
  -3  19   6        6.38        0.75        7.81 o   0.1169E-01
  -2  19   6        6.23        0.15        8.60 o   0.9865E-02
  -1  19   6      120.54      119.98       19.23 o   0.9387E-03
   0  19   6      279.12      282.13       28.47 o   0.3739E-03
   1  19   6       70.80       73.57       20.87 o   0.1639E-02
   2  19   6      747.30      730.62       64.09 o   0.1501E-03
   3  19   6       11.72       57.51        7.27 o   0.1849E-02
  -4  20   6      109.84      114.54       23.56 o   0.9769E-03
  -3  20   6      169.13      159.30       30.57 o   0.6708E-03
  -2  20   6      355.12      386.78       31.21 o   0.2642E-03
  -1  20   6        2.84        3.91        6.23 o   0.1996E-01
   0  20   6       -0.93        1.41        5.06 o   0.1613E-01
   1  20   6      635.38      588.93       59.76 o   0.1763E-03
   2  20   6       10.51        8.68        7.80 o   0.1561E-01
   3  20   6      285.39      305.84       33.86 o   0.3376E-03
  -3  21   6      368.30      338.57       44.06 o   0.3004E-03
  -2  21   6       21.63       22.94        7.46 o   0.6478E-02
  -1  21   6       12.39       13.05       10.18 o   0.1161E-01
   0  21   6      234.28      197.52       24.85 o   0.5079E-03
   1  21   6      418.06      383.27       46.25 o   0.2652E-03
   2  21   6        9.85        3.30        7.08 o   0.1911E-01
  -2  22   6      881.12      825.61       69.63 o   0.1300E-03
  -1  22   6     2586.93     2573.66       88.82 o   0.5358E-04
   0  22   6       38.58       48.82       10.49 o   0.2622E-02
   1  22   6       20.18        8.45       11.27 o   0.1430E-01
   2  22   6      540.25      534.06       46.36 o   0.2016E-03
  -1  23   6       19.42        6.03        6.31 o   0.1668E-01
   0  23   6       25.35       24.29       10.68 o   0.6111E-02
  -5   0   7     1266.69     1258.58       64.27 o   0.9495E-04
  -1   0   7      496.91      524.95       36.15 o   0.1993E-03
   1   0   7      725.02      726.25       50.40 o   0.1512E-03
   3   0   7      188.35      133.68       29.10 o   0.7354E-03
   5   0   7      318.61      339.20       47.24 o   0.3057E-03
  -7   1   7        9.85        9.48        5.65 o   0.1515E-01
  -6   1   7      535.22      449.34       32.58 o   0.2144E-03
  -5   1   7     1141.97     1099.59       47.40 o   0.1033E-03
  -4   1   7       62.33       71.75       10.98 o   0.1629E-02
  -3   1   7      155.27      178.98       21.61 o   0.5791E-03
  -2   1   7      100.67      108.45       12.43 o   0.1036E-02
  -1   1   7     2077.17     1890.26       61.28 o   0.6062E-04
   0   1   7     1510.89     1651.78       46.53 o   0.6975E-04
   1   1   7       18.37       10.44        6.23 o   0.1292E-01
   2   1   7       19.76       16.78        7.04 o   0.8908E-02
   3   1   7       35.33       29.62       12.44 o   0.4691E-02
   4   1   7     1311.80     1245.32       67.92 o   0.9152E-04
   5   1   7      122.24      114.86       20.63 o   0.9611E-03
  -7   2   7      177.19      126.99       23.58 o   0.7811E-03
  -6   2   7       10.55        3.29        6.50 o   0.1902E-01
  -5   2   7     1297.04     1250.93       50.41 o   0.9267E-04
  -4   2   7      147.28      154.72       15.78 o   0.7024E-03
  -3   2   7     2321.51     2190.73       84.24 o   0.5634E-04
  -2   2   7      154.57      159.32       15.43 o   0.6810E-03
  -1   2   7    15543.29    16518.44      226.31 o   0.1115E-04
   0   2   7     1515.11     1465.07       42.27 o   0.8133E-04
   1   2   7      395.00      500.03       26.13 o   0.1917E-03
   2   2   7     1056.59     1049.93       47.07 o   0.1107E-03
   3   2   7     2289.86     1947.56      111.91 o   0.5307E-04
   4   2   7      162.22      146.85       22.91 o   0.7224E-03
   5   2   7        4.25        0.45        8.71 o   0.1123E-01
   6   2   7       15.61        9.29        6.68 o   0.1436E-01
  -7   3   7       17.33       20.66        8.29 o   0.7315E-02
  -6   3   7       -1.72        0.19        2.48 o   0.1005E-01
  -5   3   7      402.88      386.40       27.50 o   0.2700E-03
  -4   3   7       16.00        5.54        7.82 o   0.1763E-01
  -3   3   7      950.10      727.62       51.75 o   0.1217E-03
  -2   3   7      393.00      412.29       25.10 o   0.2537E-03
  -1   3   7       32.33       26.42        6.34 o   0.5333E-02
   0   3   7     3917.57     4180.74       77.25 o   0.3336E-04
   1   3   7      398.44      398.19       26.22 o   0.2678E-03
   2   3   7      119.63      119.91       15.38 o   0.9371E-03
   3   3   7      511.35      514.48       28.43 o   0.2112E-03
   4   3   7     1316.51     1235.41       67.33 o   0.9104E-04
   5   3   7       25.01       25.21       11.96 o   0.5777E-02
   6   3   7      156.44      181.59       32.83 o   0.5698E-03
  -7   4   7     1045.99      935.30       59.73 o   0.1113E-03
  -6   4   7      954.03      942.98       41.61 o   0.1208E-03
  -5   4   7     1070.87     1025.96       45.44 o   0.1093E-03
  -4   4   7      137.58      152.73       15.14 o   0.7005E-03
  -3   4   7     1242.71     1196.46       49.26 o   0.9607E-04
  -2   4   7      103.16      105.10       12.49 o   0.1081E-02
  -1   4   7      191.47      260.46       17.71 o   0.3639E-03
   0   4   7      124.39       98.88       12.41 o   0.1090E-02
   1   4   7     1402.03     1442.63       54.00 o   0.8342E-04
   2   4   7       24.08       37.20       11.49 o   0.3438E-02
   3   4   7      133.72      109.55       14.42 o   0.9792E-03
   4   4   7       42.74       45.57       18.27 o   0.2867E-02
   5   4   7        6.99       10.95       14.06 o   0.1249E-01
   6   4   7      324.44      289.07       48.25 o   0.3468E-03
  -7   5   7      115.88      120.09       18.58 o   0.9293E-03
  -6   5   7       87.39       85.77       12.51 o   0.1357E-02
  -5   5   7     3017.10     3092.67       82.31 o   0.4577E-04
  -4   5   7      269.53      266.88       22.55 o   0.3951E-03
  -3   5   7      480.85      393.23       27.95 o   0.2415E-03
  -2   5   7       19.27       17.69        6.76 o   0.8687E-02
  -1   5   7      329.09      355.82       23.89 o   0.2889E-03
   0   5   7     4050.00     4331.59       86.85 o   0.3235E-04
   1   5   7      119.04      116.60       14.96 o   0.9614E-03
   2   5   7      145.48      161.08       24.13 o   0.6581E-03
   3   5   7        5.84        0.68        5.29 o   0.1186E-01
   4   5   7     2034.94     1915.72      128.21 o   0.6275E-04
   5   5   7      111.11       96.96       30.41 o   0.1145E-02
   6   5   7       57.34       54.46       22.36 o   0.2329E-02
  -7   6   7      296.38      233.54       29.55 o   0.4094E-03
  -6   6   7       11.56        0.61        8.52 o   0.1079E-01
  -5   6   7      396.42      384.88       27.38 o   0.2726E-03
  -4   6   7     2707.17     2491.25       67.28 o   0.4864E-04
  -3   6   7      130.63      143.03       15.07 o   0.7495E-03
  -2   6   7      723.53      625.38       36.96 o   0.1580E-03
  -1   6   7      175.00      224.10       17.83 o   0.4435E-03
   0   6   7      213.96      293.92       26.03 o   0.3197E-03
   1   6   7      212.59      236.00       29.41 o   0.4360E-03
   2   6   7      289.55      265.90       34.12 o   0.3836E-03
   3   6   7      156.45      127.92       29.67 o   0.8056E-03
   4   6   7       59.18       86.45       19.52 o   0.1261E-02
   5   6   7      -10.76        0.68       11.64 o   0.1112E-01
   6   6   7      223.98      201.97       39.93 o   0.5092E-03
  -6   7   7      188.00      163.24       24.21 o   0.6329E-03
  -5   7   7      206.56      236.74       19.15 o   0.4286E-03
  -4   7   7     1486.29     1477.29       46.64 o   0.8317E-04
  -3   7   7      387.70      337.69       34.31 o   0.2936E-03
  -2   7   7       12.39       18.25        6.74 o   0.8069E-02
  -1   7   7        7.17        0.48        7.41 o   0.1066E-01
   0   7   7     2051.20     2179.41       99.72 o   0.5746E-04
   1   7   7      277.68      315.69       33.40 o   0.3164E-03
   2   7   7      564.98      672.13       48.84 o   0.1480E-03
   3   7   7      411.80      386.70       47.64 o   0.2668E-03
   4   7   7     1005.72      898.54       88.17 o   0.1154E-03
   5   7   7      801.24      749.93       82.52 o   0.1418E-03
   6   7   7      763.57      655.35       73.76 o   0.1501E-03
  -6   8   7      157.69      149.20       22.56 o   0.7223E-03
  -5   8   7      838.54      818.52       54.73 o   0.1354E-03
  -4   8   7     2259.40     1966.61       71.24 o   0.5464E-04
  -3   8   7     2637.34     2290.07       96.46 o   0.4730E-04
  -2   8   7      419.55      405.58       44.45 o   0.2585E-03
  -1   8   7      404.03      381.35       41.54 o   0.2707E-03
   0   8   7      639.51      653.02       52.45 o   0.1666E-03
   1   8   7      206.18      254.53       29.81 o   0.3836E-03
   2   8   7      221.79      217.95       31.14 o   0.4858E-03
   3   8   7        8.79        6.66        8.13 o   0.1817E-01
   4   8   7     2454.04     2310.88      146.04 o   0.5363E-04
   5   8   7      370.97      341.13       53.75 o   0.2994E-03
   6   8   7      187.27      169.26       35.52 o   0.6226E-03
  -6   9   7      686.53      702.76       45.24 o   0.1563E-03
  -5   9   7        0.85        9.33        7.80 o   0.1426E-01
  -4   9   7        9.09        2.30        8.29 o   0.1800E-01
  -3   9   7      575.71      556.97       43.08 o   0.1911E-03
  -2   9   7       40.11       24.79       12.99 o   0.5504E-02
  -1   9   7      156.85      141.29       26.17 o   0.7534E-03
   0   9   7      437.53      488.03       44.42 o   0.2086E-03
   1   9   7       86.91      127.24       18.94 o   0.8024E-03
   2   9   7      352.00      398.77       39.58 o   0.2526E-03
   3   9   7      232.34      287.62       36.78 o   0.3383E-03
   4   9   7      296.72      299.97       46.92 o   0.3464E-03
   5   9   7      193.02      227.14       38.39 o   0.4447E-03
   6   9   7      514.97      425.82       58.33 o   0.2238E-03
  -6  10   7       21.32       23.47       11.97 o   0.6271E-02
  -5  10   7     1910.00     1797.43       83.60 o   0.6623E-04
  -4  10   7        3.99        3.65        5.99 o   0.2073E-01
  -3  10   7     1569.53     1533.48       74.22 o   0.7916E-04
  -2  10   7       77.99       97.90       20.26 o   0.1104E-02
  -1  10   7     1209.84     1142.88       79.45 o   0.9807E-04
   0  10   7      114.19      102.47       23.76 o   0.1093E-02
   1  10   7     1534.36     1481.18       89.07 o   0.8038E-04
   2  10   7     1116.05     1099.35       52.01 o   0.1056E-03
   3  10   7       20.79       28.76       11.33 o   0.4786E-02
   4  10   7      829.09      667.18       79.26 o   0.1395E-03
   5  10   7      729.74      681.28       74.54 o   0.1547E-03
  -6  11   7      117.99       92.19       18.44 o   0.1173E-02
  -5  11   7       51.84       72.99       15.24 o   0.1539E-02
  -4  11   7      462.60      490.09       30.93 o   0.2136E-03
  -3  11   7     1592.38     1515.39       74.67 o   0.7761E-04
  -2  11   7      144.12      132.85       29.24 o   0.8133E-03
  -1  11   7     1093.44      982.37       77.65 o   0.1069E-03
   0  11   7       -7.02        1.31       12.87 o   0.1502E-01
   1  11   7     2534.39     2561.26      122.31 o   0.5395E-04
   2  11   7       67.52       85.85       12.51 o   0.1300E-02
   3  11   7       79.38       75.76       22.43 o   0.1568E-02
   4  11   7      918.00      881.21       83.29 o   0.1252E-03
   5  11   7       11.71       33.40       12.22 o   0.3777E-02
  -6  12   7        3.29        4.07        4.43 o   0.2063E-01
  -5  12   7      854.07      805.52       41.04 o   0.1337E-03
  -4  12   7      119.08      114.24       15.97 o   0.9744E-03
  -3  12   7      910.02     1027.55       73.11 o   0.1031E-03
  -2  12   7      176.21      134.17       31.20 o   0.7505E-03
  -1  12   7     2347.71     2181.19      122.48 o   0.5530E-04
   0  12   7      259.57      267.84       37.73 o   0.3903E-03
   1  12   7     2516.02     2662.75      123.32 o   0.4883E-04
   2  12   7     6926.38     7009.63      167.87 o   0.2577E-04
   3  12   7       20.35       18.13        9.07 o   0.8347E-02
   4  12   7      312.56      285.20       47.96 o   0.3568E-03
   5  12   7       47.04       19.52       18.57 o   0.6408E-02
  -5  13   7     1212.15     1087.69       48.34 o   0.9730E-04
  -4  13   7      946.71      923.04       44.58 o   0.1217E-03
  -3  13   7      718.64      707.97       42.21 o   0.1552E-03
  -2  13   7      885.28      984.81       73.49 o   0.1083E-03
  -1  13   7      174.70      144.09       31.59 o   0.7158E-03
   0  13   7       52.94       62.44       19.24 o   0.1923E-02
   1  13   7     2396.69     2372.28       82.31 o   0.5671E-04
   2  13   7     1644.64     1763.74       98.00 o   0.6728E-04
   3  13   7      142.30      129.28       29.01 o   0.8379E-03
   4  13   7      125.38      135.38       28.56 o   0.8043E-03
   5  13   7        0.76       19.40        5.69 o   0.6777E-02
  -5  14   7       97.24       84.26       19.81 o   0.1346E-02
  -4  14   7        5.63        0.55       10.52 o   0.1094E-01
  -3  14   7      241.21      216.91       23.68 o   0.4727E-03
  -2  14   7      753.94      600.26       68.83 o   0.1537E-03
  -1  14   7      291.94      326.61       41.22 o   0.3097E-03
   0  14   7      583.00      532.97       58.63 o   0.1921E-03
   1  14   7     1472.34     1493.08       62.67 o   0.8240E-04
   2  14   7     2759.64     2915.05      132.91 o   0.4531E-04
   3  14   7      233.81      208.98       26.56 o   0.4900E-03
   4  14   7       17.46        7.11       11.31 o   0.1621E-01
   5  14   7      192.62      126.57       33.66 o   0.7482E-03
  -5  15   7     2797.82     2767.86      125.05 o   0.5027E-04
  -4  15   7      684.70      696.90       61.50 o   0.1578E-03
  -3  15   7      216.55      149.43       36.33 o   0.6327E-03
  -2  15   7      404.38      369.66       50.94 o   0.2751E-03
  -1  15   7     1146.82     1074.87       87.08 o   0.1027E-03
   0  15   7     1393.40     1251.92       94.30 o   0.8576E-04
   1  15   7     2533.38     2555.14       87.41 o   0.5424E-04
   2  15   7     4601.66     4603.86      184.20 o   0.3524E-04
   3  15   7      954.92      927.70       53.08 o   0.1208E-03
   4  15   7      645.42      659.66       62.22 o   0.1658E-03
  -5  16   7       44.85       24.32       14.79 o   0.5320E-02
  -4  16   7      185.20      177.33       31.51 o   0.5994E-03
  -3  16   7       -9.97        8.64       13.72 o   0.1579E-01
  -2  16   7       -4.29        0.65       10.50 o   0.1235E-01
  -1  16   7      901.11      783.92       77.56 o   0.1280E-03
   0  16   7       64.87       42.02       20.68 o   0.2906E-02
   1  16   7      206.26      223.88       34.32 o   0.4654E-03
   2  16   7       60.93       59.38       18.79 o   0.2108E-02
   3  16   7      449.90      460.60       34.90 o   0.2309E-03
   4  16   7      134.49      128.32       26.71 o   0.8537E-03
  -5  17   7        8.33        6.17        8.27 o   0.1876E-01
  -4  17   7       11.52       13.50       11.76 o   0.1103E-01
  -3  17   7     1074.74      959.67       83.49 o   0.1085E-03
  -2  17   7     1101.50     1042.27       86.88 o   0.1065E-03
  -1  17   7      834.57      792.40       74.53 o   0.1365E-03
   0  17   7      969.94     1028.41       78.67 o   0.1081E-03
   1  17   7     1745.68     1686.44      103.74 o   0.7224E-04
   2  17   7       83.00       89.88       21.44 o   0.1271E-02
   3  17   7      273.83      331.49       26.00 o   0.2953E-03
   4  17   7       -3.52        3.10        5.61 o   0.2053E-01
  -4  18   7        4.78        2.19        5.74 o   0.1844E-01
  -3  18   7        1.57       22.22       10.09 o   0.5859E-02
  -2  18   7        7.53        4.79       11.19 o   0.1988E-01
  -1  18   7      809.81      808.86       72.73 o   0.1394E-03
   0  18   7       22.66       15.19       12.81 o   0.9348E-02
   1  18   7       48.08       36.95       12.00 o   0.3542E-02
   2  18   7      110.74      138.76       24.23 o   0.7479E-03
   3  18   7       -0.81        9.53        2.92 o   0.1368E-01
  -4  19   7      637.76      594.34       55.86 o   0.1755E-03
  -3  19   7      102.07       90.25       23.92 o   0.1255E-02
  -2  19   7      194.96      186.10       23.73 o   0.5694E-03
  -1  19   7     1267.18     1148.83       63.39 o   0.9362E-04
   0  19   7       92.14       65.98       16.03 o   0.1705E-02
   1  19   7      661.77      653.08       61.00 o   0.1673E-03
   2  19   7        3.32        7.63        6.65 o   0.1639E-01
   3  19   7       37.86       23.45       12.21 o   0.5870E-02
  -3  20   7      376.34      332.75       45.38 o   0.3002E-03
  -2  20   7       85.56       88.67       15.93 o   0.1307E-02
  -1  20   7       84.89       79.77       16.19 o   0.1472E-02
   0  20   7       36.12       39.19       10.17 o   0.3448E-02
   1  20   7      658.75      618.70       59.03 o   0.1699E-03
   2  20   7      162.16      149.01       27.10 o   0.7185E-03
  -3  21   7      802.38      732.60       64.06 o   0.1421E-03
  -2  21   7     1214.89     1368.00       56.26 o   0.7978E-04
  -1  21   7       30.25       49.00        8.57 o   0.2487E-02
   0  21   7       13.46        7.56        7.21 o   0.1635E-01
   1  21   7       19.97        8.85       11.34 o   0.1401E-01
   2  21   7      543.03      658.24       47.27 o   0.1488E-03
  -1  22   7       18.28       26.33        6.68 o   0.5539E-02
   0  22   7       39.51       32.96       10.07 o   0.4125E-02
   1  22   7      193.63      194.89       28.16 o   0.5453E-03
  -6   0   8      217.61      218.72       29.07 o   0.4905E-03
  -4   0   8     4508.75     4353.73      168.16 o   0.3399E-04
  -2   0   8     1333.24     1381.46       72.52 o   0.8638E-04
   0   0   8     3565.62     3725.01      134.78 o   0.3826E-04
   2   0   8     4612.61     4818.52      171.06 o   0.3151E-04
   4   0   8      330.84      298.04       47.49 o   0.3410E-03
  -7   1   8       92.31       59.01       16.74 o   0.1877E-02
  -6   1   8      150.95      161.93       17.67 o   0.6552E-03
  -5   1   8     2027.43     1761.52       72.60 o   0.6027E-04
  -4   1   8      394.82      361.70       28.89 o   0.2810E-03
  -3   1   8        9.59        0.84        8.43 o   0.1260E-01
  -2   1   8      694.54      726.24       35.63 o   0.1490E-03
  -1   1   8     1559.99     1839.22       56.42 o   0.5839E-04
   0   1   8        6.88        6.04        3.94 o   0.1893E-01
   1   1   8        8.22        1.04        5.22 o   0.1406E-01
   2   1   8      436.16      452.76       30.68 o   0.2346E-03
   3   1   8       37.88       58.28       12.38 o   0.2003E-02
   4   1   8      141.76      129.27       21.30 o   0.8383E-03
   5   1   8      421.65      371.21       54.95 o   0.2679E-03
  -7   2   8       42.13       19.79       11.27 o   0.6488E-02
  -6   2   8      266.49      210.65       23.06 o   0.4590E-03
  -5   2   8       52.04       59.66       10.24 o   0.2051E-02
  -4   2   8      498.40      446.72       32.80 o   0.2250E-03
  -3   2   8       23.14       24.63        9.84 o   0.5989E-02
  -2   2   8     3253.18     3522.98       89.76 o   0.3741E-04
  -1   2   8       11.97       23.19        5.35 o   0.6006E-02
   0   2   8      881.11     1006.77       41.74 o   0.1038E-03
   1   2   8     1213.61     1172.14       51.03 o   0.9813E-04
   2   2   8     2400.88     2473.10       79.45 o   0.5387E-04
   3   2   8      295.85      326.87       36.80 o   0.3112E-03
   4   2   8       63.79       52.22       14.90 o   0.2354E-02
   5   2   8       34.74       14.30       16.53 o   0.8915E-02
  -7   3   8        8.62       12.57        4.65 o   0.1182E-01
  -6   3   8       88.14       84.18       13.24 o   0.1386E-02
  -5   3   8     4491.23     4038.26      120.79 o   0.3055E-04
  -4   3   8      737.36      709.78       40.00 o   0.1523E-03
  -3   3   8       82.16       84.43       18.60 o   0.1384E-02
  -2   3   8      290.66      377.31       23.09 o   0.2509E-03
  -1   3   8     3005.59     3269.02       86.22 o   0.3933E-04
   0   3   8     3131.26     3227.82       89.93 o   0.4358E-04
   1   3   8      942.46      862.22       44.43 o   0.1225E-03
   2   3   8      208.70      184.23       21.21 o   0.5599E-03
   3   3   8      237.75      244.71       19.72 o   0.4310E-03
   4   3   8      645.96      628.43       68.94 o   0.1716E-03
   5   3   8      488.13      423.10       60.52 o   0.2325E-03
   6   3   8      102.21      128.75       25.63 o   0.8135E-03
  -7   4   8       67.10       52.25       14.14 o   0.2329E-02
  -6   4   8      333.23      324.20       25.15 o   0.3233E-03
  -5   4   8        8.08        0.75        5.34 o   0.1198E-01
  -4   4   8      115.71      121.45       15.49 o   0.9134E-03
  -3   4   8     1006.08      950.91       69.08 o   0.1154E-03
  -2   4   8     1332.04     1238.83       53.15 o   0.8991E-04
  -1   4   8      136.56      134.68       16.09 o   0.8215E-03
   0   4   8     1285.32     1207.96       52.83 o   0.9297E-04
   1   4   8     1291.62     1268.41       54.23 o   0.9327E-04
   2   4   8     1555.45     1655.24       86.36 o   0.7191E-04
   3   4   8       33.92       39.71        7.74 o   0.3300E-02
   4   4   8       20.35       24.80       12.51 o   0.5802E-02
   5   4   8       43.68       55.52       18.39 o   0.2158E-02
   6   4   8      125.98      148.80       27.21 o   0.7062E-03
  -7   5   8        5.87        0.06        4.67 o   0.2059E-01
  -6   5   8      347.86      391.20       25.23 o   0.2594E-03
  -5   5   8     1590.23     1497.50       58.53 o   0.7739E-04
  -4   5   8      221.78      208.77       21.57 o   0.5009E-03
  -3   5   8       34.01       33.27        8.54 o   0.4167E-02
  -2   5   8     1294.22     1421.75       53.29 o   0.7913E-04
  -1   5   8     2263.32     2365.22       74.14 o   0.5486E-04
   0   5   8      335.18      372.05       25.83 o   0.2733E-03
   1   5   8        0.26        2.07        3.89 o   0.1846E-01
   2   5   8       22.31       25.58       10.95 o   0.5786E-02
   3   5   8      218.34      246.09       23.36 o   0.4164E-03
   4   5   8      341.43      267.28       50.11 o   0.3525E-03
   5   5   8      390.05      325.62       54.28 o   0.2966E-03
   6   5   8      103.74       93.37       24.44 o   0.1215E-02
  -6   6   8      797.84      787.70       38.38 o   0.1414E-03
  -5   6   8     1803.25     1641.41       64.74 o   0.6856E-04
  -4   6   8     3048.23     2945.38       75.58 o   0.4608E-04
  -3   6   8      269.30      270.01       23.33 o   0.3945E-03
  -2   6   8       98.90      119.12       14.74 o   0.8952E-03
  -1   6   8      160.43      164.52       17.90 o   0.6591E-03
   0   6   8      488.88      457.63       31.67 o   0.2259E-03
   1   6   8      546.58      595.14       51.07 o   0.1739E-03
   2   6   8      116.09      128.42       22.47 o   0.8604E-03
   3   6   8      785.00      801.56       46.33 o   0.1385E-03
   4   6   8       11.83        0.07       14.22 o   0.1414E-01
   5   6   8       13.03       23.17       10.63 o   0.6035E-02
  -6   7   8        2.31        0.16        3.82 o   0.1009E-01
  -5   7   8      158.84      117.00       18.56 o   0.8682E-03
  -4   7   8     1360.17     1296.63       45.20 o   0.8878E-04
  -3   7   8      369.84      313.55       44.06 o   0.3107E-03
  -2   7   8      129.28      120.27       25.31 o   0.9172E-03
  -1   7   8      911.57      913.70       67.28 o   0.1255E-03
   0   7   8        4.40        7.95        6.17 o   0.1601E-01
   1   7   8      102.53       92.61       22.56 o   0.1224E-02
   2   7   8       95.47      133.08       20.96 o   0.7630E-03
   3   7   8      127.16      149.95       27.23 o   0.6999E-03
   4   7   8     2009.10     1659.50      130.18 o   0.5885E-04
   5   7   8      102.79       88.76       29.01 o   0.1276E-02
  -6   8   8       -4.10        4.41        7.61 o   0.2071E-01
  -5   8   8      183.03      191.51       27.28 o   0.5586E-03
  -4   8   8      585.09      531.43       38.54 o   0.1918E-03
  -3   8   8        8.34       19.14        8.01 o   0.7382E-02
  -2   8   8       36.43       18.32       16.37 o   0.7349E-02
  -1   8   8     1295.87     1372.26       84.22 o   0.8431E-04
   0   8   8      148.98      138.26       27.38 o   0.7808E-03
   1   8   8      100.90      115.73       21.88 o   0.9532E-03
   2   8   8     3128.89     3709.97      134.39 o   0.3029E-04
   3   8   8       47.26       48.88       17.64 o   0.2711E-02
   4   8   8      331.72      346.25       50.15 o   0.3048E-03
   5   8   8      309.50      303.10       48.24 o   0.3465E-03
  -6   9   8       -1.77        0.41        3.50 o   0.1063E-01
  -5   9   8      395.52      363.92       42.27 o   0.2801E-03
  -4   9   8      454.17      465.48       33.60 o   0.2291E-03
  -3   9   8      321.13      279.34       41.65 o   0.3570E-03
  -2   9   8       17.60       10.86       11.57 o   0.1286E-01
  -1   9   8       78.60       62.62       19.59 o   0.1873E-02
   0   9   8      143.31      132.60       28.38 o   0.8144E-03
   1   9   8      316.95      371.16       39.20 o   0.2694E-03
   2   9   8     2688.24     2821.79      124.66 o   0.4724E-04
   3   9   8      119.18       99.61       28.04 o   0.1091E-02
   4   9   8      999.21      897.06       89.09 o   0.1161E-03
   5   9   8      544.23      487.24       62.62 o   0.2068E-03
  -6  10   8      183.85      172.94       24.16 o   0.6146E-03
  -5  10   8      766.00      677.17       58.30 o   0.1490E-03
  -4  10   8        2.66        0.23        6.75 o   0.1005E-01
  -3  10   8      375.22      397.59       46.05 o   0.2613E-03
  -2  10   8       96.85      153.72       25.82 o   0.6277E-03
  -1  10   8       68.65       82.56       21.76 o   0.1383E-02
   0  10   8       88.83      107.22       23.30 o   0.1013E-02
   1  10   8       44.08       27.73       17.54 o   0.4737E-02
   2  10   8     5138.24     5310.19      136.75 o   0.2980E-04
   3  10   8     1109.80     1125.32       87.19 o   0.1043E-03
   4  10   8      112.05      128.48       29.19 o   0.8394E-03
   5  10   8       70.88       57.41       23.11 o   0.2101E-02
  -6  11   8      -12.21        0.02        6.20 o   0.2379E-01
  -5  11   8     2286.62     2125.03      105.44 o   0.5648E-04
  -4  11   8       17.64       16.32        7.68 o   0.9261E-02
  -3  11   8      495.71      497.41       53.78 o   0.2174E-03
  -2  11   8      268.65      262.93       39.75 o   0.4011E-03
  -1  11   8       93.56       93.84       24.05 o   0.1235E-02
   0  11   8      133.04      132.40       27.61 o   0.8342E-03
   1  11   8     1678.48     1731.95       99.63 o   0.7168E-04
   2  11   8       42.18       29.77       10.91 o   0.4451E-02
   3  11   8      115.93       92.10       28.01 o   0.1177E-02
   4  11   8      106.50      109.03       28.12 o   0.1020E-02
   5  11   8      136.86      142.14       29.91 o   0.7734E-03
  -6  12   8       -3.07        3.13        3.03 o   0.2056E-01
  -5  12   8       12.46        0.55        8.32 o   0.1040E-01
  -4  12   8      184.25      210.58       21.00 o   0.4853E-03
  -3  12   8     1271.10     1181.65       89.87 o   0.9371E-04
  -2  12   8      917.59      904.59       76.34 o   0.1250E-03
  -1  12   8      427.40      411.70       51.78 o   0.2545E-03
   0  12   8      278.73      312.08       40.35 o   0.3243E-03
   1  12   8     2299.61     2422.27      121.21 o   0.5291E-04
   2  12   8      925.78      976.05       50.15 o   0.1139E-03
   3  12   8      242.16      196.84       39.59 o   0.5021E-03
   4  12   8      619.19      546.74       66.47 o   0.1830E-03
   5  12   8      361.02      296.64       46.48 o   0.3247E-03
  -5  13   8       17.36        7.80        6.91 o   0.1559E-01
  -4  13   8      332.58      314.92       27.62 o   0.3279E-03
  -3  13   8      363.34      400.44       29.90 o   0.2553E-03
  -2  13   8     1328.36     1251.31       95.87 o   0.9038E-04
  -1  13   8      202.51      212.91       35.42 o   0.4988E-03
   0  13   8     1840.85     1827.20      111.85 o   0.6996E-04
   1  13   8     2561.28     2560.15       89.19 o   0.5417E-04
   2  13   8       58.74       56.72       12.90 o   0.2185E-02
   3  13   8      537.95      497.65       59.22 o   0.2067E-03
   4  13   8      509.85      388.22       58.61 o   0.2324E-03
  -5  14   8       87.76       96.46       19.16 o   0.1172E-02
  -4  14   8      124.26      124.11       16.03 o   0.9037E-03
  -3  14   8      341.64      322.30       28.93 o   0.3212E-03
  -2  14   8     2279.58     2040.87      130.76 o   0.5522E-04
  -1  14   8      141.21      103.76       30.73 o   0.9978E-03
   0  14   8       -0.31        1.01        5.84 o   0.1432E-01
   1  14   8        7.55        2.68        6.61 o   0.1897E-01
   2  14   8      378.57      362.09       46.45 o   0.2871E-03
   3  14   8        6.15        1.19        7.69 o   0.1526E-01
   4  14   8       33.54       23.99       14.38 o   0.5836E-02
  -5  15   8      161.60      132.79       25.50 o   0.7803E-03
  -4  15   8      418.69      444.03       46.41 o   0.2356E-03
  -3  15   8        4.34        1.26       10.79 o   0.1566E-01
  -2  15   8     1049.92      959.19       85.67 o   0.1110E-03
  -1  15   8      454.73      494.28       55.62 o   0.2081E-03
   0  15   8      236.69      303.68       39.17 o   0.3184E-03
   1  15   8       69.99       67.63       13.21 o   0.1788E-02
   3  15   8       17.11        6.37        7.45 o   0.1675E-01
   4  15   8     1332.36     1250.47       90.25 o   0.9008E-04
  -4  16   8      237.90      248.78       35.51 o   0.4194E-03
  -3  16   8      134.21       63.26       28.60 o   0.1490E-02
  -2  16   8      140.52      126.67       29.86 o   0.8547E-03
  -1  16   8      599.87      590.15       64.27 o   0.1831E-03
   0  16   8      583.45      567.40       60.75 o   0.1885E-03
   1  16   8        5.09       10.52       10.28 o   0.1287E-01
   2  16   8       16.44       19.72       11.74 o   0.7472E-02
   3  16   8       58.59       85.10       12.64 o   0.1278E-02
   4  16   8      241.36      282.70       34.98 o   0.3542E-03
  -4  17   8       10.23       19.46        7.45 o   0.7359E-02
  -3  17   8       27.68        1.81       14.35 o   0.1349E-01
  -2  17   8       40.45       73.20       18.41 o   0.1487E-02
  -1  17   8      546.22      559.54       61.02 o   0.1916E-03
   0  17   8     3037.03     3108.54      151.46 o   0.4583E-04
   1  17   8      165.44      165.77       30.94 o   0.6548E-03
   2  17   8       35.74       60.00       13.39 o   0.1883E-02
   3  17   8      645.66      651.50       39.42 o   0.1697E-03
  -4  18   8       10.75       18.59        8.60 o   0.7802E-02
  -3  18   8      442.73      344.85       50.72 o   0.2681E-03
  -2  18   8      114.15      111.82       26.34 o   0.1012E-02
  -1  18   8        6.74        2.24        9.38 o   0.1850E-01
   0  18   8       54.97       24.92       20.35 o   0.4834E-02
   1  18   8       60.52      107.46       18.76 o   0.9479E-03
   2  18   8      141.75      169.01       25.75 o   0.6126E-03
   3  18   8      150.50      129.35       24.05 o   0.8206E-03
  -3  19   8        5.76        2.81        7.83 o   0.1960E-01
  -2  19   8       36.69       26.10       11.23 o   0.5338E-02
  -1  19   8       52.19       38.88       12.99 o   0.3280E-02
   0  19   8       18.13        3.91        7.92 o   0.1763E-01
   1  19   8      142.84      184.14       26.75 o   0.5415E-03
   2  19   8       14.39        8.63        8.86 o   0.1537E-01
  -3  20   8     1203.92      982.40       80.43 o   0.9654E-04
  -2  20   8      104.04      108.03       16.19 o   0.1048E-02
  -1  20   8      119.89       95.66       17.98 o   0.1127E-02
   0  20   8      172.40      177.94       20.91 o   0.6046E-03
   1  20   8       10.92       10.65        6.73 o   0.1368E-01
   2  20   8       22.32       50.80       10.51 o   0.2314E-02
  -2  21   8      373.70      343.39       44.11 o   0.2967E-03
  -1  21   8      106.12       91.77       16.06 o   0.1215E-02
   0  21   8      687.11      707.05       40.44 o   0.1553E-03
   1  21   8       66.93       59.41       16.77 o   0.2055E-02
  -5   0   9     1177.44     1108.33       78.08 o   0.1004E-03
  -3   0   9     4065.67     4245.36      148.89 o   0.3437E-04
  -1   0   9      217.71      240.34       28.25 o   0.4282E-03
   1   0   9      934.92     1001.55       65.92 o   0.1099E-03
   5   0   9     1356.21     1180.66       92.57 o   0.8723E-04
  -6   1   9      420.98      399.70       29.86 o   0.2597E-03
  -5   1   9     1066.04      951.51       52.30 o   0.1093E-03
  -4   1   9        2.76        3.79        5.73 o   0.1999E-01
  -3   1   9     2652.96     2822.61      115.33 o   0.4613E-04
  -2   1   9      536.99      552.63       33.13 o   0.1940E-03
  -1   1   9      352.01      400.28       26.80 o   0.2518E-03
   0   1   9       34.47       72.27        9.00 o   0.1506E-02
   1   1   9       55.56       93.67       11.58 o   0.1104E-02
   2   1   9     1835.11     1894.65       70.76 o   0.6621E-04
   3   1   9      224.98      154.46       33.15 o   0.6059E-03
   4   1   9       16.09        7.01        8.70 o   0.1627E-01
   5   1   9       -6.55        0.69        8.59 o   0.1157E-01
  -6   2   9      143.91      142.74       17.34 o   0.7717E-03
  -5   2   9       39.92       38.49       10.15 o   0.3523E-02
  -4   2   9     1268.41     1240.36       57.67 o   0.9462E-04
  -3   2   9     4310.11     4544.73      165.28 o   0.3224E-04
  -2   2   9       97.97      113.42       14.36 o   0.9542E-03
  -1   2   9      270.45      291.69       23.90 o   0.3545E-03
   0   2   9     1567.15     1468.98       60.96 o   0.7831E-04
   1   2   9      159.94      176.17       18.83 o   0.5944E-03
   2   2   9       71.25       86.75       14.02 o   0.1303E-02
   3   2   9       99.81      106.71       12.91 o   0.1060E-02
   4   2   9      282.97      240.64       29.79 o   0.4129E-03
   5   2   9     1942.92     1576.28      118.53 o   0.6021E-04
  -6   3   9       26.66       30.61        7.42 o   0.4539E-02
  -5   3   9      522.42      481.30       35.10 o   0.2132E-03
  -4   3   9      253.12      239.69       24.41 o   0.4337E-03
  -3   3   9      366.50      375.42       42.03 o   0.2809E-03
  -2   3   9     1362.84     1402.71       56.30 o   0.8558E-04
  -1   3   9      217.83      223.99       21.86 o   0.4735E-03
   0   3   9     5578.70     5855.52      138.52 o   0.2657E-04
   1   3   9      991.48      999.26       48.62 o   0.1149E-03
   2   3   9     1045.12     1153.86       52.43 o   0.9413E-04
   3   3   9     1685.73     1528.45       57.00 o   0.7261E-04
   4   3   9      911.32      802.61       81.24 o   0.1265E-03
   5   3   9       70.21       31.97       21.81 o   0.3612E-02
  -6   4   9       73.63       97.28       11.57 o   0.1118E-02
  -5   4   9     1489.68     1265.15       61.80 o   0.7940E-04
  -4   4   9      277.56      230.70       25.35 o   0.4263E-03
  -3   4   9     1949.66     1855.24      106.11 o   0.6544E-04
  -2   4   9        3.95        3.63        4.64 o   0.2076E-01
  -1   4   9      328.57      299.25       26.81 o   0.3399E-03
   0   4   9     1485.60     1392.50       60.66 o   0.8200E-04
   1   4   9       -2.27        0.77        5.06 o   0.1287E-01
   2   4   9       85.11       98.51       20.22 o   0.1115E-02
   3   4   9      236.30      222.46       20.03 o   0.4682E-03
   4   4   9       11.66        0.87        7.21 o   0.1197E-01
   5   4   9      503.38      420.12       58.97 o   0.2282E-03
  -6   5   9      252.13      262.95       20.94 o   0.4007E-03
  -5   5   9       10.11       13.33        4.74 o   0.1118E-01
  -4   5   9     1841.98     1757.44       69.50 o   0.6874E-04
  -3   5   9       62.02       49.28       11.96 o   0.2498E-02
  -2   5   9     5504.47     5442.98      139.07 o   0.3042E-04
  -1   5   9        9.72        1.12        8.18 o   0.1398E-01
   0   5   9      437.40      470.42       32.06 o   0.2198E-03
   1   5   9       96.46      122.80       14.97 o   0.8630E-03
   2   5   9     1397.30     1578.12       84.80 o   0.7069E-04
   3   5   9        5.26        1.18        4.46 o   0.1464E-01
   4   5   9      437.46      393.49       55.99 o   0.2557E-03
   5   5   9      115.91       98.25       26.94 o   0.1128E-02
  -6   6   9       75.89       84.38       10.96 o   0.1357E-02
  -5   6   9        5.99        6.60        4.45 o   0.1863E-01
  -4   6   9       39.52       33.64        7.95 o   0.4025E-02
  -3   6   9       41.95       29.98       11.23 o   0.4471E-02
  -2   6   9      210.86      202.24       21.87 o   0.5223E-03
  -1   6   9      522.08      503.26       34.93 o   0.2101E-03
   0   6   9      145.02      181.36       18.29 o   0.5565E-03
   1   6   9      133.87      181.02       25.67 o   0.5436E-03
   2   6   9     2655.91     2930.04      124.44 o   0.4220E-04
   3   6   9       14.97        0.82        7.92 o   0.1132E-01
   4   6   9       19.14       19.57       11.03 o   0.7620E-02
   5   6   9      677.98      602.85       69.58 o   0.1673E-03
  -6   7   9       14.92       10.24        8.50 o   0.1375E-01
  -5   7   9        0.71        2.96        5.52 o   0.1979E-01
  -4   7   9       25.03        1.07        8.44 o   0.1160E-01
  -3   7   9       60.21       54.15       18.81 o   0.2301E-02
  -2   7   9     1637.46     1592.69      100.84 o   0.7631E-04
  -1   7   9      201.73      205.68       34.18 o   0.5178E-03
   0   7   9     2293.20     2519.73      120.00 o   0.4826E-04
   1   7   9       10.24        2.08       11.46 o   0.1710E-01
   2   7   9     3923.14     4486.21      159.36 o   0.2745E-04
   3   7   9     1197.73     1093.12       90.99 o   0.9855E-04
   5   7   9       23.40       12.77       13.01 o   0.1083E-01
  -6   8   9      602.62      556.11       48.34 o   0.1857E-03
  -5   8   9       20.50       10.93       10.38 o   0.1249E-01
  -4   8   9      814.45      727.57       47.05 o   0.1404E-03
  -3   8   9      895.64      913.31       73.92 o   0.1239E-03
  -2   8   9      109.08       86.34       25.67 o   0.1270E-02
  -1   8   9      550.27      730.99       56.64 o   0.1272E-03
   0   8   9      301.55      323.08       40.83 o   0.3199E-03
   1   8   9      141.87      121.19       27.72 o   0.8851E-03
   2   8   9     2760.60     3025.00      127.45 o   0.4154E-04
   3   8   9      783.32      748.30       71.80 o   0.1444E-03
   4   8   9     1089.19      965.53       92.44 o   0.1071E-03
   5   8   9      189.40      159.25       35.26 o   0.6425E-03
  -6   9   9       58.40       82.59       14.07 o   0.1333E-02
  -5   9   9     1043.95     1009.17       71.85 o   0.1117E-03
  -4   9   9      160.68      142.17       20.32 o   0.7451E-03
  -3   9   9        8.59        1.89       10.67 o   0.1697E-01
  -2   9   9      987.50      931.12       79.10 o   0.1173E-03
  -1   9   9      406.88      459.73       49.86 o   0.2191E-03
   0   9   9       35.66       68.17       16.97 o   0.1598E-02
   1   9   9     1607.99     1811.00       99.26 o   0.6228E-04
   2   9   9     2262.80     2603.21      112.98 o   0.4392E-04
   3   9   9      221.03      181.91       38.28 o   0.5479E-03
   4   9   9       35.65       29.97       19.67 o   0.4628E-02
   5   9   9       10.56       24.89       11.62 o   0.5339E-02
  -6  10   9       89.88       96.12       16.88 o   0.1177E-02
  -5  10   9       67.51       38.51       17.08 o   0.3105E-02
  -4  10   9     2849.96     2748.91       95.05 o   0.4849E-04
  -3  10   9      309.55      277.32       44.09 o   0.3637E-03
  -2  10   9       45.93       20.47       18.49 o   0.6173E-02
  -1  10   9      322.35      366.54       44.75 o   0.2751E-03
   0  10   9     1598.60     1762.13      102.68 o   0.6562E-04
   1  10   9      749.70      837.25       66.09 o   0.1256E-03
   2  10   9      111.49      106.92       17.29 o   0.1051E-02
   3  10   9      112.72       86.20       27.50 o   0.1264E-02
   4  10   9        2.22        4.57        7.97 o   0.1962E-01
   5  10   9      902.40      864.62       74.71 o   0.1271E-03
  -5  11   9      833.83      749.45       58.22 o   0.1373E-03
  -4  11   9      125.55      113.43       17.77 o   0.9673E-03
  -3  11   9      203.29      203.05       35.29 o   0.5263E-03
  -2  11   9       71.07       52.38       23.18 o   0.2255E-02
  -1  11   9       51.74       60.53       21.84 o   0.2038E-02
   0  11   9      809.17      784.29       72.64 o   0.1400E-03
   1  11   9      718.74      738.86       65.69 o   0.1486E-03
   2  11   9       89.60      127.91       14.96 o   0.7990E-03
   3  11   9      361.04      319.24       49.61 o   0.3124E-03
   4  11   9       78.51       86.20       21.62 o   0.1325E-02
  -5  12   9      261.97      237.64       30.05 o   0.4312E-03
  -4  12   9      258.74      255.60       24.92 o   0.4133E-03
  -3  12   9       69.21       53.15       21.46 o   0.2270E-02
  -2  12   9        5.24        2.40       11.49 o   0.1904E-01
  -1  12   9     1193.92     1303.80       90.76 o   0.8591E-04
   0  12   9      332.79      325.65       45.54 o   0.3235E-03
   1  12   9     1421.87     1528.85       94.78 o   0.7593E-04
   2  12   9      200.73      218.29       23.28 o   0.4735E-03
   3  12   9      531.25      453.72       60.44 o   0.2148E-03
   4  12   9      299.73      204.26       45.41 o   0.4375E-03
  -5  13   9      762.68      788.11       49.03 o   0.1401E-03
  -4  13   9      711.26      738.58       41.13 o   0.1481E-03
  -3  13   9      319.36      294.15       45.41 o   0.3484E-03
  -2  13   9      188.02      132.46       37.82 o   0.7365E-03
  -1  13   9      919.95      848.40       80.11 o   0.1252E-03
   0  13   9      692.04      701.33       67.97 o   0.1577E-03
   1  13   9      218.45      215.46       24.47 o   0.4932E-03
   2  13   9      289.81      341.21       28.26 o   0.2902E-03
   3  13   9       96.70       88.30       25.36 o   0.1305E-02
   4  13   9       66.01       52.63       19.24 o   0.2318E-02
  -4  14   9      458.87      490.67       31.70 o   0.2135E-03
  -3  14   9        9.41        2.34        6.26 o   0.1779E-01
  -2  14   9      222.21      262.63       38.89 o   0.3804E-03
  -1  14   9        0.97       14.74       12.74 o   0.9031E-02
   0  14   9     1549.68     1552.31       68.86 o   0.8058E-04
   1  14   9       91.82      101.74       15.32 o   0.1091E-02
   2  14   9       10.04        2.53        6.78 o   0.1812E-01
   3  14   9       -2.11        0.90        8.03 o   0.1355E-01
   4  14   9      127.68      113.70       26.56 o   0.9527E-03
  -4  15   9      125.95      106.88       26.00 o   0.1014E-02
  -3  15   9        7.83        6.02        9.55 o   0.1882E-01
  -2  15   9      233.66      265.90       41.95 o   0.3818E-03
  -1  15   9      177.34      158.89       34.93 o   0.6623E-03
   0  15   9      508.30      416.23       57.84 o   0.2279E-03
   1  15   9      299.50      314.11       29.19 o   0.3325E-03
   2  15   9      282.86      287.62       40.43 o   0.3675E-03
   3  15   9      106.31      108.61       16.29 o   0.1048E-02
  -4  16   9      224.39      223.49       33.02 o   0.4771E-03
  -3  16   9       79.24       79.43       21.42 o   0.1507E-02
  -2  16   9        7.34        0.54       10.13 o   0.1096E-01
  -1  16   9       18.90        7.25       11.42 o   0.1564E-01
   0  16   9      206.33      256.44       36.78 o   0.3841E-03
   1  16   9       27.61       28.88       16.30 o   0.5069E-02
   2  16   9      137.71      154.99       27.57 o   0.6771E-03
   3  16   9     1582.96     1638.73       64.74 o   0.7439E-04
  -4  17   9      884.95      870.71       65.31 o   0.1291E-03
  -3  17   9        0.80        0.23       10.33 o   0.1004E-01
  -2  17   9       11.13       25.55       15.05 o   0.5345E-02
  -1  17   9     1966.41     1893.90      119.27 o   0.6534E-04
   0  17   9      109.77      104.66       25.54 o   0.1068E-02
   1  17   9       13.91        3.52        9.73 o   0.1844E-01
   2  17   9       12.41       17.93        7.42 o   0.8417E-02
   3  17   9      125.33      194.13       20.69 o   0.4861E-03
  -3  18   9      269.44      269.61       38.50 o   0.3936E-03
  -2  18   9      134.22      140.15       30.50 o   0.7749E-03
  -1  18   9      808.05      881.59       72.28 o   0.1217E-03
   0  18   9       15.08       24.33       10.09 o   0.5864E-02
   1  18   9       10.94       13.06        6.37 o   0.1144E-01
   2  18   9      114.97      114.13       22.08 o   0.9805E-03
  -2  19   9        9.35        9.28        5.88 o   0.1534E-01
  -1  19   9       42.59       39.86       11.70 o   0.3419E-02
   0  19   9       25.54       22.53        8.67 o   0.6550E-02
   1  19   9        6.72        2.56        4.95 o   0.1915E-01
  -2  20   9       -1.39        1.64        4.39 o   0.1672E-01
  -1  20   9      507.02      574.34       35.25 o   0.1778E-03
   0  20   9      749.27      765.45       42.22 o   0.1451E-03
  -6   0  10      193.93      184.99       27.73 o   0.5755E-03
  -4   0  10      770.92      791.70       64.75 o   0.1397E-03
  -2   0  10     2405.08     2516.47      114.03 o   0.5186E-04
   0   0  10     3252.59     3790.73      139.58 o   0.3078E-04
   2   0  10      106.73      177.57       23.17 o   0.5284E-03
   4   0  10       27.47       23.92       11.14 o   0.6000E-02
  -6   1  10      101.19      109.21       14.07 o   0.1022E-02
  -5   1  10       87.27       75.98       14.69 o   0.1524E-02
  -4   1  10     4922.42     5061.97      135.59 o   0.3128E-04
  -3   1  10      879.77      968.62       43.14 o   0.1110E-03
  -2   1  10       78.58       98.48       13.52 o   0.1108E-02
  -1   1  10       -0.56        1.19        4.85 o   0.1505E-01
   0   1  10      529.23      553.70       35.07 o   0.1926E-03
   1   1  10       30.25       38.95       10.31 o   0.3354E-02
   2   1  10      123.94      160.37       17.79 o   0.6288E-03
   3   1  10      113.67      164.04       17.45 o   0.6056E-03
   4   1  10        2.62       16.19        6.90 o   0.8348E-02
   5   1  10      169.48      188.79       28.43 o   0.5512E-03
  -6   2  10       98.82      106.23       13.79 o   0.1055E-02
  -5   2  10       16.13       14.08        6.44 o   0.1078E-01
  -4   2  10      353.35      352.43       30.35 o   0.3015E-03
  -3   2  10      565.32      623.42       50.70 o   0.1655E-03
  -2   2  10       49.48       73.70       11.16 o   0.1534E-02
  -1   2  10       78.67       88.72       13.76 o   0.1288E-02
   0   2  10     2578.64     2790.86       85.36 o   0.4523E-04
   1   2  10      393.33      451.64       31.15 o   0.2196E-03
   2   2  10       10.08       24.69        6.85 o   0.5502E-02
   3   2  10       18.05        1.97        6.71 o   0.1567E-01
   4   2  10       24.82       35.71       12.54 o   0.3738E-02
   5   2  10       22.70       12.78       13.17 o   0.1106E-01
  -6   3  10        2.85        0.92        3.24 o   0.1350E-01
  -5   3  10      352.64      321.90       28.92 o   0.3148E-03
  -4   3  10     1948.68     1977.83       75.31 o   0.6569E-04
  -3   3  10     1884.63     1807.29      103.77 o   0.6760E-04
  -2   3  10      159.44      147.97       20.00 o   0.7263E-03
  -1   3  10      195.59      211.42       21.80 o   0.4936E-03
   0   3  10      329.68      320.98       27.70 o   0.3268E-03
   1   3  10        8.18        9.37        6.84 o   0.1532E-01
   2   3  10      531.52      588.53       52.18 o   0.1762E-03
   3   3  10     2664.93     2594.37       74.87 o   0.5163E-04
   4   3  10       13.73       20.46       10.58 o   0.7055E-02
   5   3  10      195.56      230.57       32.72 o   0.4364E-03
  -6   4  10       19.00       33.79        5.68 o   0.3856E-02
  -5   4  10       13.37        6.21        6.40 o   0.1759E-01
  -4   4  10       29.40       17.47        8.48 o   0.7910E-02
  -3   4  10       23.73       28.50       12.69 o   0.4914E-02
  -2   4  10      302.14      328.70       27.02 o   0.3135E-03
  -1   4  10      278.71      260.99       26.37 o   0.3944E-03
   0   4  10     1493.25     1629.07       63.22 o   0.7067E-04
   1   4  10      330.81      317.12       28.62 o   0.3281E-03
   2   4  10     1274.47     1348.30       83.75 o   0.8608E-04
   3   4  10      615.97      591.04       41.42 o   0.1799E-03
   4   4  10      528.28      506.54       59.37 o   0.2079E-03
   5   4  10       32.08        3.73       13.51 o   0.1468E-01
  -6   5  10       38.98       44.47        7.58 o   0.2937E-02
  -5   5  10       -8.46        0.30        5.85 o   0.9566E-02
  -4   5  10       15.23        6.09        6.90 o   0.1740E-01
  -3   5  10      181.86      213.41       21.35 o   0.4778E-03
  -2   5  10      323.31      282.07       28.30 o   0.3529E-03
  -1   5  10       50.36       60.77       11.38 o   0.1998E-02
   0   5  10        6.41        1.25        7.36 o   0.1471E-01
   1   5  10      152.60      145.32       28.27 o   0.7432E-03
   2   5  10       55.37       48.04       18.19 o   0.2662E-02
   3   5  10     3460.48     3444.36      110.09 o   0.4305E-04
   4   5  10      907.51      844.56       79.34 o   0.1266E-03
   5   5  10       62.76       84.64       19.31 o   0.1321E-02
  -6   6  10       40.37       38.18       13.72 o   0.3560E-02
  -5   6  10       18.66       11.51       11.81 o   0.1220E-01
  -4   6  10     4700.56     4339.18      104.22 o   0.3060E-04
  -3   6  10      227.11      279.98       23.23 o   0.3519E-03
  -2   6  10       62.05       41.65       16.85 o   0.2951E-02
  -1   6  10       16.21       10.21        7.81 o   0.1353E-01
   0   6  10      507.12      583.15       36.61 o   0.1734E-03
   1   6  10     1190.90     1280.30       81.37 o   0.8803E-04
   2   6  10      824.28      900.80       65.66 o   0.1189E-03
   3   6  10       71.15       46.33       14.85 o   0.2578E-02
   5   6  10       -9.42       17.67        8.10 o   0.8427E-02
  -6   7  10        8.74        5.29        6.32 o   0.1936E-01
  -5   7  10       39.29       37.54       14.73 o   0.3650E-02
  -4   7  10        7.66        4.58        7.58 o   0.1992E-01
  -3   7  10     2329.31     2224.75      128.44 o   0.5666E-04
  -2   7  10     1059.56     1076.87       83.11 o   0.1082E-03
  -1   7  10      165.45      202.06       32.32 o   0.4945E-03
   0   7  10       75.72       76.95       21.83 o   0.1556E-02
   1   7  10       97.39       78.41       23.73 o   0.1435E-02
   2   7  10     1829.90     2025.34      101.81 o   0.5784E-04
   3   7  10     1262.42     1062.67       92.74 o   0.9270E-04
   4   7  10        2.89        0.52        8.61 o   0.1134E-01
  -6   8  10        6.47        9.16        6.58 o   0.1537E-01
  -5   8  10     1069.24      955.64       73.89 o   0.1091E-03
  -4   8  10      577.53      534.76       39.35 o   0.1930E-03
  -3   8  10        2.72       11.35        8.61 o   0.1179E-01
  -2   8  10       10.70        2.06       11.71 o   0.1717E-01
  -1   8  10        5.13       11.04        8.05 o   0.1304E-01
   0   8  10     2403.90     2607.75      130.71 o   0.4789E-04
   1   8  10     1748.14     1943.78      103.17 o   0.5927E-04
   2   8  10     2116.59     2404.02      111.08 o   0.4788E-04
   3   8  10      120.07       97.59       27.44 o   0.1106E-02
   4   8  10       17.28       18.11       13.52 o   0.8530E-02
  -5   9  10       28.42       61.33       11.36 o   0.1817E-02
  -4   9  10      110.02      104.86       17.31 o   0.1071E-02
  -3   9  10       37.81       29.76       17.31 o   0.4623E-02
  -2   9  10      752.80      670.96       71.88 o   0.1514E-03
  -1   9  10      125.24      123.04       27.64 o   0.9080E-03
   0   9  10      152.57      173.73       32.04 o   0.5968E-03
   1   9  10      509.60      545.97       53.40 o   0.1917E-03
   2   9  10       19.66       14.38        8.91 o   0.1036E-01
   3   9  10      251.77      220.27       40.17 o   0.4621E-03
   4   9  10       12.77        3.96        7.18 o   0.1883E-01
  -5  10  10     1572.11     1565.04       84.84 o   0.7944E-04
  -4  10  10      680.72      616.84       42.06 o   0.1660E-03
  -3  10  10        8.45       16.07        7.60 o   0.9114E-02
  -2  10  10       87.21       74.53       24.65 o   0.1557E-02
  -1  10  10      363.42      469.83       48.08 o   0.2007E-03
   0  10  10     1044.45     1129.15       84.18 o   0.9796E-04
   1  10  10       16.80       10.43       15.32 o   0.1318E-01
   2  10  10       91.98       69.58       16.42 o   0.1628E-02
   3  10  10       86.92       62.14       24.67 o   0.1858E-02
   4  10  10      303.58      290.10       44.54 o   0.3576E-03
  -5  11  10      278.12      339.11       31.10 o   0.2872E-03
  -4  11  10      385.27      436.30       30.78 o   0.2308E-03
  -3  11  10      483.56      495.29       57.35 o   0.2145E-03
  -2  11  10       61.65       33.39       23.85 o   0.3579E-02
  -1  11  10       96.57      143.80       28.41 o   0.6929E-03
   0  11  10      164.97      233.50       33.08 o   0.4065E-03
   1  11  10        9.82       29.14        9.38 o   0.4476E-02
   2  11  10      172.88      192.75       21.54 o   0.5359E-03
   3  11  10       -6.44        4.99        8.27 o   0.1993E-01
   4  11  10      111.43       71.56       26.89 o   0.1491E-02
  -5  12  10      498.33      453.83       39.68 o   0.2240E-03
  -4  12  10      231.87      255.78       23.24 o   0.3997E-03
  -3  12  10       94.30      152.78       25.14 o   0.6290E-03
  -2  12  10       69.04       39.07       24.93 o   0.3027E-02
  -1  12  10      172.14      231.52       36.16 o   0.4183E-03
   0  12  10     2196.43     2262.81      128.06 o   0.5778E-04
   1  12  10      252.73      241.42       26.57 o   0.4348E-03
   2  12  10      303.96      278.25       28.84 o   0.3660E-03
   4  12  10       64.32       53.16       20.30 o   0.2320E-02
  -5  13  10       68.27       94.83       13.01 o   0.1152E-02
  -4  13  10       91.73       98.92       14.43 o   0.1145E-02
  -3  13  10       48.32       91.89       12.21 o   0.1118E-02
  -2  13  10      275.03      238.30       45.18 o   0.4209E-03
  -1  13  10      260.83      294.49       43.10 o   0.3460E-03
   0  13  10       33.30       22.70       16.74 o   0.6169E-02
   1  13  10       12.74       28.27        7.25 o   0.4638E-02
   2  13  10       91.67       93.68       22.61 o   0.1236E-02
   3  13  10      -24.59        6.76       13.26 o   0.1513E-01
  -4  14  10       -1.54       14.64        5.11 o   0.9267E-02
  -3  14  10       37.78       22.58       11.20 o   0.5989E-02
  -2  14  10       44.65       25.71       20.38 o   0.5114E-02
  -1  14  10       68.22       54.59       21.47 o   0.2217E-02
   0  14  10       36.07       32.77        9.60 o   0.4259E-02
   1  14  10      127.92      124.62       19.27 o   0.8918E-03
   2  14  10        9.54        1.99        9.73 o   0.1714E-01
   3  14  10      130.06      115.40       27.19 o   0.9461E-03
  -4  15  10      148.84      125.92       25.81 o   0.8397E-03
  -3  15  10      176.36      169.29       32.57 o   0.6320E-03
  -2  15  10      754.59      670.38       72.97 o   0.1511E-03
  -1  15  10       54.46       82.02       18.89 o   0.1335E-02
   0  15  10       13.93        0.24       10.83 o   0.9004E-02
   1  15  10       26.21       24.22        9.12 o   0.6062E-02
   2  15  10      139.91      104.40       27.74 o   0.1002E-02
   3  15  10      159.46      176.36       29.58 o   0.5895E-03
  -3  16  10      243.52      226.67       36.78 o   0.4564E-03
  -2  16  10      373.98      351.76       49.75 o   0.2935E-03
  -1  16  10       43.54       65.09       18.17 o   0.1751E-02
   0  16  10      435.46      454.74       52.56 o   0.2308E-03
   1  16  10       42.23       51.68       16.95 o   0.2448E-02
   2  16  10       29.25       22.14        8.80 o   0.6548E-02
  -3  17  10      877.65      852.13       68.90 o   0.1301E-03
  -2  17  10      573.52      455.88       58.94 o   0.2032E-03
  -1  17  10       45.07       57.75       18.58 o   0.2071E-02
   0  17  10       28.36       23.30       12.74 o   0.6302E-02
   1  17  10       12.11        3.16       10.32 o   0.1865E-01
   2  17  10      511.43      521.56       45.57 o   0.2048E-03
  -2  18  10       42.44       51.06       16.78 o   0.2473E-02
  -1  18  10      199.15      257.11       34.08 o   0.3782E-03
   0  18  10        2.93        5.64        7.28 o   0.1857E-01
   1  18  10       11.65        0.56        7.21 o   0.1074E-01
  -1  19  10     1235.32     1311.44       55.55 o   0.8779E-04
   0  19  10       14.12       24.70        6.68 o   0.5645E-02
  -5   0  11       82.43      104.52       20.15 o   0.1042E-02
  -3   0  11     2409.32     2431.88      112.23 o   0.5621E-04
  -1   0  11     1819.92     1892.24      100.57 o   0.6573E-04
   1   0  11      140.63      142.54       27.55 o   0.7707E-03
   3   0  11     3713.51     3587.72      157.70 o   0.3944E-04
  -6   1  11      201.49      216.71       18.95 o   0.4795E-03
  -5   1  11       19.87       22.08        7.06 o   0.6650E-02
  -4   1  11      175.69      236.41       21.62 o   0.4074E-03
  -3   1  11       62.83       87.34       14.46 o   0.1257E-02
  -2   1  11      506.57      514.42       35.31 o   0.2099E-03
  -1   1  11        1.32        0.02        5.10 o   0.2812E-01
   0   1  11       83.53      102.40       15.62 o   0.1060E-02
   1   1  11       35.78       45.70       11.01 o   0.2781E-02
   2   1  11      468.97      531.45       35.80 o   0.1903E-03
   3   1  11      818.83      761.56       46.57 o   0.1392E-03
  -6   2  11       45.34       55.26        8.90 o   0.2257E-02
  -5   2  11      330.20      336.57       27.80 o   0.3146E-03
  -4   2  11      547.43      638.60       38.40 o   0.1573E-03
  -3   2  11      414.06      433.20       43.78 o   0.2420E-03
  -2   2  11      250.27      233.36       24.85 o   0.4447E-03
  -1   2  11      315.63      315.01       28.37 o   0.3375E-03
   0   2  11      134.39      176.61       18.80 o   0.5671E-03
   1   2  11       25.09       28.03        9.56 o   0.5070E-02
   2   2  11       15.51        1.38        9.27 o   0.1436E-01
   3   2  11     3553.88     3373.95      108.61 o   0.4007E-04
   4   2  11     1561.02     1445.43       96.70 o   0.7827E-04
  -6   3  11       58.56       61.41        9.74 o   0.2012E-02
  -5   3  11      340.87      358.43       28.05 o   0.2913E-03
  -4   3  11       80.30       80.87       14.29 o   0.1466E-02
  -3   3  11       19.53       24.96       10.28 o   0.5670E-02
  -2   3  11     4119.69     4205.63      118.26 o   0.3642E-04
  -1   3  11       17.19       31.53        7.56 o   0.4178E-02
   0   3  11      813.95      973.66       46.98 o   0.1031E-03
   1   3  11        5.51        1.65        8.41 o   0.1719E-01
   2   3  11     2013.53     2079.81      109.35 o   0.6150E-04
   3   3  11     1029.49      971.13       52.50 o   0.1131E-03
  -6   4  11       13.45       18.22        4.18 o   0.8174E-02
  -5   4  11       24.65       21.49        7.71 o   0.6822E-02
  -4   4  11      556.63      496.89       37.36 o   0.2022E-03
  -3   4  11     1486.73     1532.60       63.02 o   0.7944E-04
  -2   4  11     1050.07      969.03       53.22 o   0.1110E-03
  -1   4  11       15.09       14.47        7.61 o   0.1057E-01
   0   4  11      407.56      488.04       32.91 o   0.2013E-03
   1   4  11       41.10       35.31       10.78 o   0.3846E-02
   2   4  11     1331.27     1415.00       85.85 o   0.8228E-04
   3   4  11     1920.29     1929.20       77.11 o   0.6736E-04
  -5   5  11      217.77      218.82       20.84 o   0.4883E-03
  -4   5  11     1560.98     1480.52       64.16 o   0.7875E-04
  -3   5  11       47.19       43.27       10.29 o   0.3020E-02
  -2   5  11     1785.11     1664.53       71.86 o   0.6993E-04
  -1   5  11       53.27       47.71       13.26 o   0.2701E-02
   0   5  11      701.83      811.77       44.25 o   0.1264E-03
   1   5  11      467.78      536.65       50.76 o   0.1888E-03
   2   5  11     2096.73     2179.05      111.81 o   0.5887E-04
   3   5  11      387.35      428.81       32.66 o   0.2379E-03
   4   5  11       40.35       23.93       14.41 o   0.5517E-02
  -5   6  11      263.00      236.00       36.25 o   0.4314E-03
  -4   6  11       19.28        3.48       12.90 o   0.1723E-01
  -3   6  11      145.06      105.77       29.10 o   0.9738E-03
  -2   6  11        9.32        2.01       11.94 o   0.1740E-01
  -1   6  11       98.93       70.70       24.09 o   0.1555E-02
   0   6  11        4.49       13.06        7.94 o   0.1096E-01
   1   6  11      896.52     1027.34       71.12 o   0.1020E-03
   2   6  11      212.90      226.34       32.75 o   0.4601E-03
   3   6  11      106.62      133.32       17.39 o   0.7793E-03
   4   6  11      204.10      189.20       33.56 o   0.5508E-03
  -5   7  11      180.12      158.92       28.28 o   0.6553E-03
  -4   7  11      704.22      628.45       42.70 o   0.1612E-03
  -3   7  11      305.10      280.46       43.76 o   0.3638E-03
  -2   7  11      300.96      279.12       43.74 o   0.3678E-03
  -1   7  11       27.45       84.97       16.96 o   0.1166E-02
   0   7  11     2566.41     2842.71      134.21 o   0.4330E-04
   1   7  11      309.17      316.81       40.98 o   0.3317E-03
   2   7  11        2.30        9.67        6.31 o   0.1386E-01
   3   7  11       57.19       44.26       18.10 o   0.2837E-02
   4   7  11      346.99      281.61       45.07 o   0.3403E-03
  -5   8  11      504.83      464.13       46.31 o   0.2203E-03
  -4   8  11     1038.19      975.09       51.95 o   0.1122E-03
  -3   8  11      780.94      825.03       70.77 o   0.1328E-03
  -2   8  11     1913.24     1944.92      119.11 o   0.6648E-04
  -1   8  11        7.05       37.77       14.27 o   0.2994E-02
   0   8  11     2240.15     2377.21      125.99 o   0.5342E-04
   1   8  11      479.83      486.42       51.91 o   0.2193E-03
   2   8  11        1.47        2.77        5.98 o   0.1972E-01
   3   8  11      515.83      530.10       57.12 o   0.2022E-03
   4   8  11      189.08      171.50       32.96 o   0.6090E-03
  -5   9  11       70.34       89.07       16.84 o   0.1250E-02
  -4   9  11     1849.08     1757.20       71.55 o   0.6831E-04
  -3   9  11       38.59       44.25       15.46 o   0.2935E-02
  -2   9  11      227.45      164.69       39.94 o   0.5769E-03
  -1   9  11      223.14      318.79       41.27 o   0.2896E-03
   0   9  11       31.83       20.57       15.35 o   0.6808E-02
   1   9  11     2957.67     3205.99      141.13 o   0.4023E-04
   2   9  11      217.40      226.29       24.97 o   0.4670E-03
   3   9  11       82.56       47.17       22.31 o   0.2378E-02
   4   9  11       38.51       44.20       13.53 o   0.3004E-02
  -5  10  11     1091.26      996.89       64.26 o   0.1072E-03
  -4  10  11      306.91      293.91       26.60 o   0.3538E-03
  -3  10  11      105.75       79.38       27.41 o   0.1379E-02
  -2  10  11      690.04      684.45       69.59 o   0.1610E-03
  -1  10  11       12.71       20.44       14.67 o   0.7156E-02
   0  10  11      132.01      134.64       29.72 o   0.8112E-03
   1  10  11       70.80       78.02       20.17 o   0.1501E-02
   2  10  11        2.11        1.28        6.34 o   0.1538E-01
   3  10  11       14.90       30.42       10.59 o   0.4446E-02
  -5  11  11       10.60       21.48        5.80 o   0.6548E-02
  -4  11  11       50.59       28.59       11.54 o   0.4402E-02
  -3  11  11       21.50        3.07       13.54 o   0.1654E-01
  -2  11  11      269.98      296.14       42.72 o   0.3462E-03
  -1  11  11      280.46      358.46       43.66 o   0.2663E-03
   0  11  11      257.65      274.13       41.24 o   0.3807E-03
   1  11  11        7.98       17.73        6.66 o   0.7948E-02
   2  11  11       33.00       22.78        9.12 o   0.6212E-02
   3  11  11        3.70        8.97        7.52 o   0.1409E-01
  -4  12  11       59.27       52.97       11.38 o   0.2370E-02
  -3  12  11      205.36      254.48       38.63 o   0.3873E-03
  -2  12  11       18.34        1.94       14.61 o   0.1532E-01
  -1  12  11        8.46        2.09       11.41 o   0.1767E-01
   0  12  11      927.38      950.02       79.09 o   0.1198E-03
   1  12  11       -2.56        1.54        8.23 o   0.1683E-01
   2  12  11      226.26      215.23       24.09 o   0.4897E-03
   3  12  11      100.17      101.65       24.62 o   0.1120E-02
  -4  13  11       47.59       55.04        8.84 o   0.2258E-02
  -3  13  11       63.67       58.69       12.38 o   0.2103E-02
  -2  13  11      314.89      344.37       45.86 o   0.2970E-03
  -1  13  11       47.39       48.01       22.70 o   0.2723E-02
   0  13  11      243.46      289.27       39.11 o   0.3432E-03
   1  13  11      283.04      289.73       27.16 o   0.3654E-03
   2  13  11       34.50       22.71       11.37 o   0.6080E-02
   3  13  11       -1.44        0.21        8.17 o   0.1008E-01
  -4  14  11      450.43      454.34       43.88 o   0.2350E-03
  -3  14  11       65.58       57.09       12.17 o   0.2123E-02
  -2  14  11      345.37      271.04       47.06 o   0.3475E-03
  -1  14  11       54.72       76.28       19.23 o   0.1471E-02
   0  14  11       43.41       44.75       10.84 o   0.2931E-02
   1  14  11      472.50      461.83       35.35 o   0.2293E-03
  -3  15  11        3.83        9.03        6.85 o   0.1476E-01
  -2  15  11        5.60       19.49        8.00 o   0.7018E-02
  -1  15  11      165.33      147.78       32.27 o   0.7128E-03
   0  15  11      345.70      437.15       45.69 o   0.2192E-03
   1  15  11      830.01      868.02       45.79 o   0.1272E-03
   2  15  11       -0.32        0.88        3.53 o   0.1359E-01
  -3  16  11      899.89      915.67       67.86 o   0.1241E-03
  -2  16  11      329.25      333.44       43.36 o   0.3181E-03
  -1  16  11       11.67        4.16        9.13 o   0.1909E-01
   0  16  11       97.10      107.15       23.39 o   0.1046E-02
   1  16  11      116.52      127.96       21.95 o   0.8498E-03
  -2  17  11       -7.30        9.29       10.70 o   0.1536E-01
  -1  17  11       18.64       16.80        9.28 o   0.9051E-02
   0  17  11      548.88      512.44       51.89 o   0.2019E-03
  -4   0  12       94.61      147.81       21.17 o   0.6635E-03
  -2   0  12     2339.14     2187.67      118.15 o   0.5564E-04
   0   0  12       52.12       50.19       18.47 o   0.2564E-02
   2   0  12     1292.85     1313.93       86.56 o   0.9143E-04
  -5   1  12      222.19      221.74       21.68 o   0.4817E-03
  -4   1  12        8.32        9.06        4.65 o   0.1575E-01
  -3   1  12       32.24       24.08       14.08 o   0.5809E-02
  -2   1  12       94.21      125.34       15.31 o   0.8436E-03
  -1   1  12        7.19        8.23        7.29 o   0.1637E-01
   0   1  12       20.33       30.09        8.76 o   0.4620E-02
   1   1  12       63.06      102.56       13.85 o   0.1014E-02
   2   1  12      649.46      716.54       59.17 o   0.1462E-03
   3   1  12      964.54      916.74       48.80 o   0.1198E-03
   4   1  12      125.78      130.99       23.40 o   0.8376E-03
  -5   2  12       33.64       41.72        9.05 o   0.3106E-02
  -4   2  12       54.16       53.31       12.14 o   0.2416E-02
  -3   2  12     2675.09     2474.35      125.30 o   0.4929E-04
  -2   2  12     2492.91     2440.44       86.42 o   0.5458E-04
  -1   2  12        4.08        1.25        6.53 o   0.1508E-01
   0   2  12       53.13       62.48       14.18 o   0.1937E-02
   1   2  12      143.55      126.17       20.13 o   0.8526E-03
   2   2  12     1232.39     1254.37       83.26 o   0.9421E-04
   3   2  12     3520.34     3505.29      104.09 o   0.4251E-04
   4   2  12      405.05      454.86       43.25 o   0.2219E-03
  -5   3  12       34.25       49.02        7.85 o   0.2530E-02
  -4   3  12      624.70      616.70       38.84 o   0.1761E-03
  -3   3  12      668.51      558.91       57.65 o   0.1718E-03
  -2   3  12       64.45       68.71       12.94 o   0.1756E-02
  -1   3  12       28.40       61.06        9.59 o   0.1848E-02
   0   3  12       20.13       15.61        8.16 o   0.9371E-02
   1   3  12     1317.96     1290.36       63.19 o   0.9164E-04
   2   3  12       18.73       11.34       10.09 o   0.1209E-01
   3   3  12      451.71      415.64       48.07 o   0.2451E-03
   4   3  12       -0.93        0.05        3.89 o   0.2349E-01
  -5   4  12      267.25      262.05       22.29 o   0.4028E-03
  -4   4  12      440.50      448.91       31.79 o   0.2369E-03
  -3   4  12     5068.55     4928.97      132.75 o   0.3140E-04
  -2   4  12      837.71      764.37       47.12 o   0.1365E-03
  -1   4  12       58.41       66.40       12.43 o   0.1787E-02
   0   4  12       10.55       14.18        8.56 o   0.1054E-01
   1   4  12      537.19      574.48       55.28 o   0.1830E-03
   2   4  12       73.94       87.00       19.76 o   0.1297E-02
   3   4  12       24.96       17.06       12.77 o   0.8483E-02
   4   4  12       -3.78        0.25        5.71 o   0.9919E-02
  -5   5  12        9.54        6.05        7.32 o   0.1853E-01
  -4   5  12       16.17       18.17       12.11 o   0.8403E-02
  -3   5  12      340.80      304.18       42.11 o   0.3303E-03
  -2   5  12       39.20       32.43       18.75 o   0.4240E-02
  -1   5  12      586.54      544.27       61.00 o   0.1900E-03
   0   5  12       -7.95        7.25        7.96 o   0.1749E-01
   1   5  12      638.28      735.21       59.75 o   0.1382E-03
   2   5  12      242.73      209.40       34.50 o   0.4804E-03
   3   5  12      485.70      464.73       50.68 o   0.2253E-03
  -5   6  12       64.19       72.94       15.85 o   0.1614E-02
  -4   6  12       66.83       50.20       18.24 o   0.2425E-02
  -3   6  12      934.16      955.13       72.99 o   0.1191E-03
  -2   6  12      893.16      893.66       75.64 o   0.1279E-03
  -1   6  12      689.20      820.55       67.11 o   0.1225E-03
   0   6  12       42.57       33.86       16.66 o   0.3973E-02
   1   6  12      246.39      294.33       37.10 o   0.3380E-03
   2   6  12        1.64        2.96        7.19 o   0.1985E-01
   3   6  12       10.59        2.54        8.46 o   0.1812E-01
  -5   7  12       25.61       26.92        9.74 o   0.5463E-02
  -4   7  12     1046.77      827.71       72.17 o   0.1105E-03
  -3   7  12     2133.18     1849.23      116.64 o   0.5740E-04
  -2   7  12        7.19        5.22        9.93 o   0.1963E-01
  -1   7  12       35.21       20.62       17.69 o   0.6571E-02
   0   7  12      292.70      331.33       40.50 o   0.3053E-03
   1   7  12     2372.95     2716.00      122.95 o   0.4256E-04
   2   7  12       47.65       59.49       11.48 o   0.2052E-02
   3   7  12      272.69      273.46       38.59 o   0.3897E-03
  -5   8  12       19.92       13.23        7.75 o   0.1097E-01
  -4   8  12        3.60        0.45        6.12 o   0.1099E-01
  -3   8  12      180.11      133.41       32.28 o   0.7438E-03
  -2   8  12      225.88      178.49       39.31 o   0.5511E-03
  -1   8  12      528.85      432.01       59.55 o   0.2190E-03
   0   8  12        9.37        3.64        9.09 o   0.1945E-01
   1   8  12     1251.99     1237.32       84.97 o   0.9584E-04
   2   8  12        4.61        0.73        5.77 o   0.1228E-01
   3   8  12      168.55      167.47       29.98 o   0.6470E-03
  -4   9  12      162.23      182.56       17.76 o   0.5699E-03
  -3   9  12       80.66       73.46       21.19 o   0.1606E-02
  -2   9  12      429.13      458.36       53.84 o   0.2271E-03
  -1   9  12       -6.45        0.84       10.13 o   0.1273E-01
   0   9  12      577.25      660.61       59.05 o   0.1535E-03
   1   9  12       -2.12        2.35        7.69 o   0.1899E-01
   2   9  12      123.41      133.95       17.55 o   0.8102E-03
   3   9  12      -23.67        3.28       11.73 o   0.1614E-01
  -4  10  12       81.21       67.04       12.46 o   0.1749E-02
  -3  10  12      456.61      522.68       50.87 o   0.1923E-03
  -2  10  12      545.91      530.67       59.61 o   0.2004E-03
  -1  10  12      658.74      647.54       66.42 o   0.1681E-03
   0  10  12      355.97      382.67       46.68 o   0.2684E-03
   1  10  12      104.95      100.36       24.73 o   0.1135E-02
   2  10  12        4.26        1.61        6.70 o   0.1663E-01
  -4  11  12      503.98      449.51       30.13 o   0.2228E-03
  -3  11  12      319.82      278.14       41.16 o   0.3589E-03
  -2  11  12        3.66        8.11        8.77 o   0.1552E-01
  -1  11  12       -0.90        2.80        9.15 o   0.1961E-01
   0  11  12       -1.64        7.56        7.54 o   0.1604E-01
   1  11  12      399.50      445.40       32.12 o   0.2292E-03
   2  11  12        1.15        0.65        4.08 o   0.1202E-01
  -3  12  12       70.58       80.76       12.24 o   0.1435E-02
  -2  12  12     1857.21     1772.15      112.29 o   0.6827E-04
  -1  12  12      491.92      466.71       56.30 o   0.2236E-03
   0  12  12        3.54        1.90        9.55 o   0.1791E-01
   1  12  12      500.14      535.34       35.65 o   0.1967E-03
   2  12  12      165.34      151.19       29.03 o   0.7023E-03
  -3  13  12        9.28        2.52        5.13 o   0.1816E-01
  -2  13  12       16.85       27.99       10.58 o   0.4848E-02
  -1  13  12      353.70      348.59       46.91 o   0.3031E-03
   0  13  12      524.01      492.45       36.71 o   0.2107E-03
   1  13  12      116.89      100.00       17.01 o   0.1096E-02
   2  13  12       38.72       47.44       15.15 o   0.2638E-02
  -3  14  12      119.67      164.69       15.37 o   0.6051E-03
  -2  14  12      236.52      252.20       35.93 o   0.4141E-03
  -1  14  12       45.19       45.62       17.06 o   0.2899E-02
   0  14  12       80.45       82.05       22.83 o   0.1443E-02
   1  14  12        8.35        7.96        8.00 o   0.1674E-01
  -2  15  12       41.18       44.90       14.52 o   0.2933E-02
  -1  15  12      176.63      231.00       31.80 o   0.4220E-03
   0  15  12      260.53      250.49       36.00 o   0.4189E-03
  -5   0  13       63.65       57.26       14.15 o   0.2177E-02
  -1   0  13      499.24      546.19       53.51 o   0.1884E-03
   1   0  13     1215.59     1332.89       84.21 o   0.8436E-04
   3   0  13     4123.54     4067.38      156.37 o   0.3746E-04
  -5   1  13        4.66       11.09        3.15 o   0.1267E-01
  -4   1  13      679.59      622.65       38.00 o   0.1658E-03
  -3   1  13       12.25        2.64        9.85 o   0.1790E-01
  -2   1  13        8.82        1.45        6.35 o   0.1540E-01
  -1   1  13       23.20       42.28        9.13 o   0.2935E-02
   0   1  13      381.42      409.20       32.78 o   0.2534E-03
   1   1  13       49.09       50.49       12.27 o   0.2540E-02
   3   1  13      516.07      504.65       32.81 o   0.2112E-03
  -4   2  13        4.58        0.37        5.60 o   0.1008E-01
  -3   2  13      491.20      452.72       32.83 o   0.2259E-03
  -2   2  13      521.20      504.25       36.86 o   0.2101E-03
  -1   2  13       91.50       95.54       16.14 o   0.1187E-02
   0   2  13        0.01        2.18        7.13 o   0.1885E-01
   1   2  13     1781.84     1961.49      102.70 o   0.5985E-04
   2   2  13      551.04      641.18       54.17 o   0.1573E-03
   3   2  13     1277.49     1230.31       78.31 o   0.9383E-04
  -4   3  13      302.55      309.13       24.37 o   0.3424E-03
  -3   3  13      108.94      133.41       15.79 o   0.7876E-03
  -2   3  13      296.95      297.98       27.42 o   0.3580E-03
  -1   3  13     1217.40     1261.28       59.38 o   0.9294E-04
   0   3  13      380.03      417.36       33.23 o   0.2438E-03
   1   3  13      776.33      753.60       64.83 o   0.1453E-03
   2   3  13      182.91      173.39       30.33 o   0.6135E-03
   3   3  13      325.86      270.95       37.51 o   0.3592E-03
  -4   4  13      374.69      344.59       39.68 o   0.2954E-03
  -3   4  13      296.32      364.73       25.10 o   0.2678E-03
  -2   4  13       70.22       68.23       20.18 o   0.1775E-02
  -1   4  13       58.40      104.43       17.88 o   0.9721E-03
   0   4  13       27.44       40.07       17.10 o   0.3202E-02
   1   4  13      647.59      647.17       59.10 o   0.1701E-03
   2   4  13       79.20      104.68       20.01 o   0.1024E-02
   3   4  13      176.52      196.54       28.28 o   0.5316E-03
  -4   5  13      333.79      286.77       36.73 o   0.3443E-03
  -3   5  13       98.78      105.52       22.22 o   0.1069E-02
  -2   5  13     1017.58      977.68       78.18 o   0.1143E-03
  -1   5  13      536.93      506.07       56.16 o   0.2062E-03
   0   5  13      134.53      166.59       28.35 o   0.6137E-03
   1   5  13       84.61      113.19       21.62 o   0.9340E-03
   2   5  13        2.00        9.18        4.69 o   0.1405E-01
   3   5  13      319.43      291.06       37.70 o   0.3500E-03
  -4   6  13       10.86       13.19        5.69 o   0.1154E-01
  -3   6  13      258.22      243.66       36.03 o   0.4255E-03
  -2   6  13      132.89      119.28       28.03 o   0.9108E-03
  -1   6  13      253.15      291.16       39.22 o   0.3465E-03
   0   6  13      444.17      507.40       50.29 o   0.1987E-03
   1   6  13      142.09      164.65       26.38 o   0.6298E-03
   2   6  13       73.10       78.60       13.47 o   0.1485E-02
  -4   7  13      709.07      648.39       52.08 o   0.1594E-03
  -3   7  13      466.88      496.07       49.05 o   0.2108E-03
  -2   7  13       13.16       23.87       12.55 o   0.5803E-02
  -1   7  13      133.99       76.88       29.53 o   0.1289E-02
   0   7  13       56.69       72.62       17.51 o   0.1576E-02
   1   7  13      240.60      295.51       35.28 o   0.3349E-03
   2   7  13       25.13       35.60        7.11 o   0.3695E-02
  -4   8  13        2.52        0.51        5.19 o   0.1114E-01
  -3   8  13       -0.19        1.16        8.91 o   0.1485E-01
  -2   8  13      913.21      861.57       73.30 o   0.1259E-03
  -1   8  13     1190.50     1292.92       86.55 o   0.8689E-04
   0   8  13       22.97        7.39       12.93 o   0.1495E-01
   1   8  13      518.18      569.47       51.47 o   0.1809E-03
   2   8  13       -1.39        0.73        3.93 o   0.1280E-01
  -3   9  13      193.73      224.15       30.57 o   0.4520E-03
  -2   9  13      489.10      480.11       52.44 o   0.2221E-03
  -1   9  13      679.23      638.77       63.71 o   0.1650E-03
   0   9  13       51.96       77.74       16.39 o   0.1417E-02
   1   9  13       35.53       27.16       13.98 o   0.5105E-02
   2   9  13      330.67      331.08       26.41 o   0.3207E-03
  -3  10  13       22.20       24.93       14.38 o   0.5899E-02
  -2  10  13     1915.84     1891.27      106.97 o   0.6758E-04
  -1  10  13       36.55       40.78       16.05 o   0.3277E-02
   0  10  13      110.78      130.93       25.02 o   0.8078E-03
   1  10  13      444.70      492.36       32.45 o   0.2082E-03
   2  10  13       71.28       72.92       12.81 o   0.1660E-02
  -3  11  13       41.87       70.49        9.20 o   0.1575E-02
  -2  11  13      572.05      610.41       54.76 o   0.1732E-03
  -1  11  13      215.21      236.46       33.28 o   0.4374E-03
   0  11  13        2.04        7.09        7.97 o   0.1675E-01
   1  11  13       27.11       21.20        8.14 o   0.6898E-02
  -2  12  13       31.22        2.14       14.98 o   0.1353E-01
  -1  12  13       14.90       12.68       12.56 o   0.1162E-01
   0  12  13       35.75       38.28        8.53 o   0.3581E-02
   1  12  13      702.88      684.44       39.81 o   0.1587E-03
  -1  13  13      483.78      453.62       50.46 o   0.2280E-03
   0  13  13       15.21        9.34        6.32 o   0.1451E-01
  -4   0  14      649.07      571.64       46.05 o   0.1749E-03
  -2   0  14       18.53        9.73        9.56 o   0.1366E-01
   0   0  14      122.43      159.29       25.62 o   0.6408E-03
   2   0  14      157.85      140.05       24.15 o   0.7590E-03
  -4   1  14       60.26       76.02        9.85 o   0.1505E-02
  -3   1  14       85.32      108.95       12.26 o   0.9843E-03
  -2   1  14      649.43      632.41       40.33 o   0.1707E-03
  -1   1  14     1026.90      908.34       53.04 o   0.1132E-03
   0   1  14      182.97      234.35       21.91 o   0.4222E-03
   1   1  14       50.57       46.37       18.17 o   0.2789E-02
   2   1  14      508.89      586.67       31.06 o   0.1720E-03
  -4   2  14      997.22      971.91       40.99 o   0.1163E-03
  -3   2  14        8.99        9.19        5.84 o   0.1533E-01
  -2   2  14      220.71      222.17       22.98 o   0.4836E-03
  -1   2  14       11.90       14.96        7.92 o   0.9967E-02
   0   2  14      296.84      316.28       38.80 o   0.3271E-03
   1   2  14      106.28      130.37       23.64 o   0.8122E-03
   2   2  14      704.71      775.15       36.81 o   0.1359E-03
  -4   3  14       -2.75        0.05        3.39 o   0.2011E-01
  -3   3  14      178.77      186.66       27.29 o   0.5725E-03
  -2   3  14       24.00       40.77       12.73 o   0.3124E-02
  -1   3  14      516.80      411.91       51.88 o   0.2261E-03
   0   3  14        5.31        2.01        7.04 o   0.1841E-01
   1   3  14      284.73      303.97       38.86 o   0.3414E-03
   2   3  14      159.01      177.13       25.12 o   0.5937E-03
  -3   4  14      290.01      332.85       34.70 o   0.3026E-03
  -2   4  14       35.44       25.05       13.76 o   0.5560E-02
  -1   4  14      454.19      464.75       48.82 o   0.2307E-03
   0   4  14       30.91       23.47       13.60 o   0.6087E-02
   1   4  14       42.00       36.98       16.04 o   0.3621E-02
   2   4  14      379.82      418.36       39.68 o   0.2425E-03
  -3   5  14       24.84       40.35        9.33 o   0.3097E-02
  -2   5  14       49.32       44.77       16.72 o   0.2865E-02
  -1   5  14      680.94      583.66       60.61 o   0.1678E-03
   0   5  14      187.04      206.41       31.27 o   0.5026E-03
   1   5  14        1.84        4.32        4.96 o   0.1978E-01
  -3   6  14       10.69        2.68        6.94 o   0.1859E-01
  -2   6  14      421.67      424.79       45.91 o   0.2506E-03
  -1   6  14       11.83        0.14        9.32 o   0.1015E-01
   0   6  14       -4.82        3.52        9.09 o   0.2046E-01
   1   6  14        2.15        7.98        8.20 o   0.1586E-01
  -3   7  14      178.21      178.39       26.17 o   0.6085E-03
  -2   7  14      813.01      718.57       63.56 o   0.1409E-03
  -1   7  14      794.59      698.94       64.92 o   0.1440E-03
   0   7  14       -1.38        2.59        6.41 o   0.1938E-01
   1   7  14      235.55      248.50       32.54 o   0.4213E-03
  -2   8  14     1369.15     1340.06       83.06 o   0.8872E-04
  -1   8  14       23.51        1.62       11.01 o   0.1345E-01
   0   8  14      114.32      106.20       25.72 o   0.1050E-02
   1   8  14      548.05      501.16       34.09 o   0.2036E-03
  -2   9  14     1435.44     1291.00       84.12 o   0.8359E-04
  -1   9  14      572.66      508.89       53.00 o   0.1970E-03
   0   9  14      158.55      176.84       29.33 o   0.5914E-03
  -1  10  14      216.81      173.76       31.82 o   0.5710E-03
   0  10  14       11.33        1.19       10.36 o   0.1371E-01
  -1   0  15      590.75      545.75       52.52 o   0.1892E-03
  -2   1  15      -30.07        4.41       11.69 o   0.1514E-01
  -1   1  15       -9.49        6.21        9.39 o   0.1820E-01
   0   1  15      234.07      227.54       32.03 o   0.4645E-03
  -2   2  15       48.86       78.90       15.98 o   0.1385E-02
  -1   2  15     1275.95     1038.49       79.00 o   0.9112E-04
   0   2  15      780.41      833.56       61.13 o   0.1306E-03
  -2   3  15      -11.23        3.89        8.52 o   0.1918E-01
  -1   3  15        4.51       23.32        7.03 o   0.5807E-02
   0   3  15       -5.01        0.63        5.73 o   0.1166E-01
  -2   4  15      -12.45       18.88        7.28 o   0.7797E-02
  -1   4  15      210.84      157.33       30.52 o   0.6191E-03
   0   4  15        2.77        8.54        5.83 o   0.1482E-01
  -1   5  15      311.69      334.59       36.74 o   0.3077E-03
