# Supplementary material for: Single-crystal X-ray diffraction and NMR crystallography of a 1:1 cocrystal of di­thia­non and pyrimethanil
Source: Acta Crystallogr C Struct Chem. 2017 Feb 6;73(Pt 3):149–56. doi: 10.1107/S2053229617000870 (PMC5391860; doi:10.1107/S2053229617000870)
Supplement: Supplementary file 3 [file c-73-00149-sup2.txt]

#
# CIF written by cell_write_cif: Keith Refson, Apr 2010
#
data_Cocrystal
_audit_creation_date '03:57:36 (GMT+1.0) 28th July 2015'
_audit_creation_method 'Generated by CASTEP  8.000'
 
loop_
_symmetry_equiv_pos_as_xyz
 x,y,z
 -x+1/1,-y,-z
 -x+1/2,y+1/2,-z+1/2
 x+1/2,-y+1/2,z+1/2
 
_cell_length_a            7.170699999999999
_cell_length_b           22.800600000000003
_cell_length_c           13.823700000000004
_cell_angle_alpha        90.000000000000000
_cell_angle_beta         97.046999999999997
_cell_angle_gamma        90.000000000000000
 
loop_
_atom_site_label
_atom_site_fract_x
_atom_site_fract_y
_atom_site_fract_z
_atom_site_U_iso_or_equiv
_atom_site_occupancy
H1     0.183278865011853  0.641553784856681 -0.190577438399565 0.0100 1.0000
H2    -0.076521964485371  0.704018171084638 -0.272664381523164 0.0100 1.0000
H3    -0.363615046411617  0.720333698500746 -0.193677053184316 0.0100 1.0000
H4    -0.399740436047120  0.672228944870306 -0.034201013366770 0.0100 1.0000
H17    0.076689247774172  0.659498216375762  0.289607212415079 0.0100 1.0000
H18    0.072909543085203  0.605745927378145  0.446937544797177 0.0100 1.0000
H19    0.351155573039091  0.550400345251112  0.519273969625553 0.0100 1.0000
H20    0.637765154290966  0.546408863028595  0.432247342207330 0.0100 1.0000
H21    0.639031573977126  0.597806227051331  0.274609718148450 0.0100 1.0000
H22   -0.238893163392864  0.815509547478801  0.098120672843006 0.0100 1.0000
H23   -0.180973181388710  0.778416561111631  0.211509070182387 0.0100 1.0000
H24   -0.294100466682270  0.739917869290171  0.109544740533644 0.0100 1.0000
H25   -0.009535418581893  0.817142662491383 -0.018059111919391 0.0100 1.0000
H26    0.476417427332112  0.777892944160243 -0.079244575091888 0.0100 1.0000
H27    0.308378349375039  0.836338078351111 -0.087354322811123 0.0100 1.0000
H28    0.254375988909270  0.770565109601347 -0.151998940720136 0.0100 1.0000
H29    0.496046731049058  0.651143393710660  0.153856005091350 0.0100 1.0000
C1     0.128831191292738  0.481691585815968  0.253094996776439 0.0100 1.0000
C2     0.293146161543673  0.477200158139438  0.212606372089640 0.0100 1.0000
C3     0.157699237322522  0.553126709227012  0.068739076793959 0.0100 1.0000
C4    -0.004077822268612  0.559208313087665  0.109706208435335 0.0100 1.0000
C5    -0.149250848160604  0.601553205728297  0.069972641859225 0.0100 1.0000
C6    -0.127551114939711  0.631108105853774 -0.023082746384492 0.0100 1.0000
C7     0.037504065794193  0.623118870711375 -0.067270211134088 0.0100 1.0000
C8     0.189948418972993  0.585910292560025 -0.020353649162601 0.0100 1.0000
C9     0.055945008476638  0.649504516542995 -0.156887286766928 0.0100 1.0000
C10   -0.089313864101810  0.684144437543603 -0.202093619864615 0.0100 1.0000
C11   -0.251954944645628  0.692800077127319 -0.157662170099197 0.0100 1.0000
C12   -0.272066374945398  0.666295077581470 -0.068578075911359 0.0100 1.0000
C13    0.444656287237045  0.444025391386722  0.259964294893532 0.0100 1.0000
C14    0.110088235862688  0.451227451439830  0.340792922165120 0.0100 1.0000
C57    0.358296260490029  0.632244341958133  0.271976845751117 0.0100 1.0000
C58    0.198072685272509  0.634568553351888  0.321163727155279 0.0100 1.0000
C59    0.197181629772131  0.604365095685067  0.408818135509640 0.0100 1.0000
C60    0.353184159222595  0.572240019673233  0.449438877015956 0.0100 1.0000
C61    0.512774696622507  0.570083722418269  0.400874318586538 0.0100 1.0000
C62    0.515128174945646  0.599247840710626  0.312869560890000 0.0100 1.0000
C63    0.263881500610611  0.701264545044901  0.131401628350815 0.0100 1.0000
C64   -0.001658242391790  0.757386060013745  0.103666718361561 0.0100 1.0000
C65   -0.189123399989451  0.774076391467579  0.132049566345626 0.0100 1.0000
C66    0.068631820607625  0.783070522853417  0.024397002513554 0.0100 1.0000
C67    0.243927089056020  0.764087853479156  0.001587710140905 0.0100 1.0000
C68    0.326949815945524  0.788648757584678 -0.083718980744558 0.0100 1.0000
N1     0.574382066777974  0.417449307536865  0.295655430515746 0.0100 1.0000
N2     0.090006880329090  0.425108691201572  0.411383769602425 0.0100 1.0000
N9     0.375377410590645  0.660125771492473  0.183779151308552 0.0100 1.0000
N10    0.096194259168008  0.715786843106064  0.157902207706621 0.0100 1.0000
N11    0.342863474566623  0.723239144644920  0.055061358407367 0.0100 1.0000
O1    -0.285688999681429  0.609709249280146  0.115414926172768 0.0100 1.0000
O2     0.340938874723974  0.579096578896862 -0.053380121766010 0.0100 1.0000
S1    -0.075185204461750  0.521581710304780  0.210793717021601 0.0100 1.0000
S2     0.351749096279467  0.507850836933761  0.102878881493739 0.0100 1.0000
