# Supplementary material for: Single-crystal X-ray diffraction and NMR crystallography of a 1:1 cocrystal of di­thia­non and pyrimethanil
Source: Acta Crystallogr C Struct Chem. 2017 Feb 6;73(Pt 3):149–56. doi: 10.1107/S2053229617000870 (PMC5391860; doi:10.1107/S2053229617000870)
Supplement: Supplementary file 4 [file c-73-00149-sup4.txt]

#$magres-abinitio-v1.0
# See http://www.ccpnc.ac.uk/pmwiki.php/CCPNC/Fileformat for format definition and code samples and libraries
[calculation]
calc_code CASTEP
calc_code_version 8.0
calc_code_hgversion 7a66ba17f5c9+  Mon, 08 Dec 2014 20:23:19 +0000                  
calc_code_platform linux_x86_64_ifort12                                            
calc_name CocrystalNMR
calc_comment                                                                                 
calc_xcfunctional LDA            
calc_cutoffenergy    700.00000000 eV
calc_pspot H NULL.NULL
calc_pspot C NULL.NULL
calc_pspot N NULL.NULL
calc_pspot O NULL.NULL
calc_pspot S NULL.NULL
calc_kpoint_mp_grid 312
calc_kpoint_mp_offset       0.00000000      0.00000000      0.00000000
[/calculation]
[atoms]
units lattice Angstrom
lattice           7.1707000000000001E+00          0.0000000000000000E+00          0.0000000000000000E+00          0.0000000000000000E+00          2.2800599999999999E+01          0.0000000000000000E+00         -1.6959397970989101E+00          0.0000000000000000E+00          1.3719273664980102E+01
units atom Angstrom
symmetry x,y,z
symmetry -x+1/1,-y,-z
symmetry -x+1/2,y+1/2,-z+1/2
symmetry x+1/2,-y+1/2,z+1/2
atom H       H          1          1.6374456195514824E+00          1.4627811227003242E+01         -2.6145840317745197E+00
atom H       H          2         -8.6293674858755276E-02          1.6052036711632400E+01         -3.7407572688088311E+00
atom H       H          3         -2.2789097910236582E+00          1.6424040526036109E+01         -2.6571084952625368E+00
atom H       H          4         -2.8084158850932659E+00          1.5327223280409900E+01         -4.6921306199836010E-01
atom H       H          5          3.8373144818990603E+00          8.1727887729967588E+00          1.6333857864264580E+01
atom H       H          6          5.5610537763093033E+00          6.7485632883676026E+00          1.7460031101298902E+01
atom H       H          7          7.7536698924741989E+00          6.3765594739638676E+00          1.6376382327752609E+01
atom H       H          8          8.2831759865438119E+00          7.4733767195901013E+00          1.4188486894488435E+01
atom H       H          9          4.3748257210020256E+00          1.9573088772996758E+01          4.2450528007155448E+00
atom H       H         10          2.6510864265917897E+00          1.8148863288367604E+01          3.1188795636812201E+00
atom H       H         11          4.5847031042688668E-01          1.7776859473963892E+01          4.2025283372275135E+00
atom H       H         12         -7.1035783642721409E-02          1.8873676719590097E+01          6.3904237704916911E+00
atom H       H         13          1.0999343804485153E+00          3.2275112270032404E+00          9.4742210317745279E+00
atom H       H         14          2.8236736748587528E+00          4.6517367116323971E+00          1.0600394268808840E+01
atom H       H         15          5.0162897910236550E+00          5.0237405260361321E+00          9.5167454952625459E+00
atom H       H         16          5.5457958850932636E+00          3.9269232804098988E+00          7.3288500619983683E+00
atom H       H         17          5.8759191952645229E-02          1.5036955032297199E+01          3.9732006024744915E+00
atom H       H         18         -2.3516670843814416E-01          1.3811370591778134E+01          6.1316584882267753E+00
atom H       H         19          1.6373738769059041E+00          1.2549458111932505E+01          7.1240616963935253E+00
atom H       H         20          3.8401571220345874E+00          1.2458449922369784E+01          5.9301195787026648E+00
atom H       H         21          4.1165821578397059E+00          1.3630340660506578E+01          3.7674458743416381E+00
atom H       H         22         -1.8794379607337861E+00          1.8594106988245148E+01          1.3461443629251806E+00
atom H       H         23         -1.6564110413537192E+00          1.7748364643281857E+01          2.9017508164576498E+00
atom H       H         24         -2.2946875014724344E+00          1.6870571370537473E+01          1.5028742739403005E+00
atom H       H         25         -3.7748459420821653E-02          1.8631342990401027E+01         -2.4775789856862920E-01
atom H       H         26          3.5506404747729015E+00          1.7736425862620038E+01         -1.0871780121506769E+00
atom H       H         27          2.3594363023676004E+00          1.9069009989252340E+01         -1.1984378604648103E+00
atom H       H         28          2.0818349563558591E+00          1.7569346837976475E+01         -2.0853150645266334E+00
atom H       H         29          3.2960717722764072E+00          1.4846460062639274E+01          2.1107926388488027E+00
atom H       H         30          5.4160009094978969E+00          7.7636449677028008E+00          9.7460732300155684E+00
atom H       H         31          5.7099268098886862E+00          8.9892294082218456E+00          7.5876153442632841E+00
atom H       H         32          3.8373862245446384E+00          1.0251141888067496E+01          6.5952121360965332E+00
atom H       H         33          1.6346029794159551E+00          1.0342150077630217E+01          7.7891542537873946E+00
atom H       H         34          1.3581779436108359E+00          9.1702593394934215E+00          9.9518279581484208E+00
atom H       H         35          7.3541980621843281E+00          4.2064930117548727E+00          1.2373129469564880E+01
atom H       H         36          7.1311711428042610E+00          5.0522353567181462E+00          1.0817523016032409E+01
atom H       H         37          7.7694476029229778E+00          5.9300286294625266E+00          1.2216399558549758E+01
atom H       H         38          5.5125085608713640E+00          4.1692570095989723E+00          1.3967031731058690E+01
atom H       H         39          1.9241196266776415E+00          5.0641741373799629E+00          1.4806451844640735E+01
atom H       H         40          3.1153237990829439E+00          3.7315900107476816E+00          1.4917711692954855E+01
atom H       H         41          3.3929251450946851E+00          5.2312531620235276E+00          1.5804588897016679E+01
atom H       H         42          2.1786883291741357E+00          7.9541399373607256E+00          1.1608481193641259E+01
atom H       H         43          2.7961392934031895E+00          1.9163944967702800E+01          1.0832837434964542E+01
atom H       H         44          2.5022133930124006E+00          2.0389529408221865E+01          1.2991295320716825E+01
atom H       H         45          4.3747539783564475E+00          2.1651441888067495E+01          1.3983698528883579E+01
atom H       H         46          6.5775372234851321E+00          2.1742450077630217E+01          1.2789756411192714E+01
atom H       H         47          6.8539622592902445E+00          2.0570559339493421E+01          1.0627082706831690E+01
atom H       H         48          8.5794214071675901E-01          1.5606793011754872E+01          8.2057811954152307E+00
atom H       H         49          1.0809690600968258E+00          1.6452535356718169E+01          9.7613876489477001E+00
atom H       H         50          4.4269259997811050E-01          1.7330328629462525E+01          8.3625111064303521E+00
atom H       H         51          2.6996316420297233E+00          1.5569557009598972E+01          6.6118789339214210E+00
atom H       H         52          6.2880205762234453E+00          1.6464474137379963E+01          5.7724588203393736E+00
atom H       H         53          5.0968164038181438E+00          1.5131890010747682E+01          5.6611989720252538E+00
atom H       H         54          4.8192150578064039E+00          1.6631553162023526E+01          4.7743217679634169E+00
atom H       H         55          6.0334518737269534E+00          1.9354439937360723E+01          8.9704294713388535E+00
atom H       H         56          2.6786208080473521E+00          3.6366550322971993E+00          2.8864363975255172E+00
atom H       H         57          2.9725467084381418E+00          2.4110705917781559E+00          7.2797851177323403E-01
atom H       H         58          1.1000061230940934E+00          1.1491581119325043E+00         -2.6442469639351762E-01
atom H       H         59         -1.1027771220345899E+00          1.0581499223697832E+00          9.2951742129734449E-01
atom H       H         60         -1.3792021578397085E+00          2.2300406605065777E+00          3.0921911256583705E+00
atom H       H         61          4.6168179607337843E+00          7.1938069882451270E+00          5.5134926370748287E+00
atom H       H         62          4.3937910413537171E+00          6.3480646432818535E+00          3.9578861835423593E+00
atom H       H         63          5.0320675014724321E+00          5.4702713705374730E+00          5.3567627260597082E+00
atom H       H         64          2.7751284594208192E+00          7.2310429904010274E+00          7.1073948985686375E+00
atom H       H         65         -8.1326047477290364E-01          6.3361258626200367E+00          7.9468150121506866E+00
atom H       H         66          3.7794369763239694E-01          7.6687099892523412E+00          8.0580748604648189E+00
atom H       H         67          6.5554504364414012E-01          6.1690468379764720E+00          8.9449520645266283E+00
atom H       H         68         -5.5869177227640776E-01          3.4461600626392741E+00          4.7488443611511926E+00
atom C       C          1          4.9457594592305321E-01          1.0982857171555558E+01          3.4722795240132229E+00
atom C       C          2          1.7414955730375765E+00          1.0880449925674071E+01          2.9168050016163587E+00
atom C       C          3          1.0142365851178952E+00          1.2611620846401410E+01          9.4305020601440659E-01
atom C       C          4         -2.1529596501584883E-01          1.2750285063386615E+01          1.5050894962717094E+00
atom C       C          5         -1.1889024449424517E+00          1.3715774022528606E+01          9.5997382272834986E-01
atom C       C          6         -8.7548383167838462E-01          1.4389643478329559E+01         -3.1667851458817570E-01
atom C       C          7          3.8301663281196580E-01          1.4207484123541775E+01         -9.2289843604954469E-01
atom C       C          8          1.3965816915606846E+00          1.3359106216544106E+01         -2.7923728294271621E-01
atom C       C          9          6.6723626557033044E-01          1.4809092679890213E+01         -2.1523796217116966E+00
atom C       C         10         -2.9770431264666952E-01          1.5598903662656674E+01         -2.7725776768691119E+00
atom C       C         11         -1.5393077728021987E+00          1.5796257438549148E+01         -2.1630104582055267E+00
atom C       C         12         -1.8346020666744216E+00          1.5191927545904065E+01         -9.4084139084571383E-01
atom C       C         13          2.7476130453559802E+00          1.0124045338852094E+01          3.5665213047679547E+00
atom C       C         14          2.1144543363111851E-01          1.0288256629298989E+01          4.6754313622715449E+00
atom C       C         15          4.9801841555274899E+00          1.1817742828444439E+01          1.0246994308476836E+01
atom C       C         16          3.7332645284129735E+00          1.1920150074325930E+01          1.0802468830873702E+01
atom C       C         17          4.4605235163326453E+00          1.0188979153598613E+01          1.2776223626475668E+01
atom C       C         18          5.6900560664663891E+00          1.0050314936613384E+01          1.2214184336218363E+01
atom C       C         19          6.6636625463930041E+00          9.0848259774713913E+00          1.2759300009761697E+01
atom C       C         20          6.3502439331289349E+00          8.4109565216704389E+00          1.4035952347078235E+01
atom C       C         21          5.0917434686385841E+00          8.5931158764582225E+00          1.4642172268539605E+01
atom C       C         22          4.0781784098898664E+00          9.4414937834558934E+00          1.3998511115432759E+01
atom C       C         23          4.8075238358802119E+00          7.9915073201098101E+00          1.5871653454201754E+01
atom C       C         24          5.7724644140972119E+00          7.2016963373433258E+00          1.6491851509359172E+01
atom C       C         25          7.0140678742527429E+00          7.0043425614508497E+00          1.5882284290695571E+01
atom C       C         26          7.3093621681249683E+00          7.6086724540959345E+00          1.4660115223335787E+01
atom C       C         27          2.7271470560945614E+00          1.2676554661147906E+01          1.0152752527722106E+01
atom C       C         28          5.2633146678194223E+00          1.2512343370701011E+01          9.0438424702185287E+00
atom C       C         29          3.2319560473735982E+00          2.3218042828444464E+01          1.0331916356503275E+01
atom C       C         30          4.4788756744881217E+00          2.3320450074325954E+01          9.7764418341064072E+00
atom C       C         31          3.7516166865684419E+00          2.1589279153598589E+01          7.8026870385044429E+00
atom C       C         32          2.5220841364346978E+00          2.1450614936613380E+01          8.3647263287617459E+00
atom C       C         33          1.5484776565080842E+00          2.0485125977471391E+01          7.8196106552184146E+00
atom C       C         34          1.8618962697721526E+00          1.9811256521670440E+01          6.5429583179018751E+00
atom C       C         35          3.1203967342625099E+00          1.9993415876458222E+01          5.9367383964405063E+00
atom C       C         36          4.1339617930112222E+00          2.0841793783455895E+01          6.5803995495473337E+00
atom C       C         37          3.4046163670208753E+00          1.9391807320109809E+01          4.7072572107783550E+00
atom C       C         38          2.4396757888038749E+00          1.8601996337343323E+01          4.0870591556209392E+00
atom C       C         39          1.1980723286483534E+00          1.8404642561450849E+01          4.6966263742845245E+00
atom C       C         40          9.0277803477612506E-01          1.9008972454095936E+01          5.9187954416443231E+00
atom C       C         41          5.4849931468065254E+00          2.4076854661147905E+01          1.0426158137258005E+01
atom C       C         42          2.9488255350816650E+00          2.3912643370701037E+01          1.1535068194761582E+01
atom C       C         43          2.2428040540769438E+00         -4.1744282844444003E-01          3.3873574759867853E+00
atom C       C         44          9.9588442696242840E-01         -5.1985007432593000E-01          3.9428319983836499E+00
atom C       C         45          1.7231434148821025E+00          1.2113208464013869E+00          5.9165867939856023E+00
atom C       C         46          2.9526759650158532E+00          1.3499850633866373E+00          5.3545475037282992E+00
atom C       C         47          3.9262824449424563E+00          2.3154740225286088E+00          5.8996631772716590E+00
atom C       C         48          3.6128638316783843E+00          2.9893434783295594E+00          7.1763155145881701E+00
atom C       C         49          2.3543633671880317E+00          2.8071841235417767E+00          7.7825354360495531E+00
atom C       C         50          1.3407983084393202E+00          1.9588062165441287E+00          7.1388742829427247E+00
atom C       C         51          2.0701437344296743E+00          3.4087926798902113E+00          9.0120166217117053E+00
atom C       C         52          3.0350843126466667E+00          4.1986036626566738E+00          9.6322146768691201E+00
atom C       C         53          4.2766877728021884E+00          4.3959574385491722E+00          9.0226474582055349E+00
atom C       C         54          4.5719820666744191E+00          3.7916275459040647E+00          7.8004783908457229E+00
atom C       C         55         -1.0233045355975837E-02         -1.2762546611479064E+00          3.2931156952320544E+00
atom C       C         56          2.5259345663688788E+00         -1.1120433707010120E+00          2.1842056377284647E+00
atom C       C         57          2.1079786384970998E+00          1.4415550343250604E+01          3.7313247773976550E+00
atom C       C         58          8.7564545801632676E-01          1.4468543757555057E+01          4.4061330641082739E+00
atom C       C         59          7.2059936682044601E-01          1.3779886800676939E+01          5.6086878802636715E+00
atom C       C         60          1.7703563726426597E+00          1.3047415792561518E+01          6.1659749494632354E+00
atom C       C         61          2.9970948065451934E+00          1.2998250921369984E+01          5.4997044819511336E+00
atom C       C         62          3.1632216644685318E+00          1.3663210316906698E+01          4.2923431272920647E+00
atom C       C         63          1.6693658255047605E+00          1.5989252385750769E+01          1.8027348993688390E+00
atom C       C         64         -1.8770327202282414E-01          1.7268856599949395E+01          1.4222320791526730E+00
atom C       C         65         -1.5800952790595562E+00          1.7649406171295684E+01          1.8116241380375895E+00
atom C       C         66          4.5076234853843816E-01          1.7854477763371623E+01          3.3470915408865470E-01
atom C       C         67          1.7464353166797841E+00          1.7421661512036842E+01          2.1782229923739811E-02
atom C       C         68          2.4864413964178227E+00          1.7981664862185209E+01         -1.1485636077877908E+00
atom C       C         69          3.3667814629534445E+00          8.3850496567493931E+00          9.9879490550923915E+00
atom C       C         70          4.5991146434342234E+00          8.3320562424449420E+00          9.3131407683817855E+00
atom C       C         71          4.7541607346301022E+00          9.0207131993230600E+00          8.1105859522264012E+00
atom C       C         72          3.7044037288078835E+00          9.7531842074384816E+00          7.5532988830268231E+00
atom C       C         73          2.4776652949053486E+00          9.8023490786300158E+00          8.2195693505389258E+00
atom C       C         74          2.3115384369820102E+00          9.1373896830933017E+00          9.4269307051979947E+00
atom C       C         75          3.8053942759457815E+00          6.8113476142492297E+00          1.1916538933121220E+01
atom C       C         76          5.6624633734733667E+00          5.5317434000506056E+00          1.2297041753337385E+01
atom C       C         77          7.0548553805100971E+00          5.1511938287043177E+00          1.1907649694452470E+01
atom C       C         78          5.0239977529121047E+00          4.9461222366284039E+00          1.3384564678401404E+01
atom C       C         79          3.7283247847707557E+00          5.3789384879631559E+00          1.3697491602566334E+01
atom C       C         80          2.9883187050327220E+00          4.8189351378147904E+00          1.4867837440277837E+01
atom C       C         81          4.8453587399476445E+00          1.9785349656749393E+01          1.0590961609887707E+01
atom C       C         82          3.6130255594668643E+00          1.9732356242444943E+01          1.1265769896598325E+01
atom C       C         83          3.4579794682709863E+00          2.0421013199323060E+01          1.2468324712753708E+01
atom C       C         84          4.5077364740932042E+00          2.1153484207438485E+01          1.3025611781953288E+01
atom C       C         85          5.7344749079957387E+00          2.1202649078630017E+01          1.2359341314441183E+01
atom C       C         86          5.9006017659190855E+00          2.0537689683093301E+01          1.1151979959782114E+01
atom C       C         87          4.4067459269553124E+00          1.8211647614249230E+01          8.6623717318588902E+00
atom C       C         88          2.5496768294277206E+00          1.6932043400050606E+01          8.2818689116427233E+00
atom C       C         89          1.1572848223909886E+00          1.6551493828704317E+01          8.6712609705276407E+00
atom C       C         90          3.1881424499889826E+00          1.6346422236628378E+01          7.1943459865787061E+00
atom C       C         91          4.4838154181303294E+00          1.6779238487963156E+01          6.8814190624137908E+00
atom C       C         92          5.2238214978683670E+00          1.6219235137814788E+01          5.7110732247022593E+00
atom C       C         93          6.2940136150289760E-01          3.0152503432506070E+00          3.1283122226023541E+00
atom C       C         94          1.8617345419836799E+00          3.0682437575550576E+00          2.4535039358917210E+00
atom C       C         95          2.0167806331795584E+00          2.3795868006769387E+00          1.2509491197363383E+00
atom C       C         96          9.6702362735733816E-01          1.6471157925615163E+00          6.9366205053677310E-01
atom C       C         97         -2.5971480654519619E-01          1.5979509213699841E+00          1.3599325180488748E+00
atom C       C         98         -4.2584166446853444E-01          2.2629103169066993E+00          2.5672938727079431E+00
atom C       C         99          1.0680141744952367E+00          4.5889523857507699E+00          5.0569021006311701E+00
atom C       C        100          2.9250832720228224E+00          5.8685565999493932E+00          5.4374049208473361E+00
atom C       C        101          4.3174752790595612E+00          6.2491061712956819E+00          5.0480128619624196E+00
atom C       C        102          2.2866176514615590E+00          6.4541777633716197E+00          6.5249278459113542E+00
atom C       C        103          9.9094468332021313E-01          6.0213615120368438E+00          6.8378547700762686E+00
atom C       C        104          2.5093860358217540E-01          6.5813648621852092E+00          8.0082006077877992E+00
atom N       N          1          3.6173076754047524E+00          9.5180946814250440E+00          4.0561777617830286E+00
atom N       N          2         -5.2269769973515741E-02          9.6927332246105617E+00          5.6438865165067904E+00
atom N       N          3          1.8574524260457896E+00          1.3282505318574955E+01          9.6630960707070308E+00
atom N       N          4          5.5270298714240580E+00          1.3107866775389438E+01          8.0753873159832690E+00
atom N       N          5          6.3546877768552914E+00          2.4682805318574932E+01          1.0915814594273080E+01
atom N       N          6          2.6851103314770288E+00          2.4508166775389462E+01          1.2503523348996840E+01
atom N       N          7         -8.7992767540475536E-01         -1.8822053185749559E+00          2.8034592382169805E+00
atom N       N          8          2.7896497699735132E+00         -1.7075667753894372E+00          1.2157504834932180E+00
atom N       N          9          2.3800404215411026E+00          1.5051263665491279E+01          2.5213164707198108E+00
atom N       N         10          4.2198753611659817E-01          1.6320369494924122E+01          2.1663035998316635E+00
atom N       N         11          2.3651903680695034E+00          1.6490286441390964E+01          7.5540184435622082E-01
atom N       N         12          3.0947196799094399E+00          7.7493363345087207E+00          1.1197957361770250E+01
atom N       N         13          5.0527725653339450E+00          6.4802305050758768E+00          1.1552970232658396E+01
atom N       N         14          3.1095697333810395E+00          6.3103135586090593E+00          1.2963871988133839E+01
atom N       N         15          5.1174205229916483E+00          1.9149636334508720E+01          9.3809533032098482E+00
atom N       N         16          3.1593676375671422E+00          1.7880530505075878E+01          9.0259404323217147E+00
atom N       N         17          5.1025704695200478E+00          1.7710613558609037E+01          7.6150386768462726E+00
atom N       N         18          3.5733957845889508E-01          3.6509636654912798E+00          4.3383205292801978E+00
atom N       N         19          2.3153924638833994E+00          4.9200694949241228E+00          4.6933334001683447E+00
atom N       N         20          3.7218963193049442E-01          5.0899864413909635E+00          6.1042351556437877E+00
atom O       O          1         -2.2443268764912530E+00          1.3901736709136896E+01          1.5834089571876788E+00
atom O       O          2          2.5352998618601625E+00          1.3203749456795791E+01         -7.3233649877785201E-01
atom O       O          3          7.7190869779417941E+00          8.8988632908631029E+00          1.2135864875302381E+01
atom O       O          4          2.9394602395903813E+00          9.5968505432042068E+00          1.4451610331267899E+01
atom O       O          5          4.9305322495929205E-01          2.0299163290863103E+01          8.4430457896777291E+00
atom O       O          6          5.2726799633107149E+00          2.0997150543204210E+01          6.1273003337121983E+00
atom O       O          7          4.9817068764912431E+00          2.5014367091368968E+00          5.2762280428123303E+00
atom O       O          8          2.0208013813983533E-01          1.8034494567957917E+00          7.5919734987778602E+00
atom S       S          1         -8.9662399930920977E-01          1.1892375943975164E+01          2.8919366906777184E+00
atom S       S          2          2.3478108552849193E+00          1.1579303792591910E+01          1.4114235295596620E+00
atom S       S          3          6.3713841007597516E+00          1.0908224056024833E+01          1.0827337141812343E+01
atom S       S          4          3.1269492461656223E+00          1.1221296207408090E+01          1.2307850302930397E+01
atom S       S          5          1.8407561021413357E+00          2.2308524056024833E+01          9.7515735231677674E+00
atom S       S          6          5.0851909567354712E+00          2.2621596207408089E+01          8.2710603620497132E+00
atom S       S          7          3.6340039993092077E+00          4.9207594397516685E-01          3.9677003093222902E+00
atom S       S          8          3.8956914471507814E-01          1.7900379259191107E-01          5.4482134704403462E+00
[/atoms]
[magres]
units ms ppm
ms H         1          2.1828623935525542E+01         -1.8164591358325013E+00          6.3234711573355307E-01         -1.1016695189859753E+00          2.2261097163999036E+01          2.6646665073164583E-01         -2.8126247699846917E-02         -2.8984101234636808E+00          2.3819215655148138E+01
ms H         2          2.5280060967135363E+01         -2.6630741948197985E+00          1.5666816467836444E+00         -2.4643323810475821E+00          2.3105702802361186E+01         -1.5765518105569076E+00          1.3520461473868297E+00         -2.5647655302377754E+00          2.4016370761214855E+01
ms H         3          2.1025870638864717E+01         -1.0488731713389450E+00         -9.4763932769545645E-02          1.8325146174229547E+00          2.0888517153139667E+01         -2.6276491866477381E+00         -1.9253604579901578E+00         -2.5253518297550630E+00          2.5375451986161092E+01
ms H         4          2.1857568820209888E+01         -2.2562042049466817E+00         -6.9149275333019278E-01          9.1204443537517177E-01          2.0228398189455994E+01         -1.4460258079770643E+00         -9.0398315535643883E-02         -2.6037340878171333E+00          2.2510717435024922E+01
ms H         5          2.1828623935525542E+01         -1.8164591358325013E+00          6.3234711573355307E-01         -1.1016695189859751E+00          2.2261097163999032E+01          2.6646665073164583E-01         -2.8126247699846917E-02         -2.8984101234636808E+00          2.3819215655148138E+01
ms H         6          2.5280060967135363E+01         -2.6630741948197980E+00          1.5666816467836444E+00         -2.4643323810475826E+00          2.3105702802361186E+01         -1.5765518105569076E+00          1.3520461473868297E+00         -2.5647655302377754E+00          2.4016370761214855E+01
ms H         7          2.1025870638864717E+01         -1.0488731713389450E+00         -9.4763932769545645E-02          1.8325146174229547E+00          2.0888517153139667E+01         -2.6276491866477381E+00         -1.9253604579901578E+00         -2.5253518297550630E+00          2.5375451986161089E+01
ms H         8          2.1857568820209888E+01         -2.2562042049466817E+00         -6.9149275333019278E-01          9.1204443537517155E-01          2.0228398189455994E+01         -1.4460258079770643E+00         -9.0398315535643883E-02         -2.6037340878171342E+00          2.2510717435024922E+01
ms H         9          2.1828623935525542E+01          1.8164591358325011E+00          6.3234711573355307E-01          1.1016695189859753E+00          2.2261097163999032E+01         -2.6646665073164583E-01         -2.8126247699846917E-02          2.8984101234636812E+00          2.3819215655148135E+01
ms H        10          2.5280060967135363E+01          2.6630741948197980E+00          1.5666816467836444E+00          2.4643323810475826E+00          2.3105702802361186E+01          1.5765518105569076E+00          1.3520461473868297E+00          2.5647655302377759E+00          2.4016370761214855E+01
ms H        11          2.1025870638864717E+01          1.0488731713389450E+00         -9.4763932769545645E-02         -1.8325146174229547E+00          2.0888517153139667E+01          2.6276491866477381E+00         -1.9253604579901578E+00          2.5253518297550626E+00          2.5375451986161092E+01
ms H        12          2.1857568820209888E+01          2.2562042049466813E+00         -6.9149275333019289E-01         -9.1204443537517144E-01          2.0228398189455994E+01          1.4460258079770645E+00         -9.0398315535643883E-02          2.6037340878171338E+00          2.2510717435024922E+01
ms H        13          2.1828623935525542E+01          1.8164591358325013E+00          6.3234711573355307E-01          1.1016695189859753E+00          2.2261097163999032E+01         -2.6646665073164583E-01         -2.8126247699846917E-02          2.8984101234636812E+00          2.3819215655148135E+01
ms H        14          2.5280060967135363E+01          2.6630741948197976E+00          1.5666816467836446E+00          2.4643323810475826E+00          2.3105702802361186E+01          1.5765518105569076E+00          1.3520461473868297E+00          2.5647655302377754E+00          2.4016370761214858E+01
ms H        15          2.1025870638864717E+01          1.0488731713389450E+00         -9.4763932769545645E-02         -1.8325146174229547E+00          2.0888517153139667E+01          2.6276491866477381E+00         -1.9253604579901582E+00          2.5253518297550630E+00          2.5375451986161092E+01
ms H        16          2.1857568820209888E+01          2.2562042049466813E+00         -6.9149275333019289E-01         -9.1204443537517155E-01          2.0228398189455994E+01          1.4460258079770645E+00         -9.0398315535643883E-02          2.6037340878171338E+00          2.2510717435024922E+01
ms H        17          2.1240813195244833E+01         -3.5920883973271960E+00         -2.5770589608145991E+00          7.4778393383163877E-01          1.7855878868037838E+01         -3.8678163521637572E+00         -1.7517438571465416E+00         -4.6136151007645667E+00          2.1943290726527234E+01
ms H        18          2.3416196002732413E+01         -2.5854978734355787E+00         -1.2515987066587893E+00         -2.8506895036466534E-01          2.1995904617918196E+01         -1.7432551616264225E+00         -5.3044704413096921E-01         -1.6402172862214139E+00          2.1489594724300993E+01
ms H        19          2.2174805097910042E+01         -1.6617671734213686E+00          5.4262974052803475E-02         -1.4988358312902428E+00          2.3675089453047061E+01         -1.3890828180055748E+00         -7.8731355188967023E-01          1.9163268153702814E-01          2.2329187349073806E+01
ms H        20          2.2032674934188428E+01         -6.5221131874942684E-01         -1.0324942924217302E+00          1.6890975159984639E-01          2.3220615267805496E+01         -2.4908379559723772E+00         -3.6564388069253639E-01         -4.1520880065756377E-01          2.2096609573206543E+01
ms H        21          2.2948866440181678E+01         -1.8644997506196428E+00         -6.2422633643560621E-01         -1.0000413220167217E+00          1.9811112928573436E+01          2.1135461237276468E-01         -1.6926225652314361E-01         -1.6213966556508825E+00          2.1950681490512608E+01
ms H        22          2.7014056625221848E+01         -1.7980919369511090E+00          1.6838871997061344E+00         -1.0552872400321374E+00          3.0894964860588111E+01         -5.1566671184470705E+00         -1.3737050430462712E+00         -1.2993013374466333E+00          2.8051031548416876E+01
ms H        23          2.7188018144102358E+01          6.6011430076097177E-01         -2.0620296901460526E+00         -1.6452648297808714E+00          2.5124625939620877E+01          9.0048235580872549E-01         -1.4626557413836465E+00          1.1154098391658545E+00          3.3051527204593626E+01
ms H        24          3.0960020489017030E+01          3.1054091610519614E+00          1.3912930666047800E+00          4.8603578497244140E+00          2.6225386135421324E+01          8.7878215669979809E-01          1.5220725456640958E+00          6.3075674851468255E-01          2.5150381131262261E+01
ms H        25          2.5606345295344084E+01         -7.9812425151962102E-02         -2.8972894863113263E-01         -1.1489362751934298E+00          2.8353527331300995E+01         -4.8753369965954834E+00         -1.2508476842124674E+00         -1.1905266759102049E+00          2.5818193069363542E+01
ms H        26          3.2628762105271541E+01         -9.3895226413863231E-01         -2.9587885756451276E-01          6.1695946291508641E-01          2.5931667164067914E+01         -2.3218712157346975E+00         -2.1496397370236227E+00         -1.0584115129543479E+00          2.5778561928761501E+01
ms H        27          2.8281590667912443E+01          7.1689472664661225E-01         -1.7010584434762666E+00         -3.2867815584527187E+00          3.0775429131664993E+01         -2.7462758341658211E+00          1.2214661466373598E+00         -1.1421273996438248E+00          2.3773619258207503E+01
ms H        28          2.7516887066851204E+01          2.5527707084027562E-01          1.2937492038785159E-01          9.1836993903314590E-01          2.5545511538354233E+01          1.2646411147451488E+00          1.7131628140315662E+00          6.0825283592542356E-01          3.1351560812647737E+01
ms H        29          2.3604726600906695E+01         -2.4869365320003753E+00         -3.8511350056556686E+00         -2.7709659821126347E+00          1.5821734499364384E+01         -1.3586996804402933E+00         -5.2891304850119880E+00         -3.3424143881318007E+00          1.9195411585998194E+01
ms H        30          2.1240813195244833E+01         -3.5920883973271960E+00         -2.5770589608145991E+00          7.4778393383163888E-01          1.7855878868037838E+01         -3.8678163521637572E+00         -1.7517438571465416E+00         -4.6136151007645667E+00          2.1943290726527234E+01
ms H        31          2.3416196002732413E+01         -2.5854978734355787E+00         -1.2515987066587890E+00         -2.8506895036466534E-01          2.1995904617918196E+01         -1.7432551616264225E+00         -5.3044704413096921E-01         -1.6402172862214139E+00          2.1489594724300993E+01
ms H        32          2.2174805097910046E+01         -1.6617671734213684E+00          5.4262974052803475E-02         -1.4988358312902428E+00          2.3675089453047065E+01         -1.3890828180055748E+00         -7.8731355188967012E-01          1.9163268153702814E-01          2.2329187349073806E+01
ms H        33          2.2032674934188428E+01         -6.5221131874942684E-01         -1.0324942924217302E+00          1.6890975159984639E-01          2.3220615267805496E+01         -2.4908379559723772E+00         -3.6564388069253639E-01         -4.1520880065756377E-01          2.2096609573206543E+01
ms H        34          2.2948866440181678E+01         -1.8644997506196428E+00         -6.2422633643560632E-01         -1.0000413220167217E+00          1.9811112928573436E+01          2.1135461237276468E-01         -1.6926225652314361E-01         -1.6213966556508828E+00          2.1950681490512608E+01
ms H        35          2.7014056625221844E+01         -1.7980919369511090E+00          1.6838871997061344E+00         -1.0552872400321374E+00          3.0894964860588111E+01         -5.1566671184470705E+00         -1.3737050430462712E+00         -1.2993013374466333E+00          2.8051031548416876E+01
ms H        36          2.7188018144102358E+01          6.6011430076097177E-01         -2.0620296901460526E+00         -1.6452648297808714E+00          2.5124625939620877E+01          9.0048235580872549E-01         -1.4626557413836465E+00          1.1154098391658545E+00          3.3051527204593626E+01
ms H        37          3.0960020489017030E+01          3.1054091610519614E+00          1.3912930666047800E+00          4.8603578497244140E+00          2.6225386135421324E+01          8.7878215669979809E-01          1.5220725456640958E+00          6.3075674851468244E-01          2.5150381131262261E+01
ms H        38          2.5606345295344084E+01         -7.9812425151962102E-02         -2.8972894863113258E-01         -1.1489362751934296E+00          2.8353527331300995E+01         -4.8753369965954834E+00         -1.2508476842124674E+00         -1.1905266759102047E+00          2.5818193069363538E+01
ms H        39          3.2628762105271541E+01         -9.3895226413863231E-01         -2.9587885756451276E-01          6.1695946291508630E-01          2.5931667164067914E+01         -2.3218712157346975E+00         -2.1496397370236227E+00         -1.0584115129543479E+00          2.5778561928761501E+01
ms H        40          2.8281590667912443E+01          7.1689472664661236E-01         -1.7010584434762666E+00         -3.2867815584527191E+00          3.0775429131665000E+01         -2.7462758341658211E+00          1.2214661466373593E+00         -1.1421273996438250E+00          2.3773619258207503E+01
ms H        41          2.7516887066851197E+01          2.5527707084027562E-01          1.2937492038785159E-01          9.1836993903314590E-01          2.5545511538354233E+01          1.2646411147451488E+00          1.7131628140315662E+00          6.0825283592542356E-01          3.1351560812647730E+01
ms H        42          2.3604726600906695E+01         -2.4869365320003753E+00         -3.8511350056556677E+00         -2.7709659821126347E+00          1.5821734499364384E+01         -1.3586996804402933E+00         -5.2891304850119889E+00         -3.3424143881318007E+00          1.9195411585998194E+01
ms H        43          2.1240813195244833E+01          3.5920883973271960E+00         -2.5770589608145991E+00         -7.4778393383163888E-01          1.7855878868037838E+01          3.8678163521637572E+00         -1.7517438571465416E+00          4.6136151007645667E+00          2.1943290726527234E+01
ms H        44          2.3416196002732413E+01          2.5854978734355787E+00         -1.2515987066587893E+00          2.8506895036466534E-01          2.1995904617918196E+01          1.7432551616264225E+00         -5.3044704413096910E-01          1.6402172862214139E+00          2.1489594724300993E+01
ms H        45          2.2174805097910046E+01          1.6617671734213684E+00          5.4262974052803475E-02          1.4988358312902428E+00          2.3675089453047061E+01          1.3890828180055748E+00         -7.8731355188967023E-01         -1.9163268153702814E-01          2.2329187349073806E+01
ms H        46          2.2032674934188432E+01          6.5221131874942684E-01         -1.0324942924217302E+00         -1.6890975159984639E-01          2.3220615267805496E+01          2.4908379559723772E+00         -3.6564388069253639E-01          4.1520880065756377E-01          2.2096609573206543E+01
ms H        47          2.2948866440181678E+01          1.8644997506196428E+00         -6.2422633643560621E-01          1.0000413220167217E+00          1.9811112928573436E+01         -2.1135461237276468E-01         -1.6926225652314361E-01          1.6213966556508825E+00          2.1950681490512608E+01
ms H        48          2.7014056625221848E+01          1.7980919369511090E+00          1.6838871997061344E+00          1.0552872400321376E+00          3.0894964860588111E+01          5.1566671184470705E+00         -1.3737050430462714E+00          1.2993013374466333E+00          2.8051031548416884E+01
ms H        49          2.7188018144102355E+01         -6.6011430076097177E-01         -2.0620296901460526E+00          1.6452648297808714E+00          2.5124625939620874E+01         -9.0048235580872527E-01         -1.4626557413836465E+00         -1.1154098391658545E+00          3.3051527204593626E+01
ms H        50          3.0960020489017030E+01         -3.1054091610519614E+00          1.3912930666047800E+00         -4.8603578497244140E+00          2.6225386135421324E+01         -8.7878215669979809E-01          1.5220725456640958E+00         -6.3075674851468244E-01          2.5150381131262261E+01
ms H        51          2.5606345295344084E+01          7.9812425151962102E-02         -2.8972894863113258E-01          1.1489362751934298E+00          2.8353527331300995E+01          4.8753369965954834E+00         -1.2508476842124674E+00          1.1905266759102047E+00          2.5818193069363538E+01
ms H        52          3.2628762105271541E+01          9.3895226413863231E-01         -2.9587885756451276E-01         -6.1695946291508630E-01          2.5931667164067914E+01          2.3218712157346975E+00         -2.1496397370236227E+00          1.0584115129543479E+00          2.5778561928761501E+01
ms H        53          2.8281590667912443E+01         -7.1689472664661225E-01         -1.7010584434762666E+00          3.2867815584527187E+00          3.0775429131665000E+01          2.7462758341658215E+00          1.2214661466373593E+00          1.1421273996438250E+00          2.3773619258207500E+01
ms H        54          2.7516887066851204E+01         -2.5527707084027562E-01          1.2937492038785159E-01         -9.1836993903314590E-01          2.5545511538354233E+01         -1.2646411147451488E+00          1.7131628140315662E+00         -6.0825283592542356E-01          3.1351560812647737E+01
ms H        55          2.3604726600906695E+01          2.4869365320003753E+00         -3.8511350056556677E+00          2.7709659821126351E+00          1.5821734499364384E+01          1.3586996804402933E+00         -5.2891304850119880E+00          3.3424143881317998E+00          1.9195411585998194E+01
ms H        56          2.1240813195244833E+01          3.5920883973271960E+00         -2.5770589608145991E+00         -7.4778393383163877E-01          1.7855878868037838E+01          3.8678163521637572E+00         -1.7517438571465416E+00          4.6136151007645667E+00          2.1943290726527234E+01
ms H        57          2.3416196002732413E+01          2.5854978734355787E+00         -1.2515987066587890E+00          2.8506895036466534E-01          2.1995904617918196E+01          1.7432551616264225E+00         -5.3044704413096910E-01          1.6402172862214139E+00          2.1489594724300993E+01
ms H        58          2.2174805097910046E+01          1.6617671734213686E+00          5.4262974052803475E-02          1.4988358312902428E+00          2.3675089453047065E+01          1.3890828180055748E+00         -7.8731355188967023E-01         -1.9163268153702814E-01          2.2329187349073806E+01
ms H        59          2.2032674934188432E+01          6.5221131874942684E-01         -1.0324942924217302E+00         -1.6890975159984639E-01          2.3220615267805496E+01          2.4908379559723772E+00         -3.6564388069253639E-01          4.1520880065756377E-01          2.2096609573206543E+01
ms H        60          2.2948866440181682E+01          1.8644997506196428E+00         -6.2422633643560632E-01          1.0000413220167217E+00          1.9811112928573436E+01         -2.1135461237276468E-01         -1.6926225652314361E-01          1.6213966556508825E+00          2.1950681490512611E+01
ms H        61          2.7014056625221848E+01          1.7980919369511090E+00          1.6838871997061344E+00          1.0552872400321376E+00          3.0894964860588111E+01          5.1566671184470705E+00         -1.3737050430462712E+00          1.2993013374466333E+00          2.8051031548416876E+01
ms H        62          2.7188018144102355E+01         -6.6011430076097177E-01         -2.0620296901460526E+00          1.6452648297808714E+00          2.5124625939620874E+01         -9.0048235580872527E-01         -1.4626557413836465E+00         -1.1154098391658545E+00          3.3051527204593626E+01
ms H        63          3.0960020489017030E+01         -3.1054091610519614E+00          1.3912930666047800E+00         -4.8603578497244131E+00          2.6225386135421328E+01         -8.7878215669979820E-01          1.5220725456640958E+00         -6.3075674851468255E-01          2.5150381131262261E+01
ms H        64          2.5606345295344084E+01          7.9812425151962102E-02         -2.8972894863113258E-01          1.1489362751934296E+00          2.8353527331301002E+01          4.8753369965954834E+00         -1.2508476842124674E+00          1.1905266759102047E+00          2.5818193069363542E+01
ms H        65          3.2628762105271541E+01          9.3895226413863231E-01         -2.9587885756451276E-01         -6.1695946291508630E-01          2.5931667164067914E+01          2.3218712157346975E+00         -2.1496397370236227E+00          1.0584115129543479E+00          2.5778561928761501E+01
ms H        66          2.8281590667912450E+01         -7.1689472664661225E-01         -1.7010584434762666E+00          3.2867815584527182E+00          3.0775429131665007E+01          2.7462758341658211E+00          1.2214661466373593E+00          1.1421273996438250E+00          2.3773619258207500E+01
ms H        67          2.7516887066851204E+01         -2.5527707084027562E-01          1.2937492038785159E-01         -9.1836993903314590E-01          2.5545511538354233E+01         -1.2646411147451488E+00          1.7131628140315662E+00         -6.0825283592542356E-01          3.1351560812647740E+01
ms H        68          2.3604726600906695E+01          2.4869365320003753E+00         -3.8511350056556677E+00          2.7709659821126351E+00          1.5821734499364384E+01          1.3586996804402933E+00         -5.2891304850119880E+00          3.3424143881318007E+00          1.9195411585998194E+01
ms C         1          6.4938899647313747E+01          2.9864194922211404E+01         -5.4399070234262101E+00         -1.0162552412008663E+01          7.0007097461956135E+01          9.3164444841037664E+01         -9.1074467861259976E+00          7.5115396286287677E+01          1.3269755316422867E+01
ms C         2          5.5058391511216264E+01          3.1459828310449979E+01         -1.3387866147996618E+01          6.7856851475352514E+01          6.7934721252426073E+01          5.8979680717099654E+01         -1.9877412083688789E+01          6.9238343896767560E+01          2.0185001451164574E+01
ms C         3          4.3077365984257639E+01          3.4448757886776285E+01         -1.1399436172843920E+01          5.7471253903456557E+01          2.7143703346236883E+01          5.9309839675258743E+01          2.9901971234148675E+01          6.4376559500422687E+01          2.7522995254047089E-01
ms C         4          3.5097171691844061E+01          1.6550429061965502E+01          1.5690139959511658E+01          8.5104175105443041E+00          4.3897718841158110E+01          6.0818585484417042E+01         -1.3020431341286530E+01          7.3160603676776688E+01          2.0387592770711315E+01
ms C         5         -2.5046538813921423E+01          5.6722372887605374E+01          1.9405502528452011E+01          6.5333973270953749E+01          7.0160126428234406E+00          6.9876165285450099E+01          2.7581783510818077E+01          7.1251519750804292E+01         -3.1424734101877426E+01
ms C         6          1.5205650199705978E+01          4.2222166292837130E+01          3.3148187411134657E+01          3.1006667278034449E+01          9.0789196292941227E+01          8.2631757923628044E+01          4.3342948838548807E+01          7.7499859364367495E+01         -2.0499885090928771E+00
ms C         7         -7.4505406512686960E+00          6.0214925042368179E+01          1.5673243154307601E+01          6.6969253380071450E+01          8.4667670495286501E+01          7.0195102975868551E+01          7.2537395137989318E+00          7.1709670645171599E+01          3.1976151473183066E+01
ms C         8         -3.4405197733075546E+01          3.3853439387408542E+01          2.4219167473596858E+01          3.1823510620723916E+01          2.0643900588158530E+01          8.2716697214673133E+01          1.4160915071140021E+01          8.7414053641732892E+01         -3.6322247765534861E+01
ms C         9         -2.3932589813869882E+01          5.0564399190538964E+01          6.7871297603120581E+01          6.1028065386600524E+01          1.1479690469815127E+02          6.3624546624150611E+01          5.3673049781150944E+01          6.8135033058713717E+01          1.8730443597386810E+01
ms C        10          2.2646372960936020E+01          3.9135238168118093E+01          4.5709243538566945E+01          4.2449948387937511E+01          9.8202014071176279E+01          9.2779442490859594E+01          4.3432340666246773E+01          9.5357686274300278E+01         -2.9148594650497273E+01
ms C        11         -2.5332910221836556E+01          8.1678392648681637E+01          7.8410537429389757E+00          8.1295073806215925E+01          8.0261792706546032E+01          9.0672879604260174E+01          9.2820412835222079E+00          8.5909633302592624E+01          1.7040422481391346E+01
ms C        12         -3.3052694188865260E+01          6.7952376231531986E+01          4.0768834276973408E+01          5.7933752731062000E+01          1.1297576278970087E+02          6.9388027642626227E+01          5.3038921860291808E+01          7.0332099929109745E+01          2.4063412325636932E+01
ms C        13          1.1887801970322587E+02         -1.3157867638714330E+02          1.1092955392744510E+02         -1.2606916459727050E+02          2.8157194180814379E+01         -7.1675585070958746E+01          9.9569510584186844E+01         -7.1430653759754591E+01         -5.1057450107857747E+00
ms C        14         -4.7907410553526631E+01          4.1377529069942938E+01         -6.7173456344986036E+01          3.9313161831325338E+01          2.4413596108371479E+01         -1.3977866940044080E+02         -5.7868288976429824E+01         -1.4304739452598812E+02          1.6949110320425874E+02
ms C        15          6.4938899647313747E+01          2.9864194922211396E+01         -5.4399070234262101E+00         -1.0162552412008663E+01          7.0007097461956135E+01          9.3164444841037664E+01         -9.1074467861259976E+00          7.5115396286287677E+01          1.3269755316422838E+01
ms C        16          5.5058391511216257E+01          3.1459828310449975E+01         -1.3387866147996618E+01          6.7856851475352499E+01          6.7934721252426073E+01          5.8979680717099654E+01         -1.9877412083688789E+01          6.9238343896767560E+01          2.0185001451164574E+01
ms C        17          4.3077365984257639E+01          3.4448757886776285E+01         -1.1399436172843920E+01          5.7471253903456557E+01          2.7143703346236883E+01          5.9309839675258743E+01          2.9901971234148675E+01          6.4376559500422687E+01          2.7522995254048510E-01
ms C        18          3.5097171691844061E+01          1.6550429061965502E+01          1.5690139959511654E+01          8.5104175105443041E+00          4.3897718841158145E+01          6.0818585484417042E+01         -1.3020431341286530E+01          7.3160603676776688E+01          2.0387592770711287E+01
ms C        19         -2.5046538813921451E+01          5.6722372887605374E+01          1.9405502528452011E+01          6.5333973270953749E+01          7.0160126428234406E+00          6.9876165285450099E+01          2.7581783510818077E+01          7.1251519750804292E+01         -3.1424734101877426E+01
ms C        20          1.5205650199705978E+01          4.2222166292837130E+01          3.3148187411134657E+01          3.1006667278034449E+01          9.0789196292941227E+01          8.2631757923628044E+01          4.3342948838548807E+01          7.7499859364367495E+01         -2.0499885090929055E+00
ms C        21         -7.4505406512686818E+00          6.0214925042368193E+01          1.5673243154307601E+01          6.6969253380071450E+01          8.4667670495286515E+01          7.0195102975868551E+01          7.2537395137989318E+00          7.1709670645171599E+01          3.1976151473183066E+01
ms C        22         -3.4405197733075561E+01          3.3853439387408542E+01          2.4219167473596858E+01          3.1823510620723923E+01          2.0643900588158530E+01          8.2716697214673133E+01          1.4160915071140019E+01          8.7414053641732906E+01         -3.6322247765534861E+01
ms C        23         -2.3932589813869882E+01          5.0564399190538971E+01          6.7871297603120567E+01          6.1028065386600524E+01          1.1479690469815127E+02          6.3624546624150611E+01          5.3673049781150944E+01          6.8135033058713717E+01          1.8730443597386810E+01
ms C        24          2.2646372960936034E+01          3.9135238168118093E+01          4.5709243538566938E+01          4.2449948387937511E+01          9.8202014071176265E+01          9.2779442490859594E+01          4.3432340666246773E+01          9.5357686274300264E+01         -2.9148594650497273E+01
ms C        25         -2.5332910221836528E+01          8.1678392648681637E+01          7.8410537429389757E+00          8.1295073806215925E+01          8.0261792706546004E+01          9.0672879604260174E+01          9.2820412835222079E+00          8.5909633302592624E+01          1.7040422481391346E+01
ms C        26         -3.3052694188865274E+01          6.7952376231531971E+01          4.0768834276973401E+01          5.7933752731062000E+01          1.1297576278970087E+02          6.9388027642626227E+01          5.3038921860291808E+01          7.0332099929109745E+01          2.4063412325636932E+01
ms C        27          1.1887801970322586E+02         -1.3157867638714330E+02          1.1092955392744510E+02         -1.2606916459727051E+02          2.8157194180814379E+01         -7.1675585070958746E+01          9.9569510584186844E+01         -7.1430653759754591E+01         -5.1057450107857747E+00
ms C        28         -4.7907410553526660E+01          4.1377529069942938E+01         -6.7173456344986036E+01          3.9313161831325331E+01          2.4413596108371451E+01         -1.3977866940044080E+02         -5.7868288976429824E+01         -1.4304739452598812E+02          1.6949110320425874E+02
ms C        29          6.4938899647313747E+01         -2.9864194922211404E+01         -5.4399070234262101E+00          1.0162552412008663E+01          7.0007097461956150E+01         -9.3164444841037664E+01         -9.1074467861259976E+00         -7.5115396286287677E+01          1.3269755316422867E+01
ms C        30          5.5058391511216300E+01         -3.1459828310449979E+01         -1.3387866147996615E+01         -6.7856851475352499E+01          6.7934721252426073E+01         -5.8979680717099654E+01         -1.9877412083688785E+01         -6.9238343896767560E+01          2.0185001451164574E+01
ms C        31          4.3077365984257654E+01         -3.4448757886776285E+01         -1.1399436172843920E+01         -5.7471253903456557E+01          2.7143703346236883E+01         -5.9309839675258758E+01          2.9901971234148675E+01         -6.4376559500422687E+01          2.7522995254048510E-01
ms C        32          3.5097171691844046E+01         -1.6550429061965502E+01          1.5690139959511654E+01         -8.5104175105443041E+00          4.3897718841158110E+01         -6.0818585484417042E+01         -1.3020431341286530E+01         -7.3160603676776702E+01          2.0387592770711287E+01
ms C        33         -2.5046538813921451E+01         -5.6722372887605374E+01          1.9405502528452015E+01         -6.5333973270953749E+01          7.0160126428234406E+00         -6.9876165285450099E+01          2.7581783510818077E+01         -7.1251519750804306E+01         -3.1424734101877426E+01
ms C        34          1.5205650199705978E+01         -4.2222166292837130E+01          3.3148187411134657E+01         -3.1006667278034449E+01          9.0789196292941227E+01         -8.2631757923628044E+01          4.3342948838548793E+01         -7.7499859364367495E+01         -2.0499885090928771E+00
ms C        35         -7.4505406512686605E+00         -6.0214925042368179E+01          1.5673243154307601E+01         -6.6969253380071464E+01          8.4667670495286487E+01         -7.0195102975868551E+01          7.2537395137989318E+00         -7.1709670645171599E+01          3.1976151473183073E+01
ms C        36         -3.4405197733075546E+01         -3.3853439387408550E+01          2.4219167473596862E+01         -3.1823510620723923E+01          2.0643900588158502E+01         -8.2716697214673133E+01          1.4160915071140019E+01         -8.7414053641732920E+01         -3.6322247765534847E+01
ms C        37         -2.3932589813869910E+01         -5.0564399190538964E+01          6.7871297603120581E+01         -6.1028065386600524E+01          1.1479690469815127E+02         -6.3624546624150611E+01          5.3673049781150944E+01         -6.8135033058713717E+01          1.8730443597386824E+01
ms C        38          2.2646372960936034E+01         -3.9135238168118093E+01          4.5709243538566945E+01         -4.2449948387937511E+01          9.8202014071176279E+01         -9.2779442490859594E+01          4.3432340666246787E+01         -9.5357686274300264E+01         -2.9148594650497273E+01
ms C        39         -2.5332910221836514E+01         -8.1678392648681637E+01          7.8410537429389757E+00         -8.1295073806215925E+01          8.0261792706546032E+01         -9.0672879604260174E+01          9.2820412835222079E+00         -8.5909633302592624E+01          1.7040422481391346E+01
ms C        40         -3.3052694188865274E+01         -6.7952376231531971E+01          4.0768834276973408E+01         -5.7933752731062000E+01          1.1297576278970087E+02         -6.9388027642626213E+01          5.3038921860291808E+01         -7.0332099929109745E+01          2.4063412325636932E+01
ms C        41          1.1887801970322587E+02          1.3157867638714330E+02          1.1092955392744510E+02          1.2606916459727051E+02          2.8157194180814379E+01          7.1675585070958746E+01          9.9569510584186844E+01          7.1430653759754591E+01         -5.1057450107857747E+00
ms C        42         -4.7907410553526660E+01         -4.1377529069942938E+01         -6.7173456344986036E+01         -3.9313161831325331E+01          2.4413596108371479E+01          1.3977866940044078E+02         -5.7868288976429824E+01          1.4304739452598812E+02          1.6949110320425874E+02
ms C        43          6.4938899647313747E+01         -2.9864194922211404E+01         -5.4399070234262101E+00          1.0162552412008663E+01          7.0007097461956121E+01         -9.3164444841037664E+01         -9.1074467861259976E+00         -7.5115396286287677E+01          1.3269755316422867E+01
ms C        44          5.5058391511216264E+01         -3.1459828310449979E+01         -1.3387866147996618E+01         -6.7856851475352499E+01          6.7934721252426073E+01         -5.8979680717099669E+01         -1.9877412083688789E+01         -6.9238343896767560E+01          2.0185001451164574E+01
ms C        45          4.3077365984257639E+01         -3.4448757886776292E+01         -1.1399436172843920E+01         -5.7471253903456557E+01          2.7143703346236883E+01         -5.9309839675258743E+01          2.9901971234148675E+01         -6.4376559500422687E+01          2.7522995254047089E-01
ms C        46          3.5097171691844061E+01         -1.6550429061965502E+01          1.5690139959511654E+01         -8.5104175105443041E+00          4.3897718841158110E+01         -6.0818585484417042E+01         -1.3020431341286530E+01         -7.3160603676776702E+01          2.0387592770711287E+01
ms C        47         -2.5046538813921451E+01         -5.6722372887605374E+01          1.9405502528452011E+01         -6.5333973270953749E+01          7.0160126428234406E+00         -6.9876165285450085E+01          2.7581783510818077E+01         -7.1251519750804306E+01         -3.1424734101877426E+01
ms C        48          1.5205650199705978E+01         -4.2222166292837130E+01          3.3148187411134664E+01         -3.1006667278034449E+01          9.0789196292941227E+01         -8.2631757923628044E+01          4.3342948838548793E+01         -7.7499859364367495E+01         -2.0499885090929055E+00
ms C        49         -7.4505406512686960E+00         -6.0214925042368179E+01          1.5673243154307599E+01         -6.6969253380071464E+01          8.4667670495286501E+01         -7.0195102975868551E+01          7.2537395137989318E+00         -7.1709670645171613E+01          3.1976151473183066E+01
ms C        50         -3.4405197733075546E+01         -3.3853439387408550E+01          2.4219167473596858E+01         -3.1823510620723916E+01          2.0643900588158502E+01         -8.2716697214673133E+01          1.4160915071140019E+01         -8.7414053641732906E+01         -3.6322247765534875E+01
ms C        51         -2.3932589813869910E+01         -5.0564399190538964E+01          6.7871297603120581E+01         -6.1028065386600524E+01          1.1479690469815127E+02         -6.3624546624150611E+01          5.3673049781150937E+01         -6.8135033058713717E+01          1.8730443597386824E+01
ms C        52          2.2646372960936034E+01         -3.9135238168118093E+01          4.5709243538566938E+01         -4.2449948387937511E+01          9.8202014071176279E+01         -9.2779442490859594E+01          4.3432340666246773E+01         -9.5357686274300264E+01         -2.9148594650497273E+01
ms C        53         -2.5332910221836514E+01         -8.1678392648681637E+01          7.8410537429389766E+00         -8.1295073806215925E+01          8.0261792706546032E+01         -9.0672879604260174E+01          9.2820412835222079E+00         -8.5909633302592624E+01          1.7040422481391346E+01
ms C        54         -3.3052694188865274E+01         -6.7952376231531971E+01          4.0768834276973408E+01         -5.7933752731062000E+01          1.1297576278970087E+02         -6.9388027642626213E+01          5.3038921860291808E+01         -7.0332099929109745E+01          2.4063412325636904E+01
ms C        55          1.1887801970322586E+02          1.3157867638714330E+02          1.1092955392744510E+02          1.2606916459727050E+02          2.8157194180814379E+01          7.1675585070958761E+01          9.9569510584186844E+01          7.1430653759754591E+01         -5.1057450107857747E+00
ms C        56         -4.7907410553526667E+01         -4.1377529069942938E+01         -6.7173456344986036E+01         -3.9313161831325331E+01          2.4413596108371472E+01          1.3977866940044080E+02         -5.7868288976429824E+01          1.4304739452598812E+02          1.6949110320425874E+02
ms C        57          2.3894424572398428E+01          2.7413179503009253E+01          2.2846399843225363E+01          2.8378882899749790E+01          6.8818186480836815E+01          8.4221378172684936E+01          2.1259553837429806E+01          8.3966028847125017E+01         -1.8727339825567434E+01
ms C        58         -1.1965815933748850E+01          5.8631569319751435E+01          1.4549167621850168E+01          5.8913224227430241E+01          1.0094472392351290E+02          7.5670620773457301E+01          1.1225939421087295E+01          7.1960812333605062E+01          4.0393342856035346E+01
ms C        59         -4.1848268378284224E+01          4.3600102431738200E+01          5.6343916749043359E+01          4.4713173106502992E+01          1.1581252643617225E+02          6.1662650543801661E+01          5.6955831320170084E+01          6.8780096555768182E+01          2.1104688719728493E+01
ms C        60          2.0198025254282030E+01          3.5288875786855797E+01          3.3549812876887742E+01          4.1071543874272379E+01          9.8169931521114179E+01          9.9034035958982258E+01          3.4519607236298413E+01          9.7493344569987130E+01         -1.6646637741965677E+01
ms C        61         -2.7617511275988768E+01          7.1249576028463594E+01         -3.2797431435278828E+00          6.6625929262105927E+01          9.6976270587972465E+01          8.0421667367339367E+01         -8.7481998195144932E+00          7.8539484545021608E+01          3.7055067987755073E+01
ms C        62         -2.6471759043402017E+01          4.1117803611534981E+01          4.2954737795444302E+01          2.9067676657284814E+01          1.1478312600114991E+02          4.3536177156325856E+01          4.0664053946925861E+01          5.3804745522489938E+01          4.0543237836908148E+01
ms C        63          5.1592985544812819E+00          4.4237873489824011E+01         -6.0785922508075529E+00          3.9876393079032383E+01          1.2009057660769933E+01          6.5130945920389806E+01          2.2581775795481089E+00          6.1357416580729605E+01          6.0069004201159402E+00
ms C        64         -6.7086357633591220E+01          7.1901010547990523E+01          3.9609528872373431E+01          7.8419189707134421E+01          2.9218583938540988E+01          7.4681834264805985E+01          3.0151035589386233E+01          7.8754561928589681E+01          2.2293930924408095E+01
ms C        65          1.6499828057782904E+02         -1.6945171787901145E+01         -9.8124874439715981E+00         -9.8416029212569107E+00          1.3840251816613093E+02          1.0652726719140460E-01         -7.1281902080801380E+00         -7.4555436128986385E-01          1.4016167801161330E+02
ms C        66          4.3405633948728337E+01          6.4200075882365113E+01         -5.0393309318254174E+00          5.9532554693079788E+01          5.2273845254072810E+01          7.9871369089020931E+01         -3.8086083172001675E+00          8.0497816551963012E+01          5.9307268500392048E+01
ms C        67         -2.1333994608830523E+01          4.5347285156510516E+01          4.5926453821916567E+01          3.4449839636179156E+01          2.7436225376940101E+01          1.0525348248371444E+02          5.5650331570302669E+01          9.8418574715548871E+01         -2.1180665331894836E+01
ms C        68          1.5248055050673014E+02          4.4444821453517402E+00         -1.5071293768189783E+01          4.1245012611494820E+00          1.3630415926878015E+02         -1.2908656143502967E+01         -1.8285186738224965E+01         -1.4740513734774570E+01          1.4910305974731222E+02
ms C        69          2.3894424572398435E+01          2.7413179503009253E+01          2.2846399843225363E+01          2.8378882899749790E+01          6.8818186480836815E+01          8.4221378172684922E+01          2.1259553837429806E+01          8.3966028847125017E+01         -1.8727339825567434E+01
ms C        70         -1.1965815933748850E+01          5.8631569319751449E+01          1.4549167621850168E+01          5.8913224227430241E+01          1.0094472392351290E+02          7.5670620773457301E+01          1.1225939421087293E+01          7.1960812333605048E+01          4.0393342856035346E+01
ms C        71         -4.1848268378284210E+01          4.3600102431738200E+01          5.6343916749043359E+01          4.4713173106502992E+01          1.1581252643617223E+02          6.1662650543801661E+01          5.6955831320170084E+01          6.8780096555768182E+01          2.1104688719728493E+01
ms C        72          2.0198025254282015E+01          3.5288875786855797E+01          3.3549812876887742E+01          4.1071543874272379E+01          9.8169931521114179E+01          9.9034035958982258E+01          3.4519607236298413E+01          9.7493344569987130E+01         -1.6646637741965684E+01
ms C        73         -2.7617511275988768E+01          7.1249576028463594E+01         -3.2797431435278828E+00          6.6625929262105927E+01          9.6976270587972451E+01          8.0421667367339353E+01         -8.7481998195144932E+00          7.8539484545021608E+01          3.7055067987755081E+01
ms C        74         -2.6471759043402002E+01          4.1117803611534981E+01          4.2954737795444302E+01          2.9067676657284814E+01          1.1478312600114991E+02          4.3536177156325863E+01          4.0664053946925861E+01          5.3804745522489938E+01          4.0543237836908148E+01
ms C        75          5.1592985544812819E+00          4.4237873489824011E+01         -6.0785922508075529E+00          3.9876393079032383E+01          1.2009057660769905E+01          6.5130945920389806E+01          2.2581775795481089E+00          6.1357416580729605E+01          6.0069004201159402E+00
ms C        76         -6.7086357633591192E+01          7.1901010547990523E+01          3.9609528872373431E+01          7.8419189707134421E+01          2.9218583938540981E+01          7.4681834264805971E+01          3.0151035589386233E+01          7.8754561928589681E+01          2.2293930924408087E+01
ms C        77          1.6499828057782904E+02         -1.6945171787901145E+01         -9.8124874439715981E+00         -9.8416029212569107E+00          1.3840251816613093E+02          1.0652726719140471E-01         -7.1281902080801380E+00         -7.4555436128986385E-01          1.4016167801161330E+02
ms C        78          4.3405633948728337E+01          6.4200075882365098E+01         -5.0393309318254174E+00          5.9532554693079788E+01          5.2273845254072810E+01          7.9871369089020931E+01         -3.8086083172001670E+00          8.0497816551963012E+01          5.9307268500392048E+01
ms C        79         -2.1333994608830551E+01          4.5347285156510523E+01          4.5926453821916574E+01          3.4449839636179149E+01          2.7436225376940101E+01          1.0525348248371444E+02          5.5650331570302669E+01          9.8418574715548885E+01         -2.1180665331894836E+01
ms C        80          1.5248055050673014E+02          4.4444821453517402E+00         -1.5071293768189781E+01          4.1245012611494820E+00          1.3630415926878015E+02         -1.2908656143502967E+01         -1.8285186738224965E+01         -1.4740513734774572E+01          1.4910305974731222E+02
ms C        81          2.3894424572398435E+01         -2.7413179503009250E+01          2.2846399843225363E+01         -2.8378882899749790E+01          6.8818186480836829E+01         -8.4221378172684922E+01          2.1259553837429806E+01         -8.3966028847125017E+01         -1.8727339825567434E+01
ms C        82         -1.1965815933748850E+01         -5.8631569319751449E+01          1.4549167621850168E+01         -5.8913224227430234E+01          1.0094472392351288E+02         -7.5670620773457301E+01          1.1225939421087297E+01         -7.1960812333605062E+01          4.0393342856035346E+01
ms C        83         -4.1848268378284210E+01         -4.3600102431738200E+01          5.6343916749043359E+01         -4.4713173106502992E+01          1.1581252643617223E+02         -6.1662650543801668E+01          5.6955831320170084E+01         -6.8780096555768182E+01          2.1104688719728493E+01
ms C        84          2.0198025254282030E+01         -3.5288875786855797E+01          3.3549812876887742E+01         -4.1071543874272379E+01          9.8169931521114179E+01         -9.9034035958982258E+01          3.4519607236298413E+01         -9.7493344569987130E+01         -1.6646637741965712E+01
ms C        85         -2.7617511275988782E+01         -7.1249576028463594E+01         -3.2797431435278828E+00         -6.6625929262105927E+01          9.6976270587972465E+01         -8.0421667367339367E+01         -8.7481998195144950E+00         -7.8539484545021608E+01          3.7055067987755073E+01
ms C        86         -2.6471759043402002E+01         -4.1117803611534981E+01          4.2954737795444302E+01         -2.9067676657284814E+01          1.1478312600114991E+02         -4.3536177156325863E+01          4.0664053946925861E+01         -5.3804745522489938E+01          4.0543237836908155E+01
ms C        87          5.1592985544812819E+00         -4.4237873489824011E+01         -6.0785922508075529E+00         -3.9876393079032383E+01          1.2009057660769905E+01         -6.5130945920389820E+01          2.2581775795481094E+00         -6.1357416580729605E+01          6.0069004201159260E+00
ms C        88         -6.7086357633591206E+01         -7.1901010547990523E+01          3.9609528872373431E+01         -7.8419189707134421E+01          2.9218583938540988E+01         -7.4681834264805985E+01          3.0151035589386233E+01         -7.8754561928589681E+01          2.2293930924408095E+01
ms C        89          1.6499828057782904E+02          1.6945171787901145E+01         -9.8124874439715981E+00          9.8416029212569107E+00          1.3840251816613093E+02         -1.0652726719140460E-01         -7.1281902080801380E+00          7.4555436128986385E-01          1.4016167801161330E+02
ms C        90          4.3405633948728337E+01         -6.4200075882365098E+01         -5.0393309318254174E+00         -5.9532554693079788E+01          5.2273845254072810E+01         -7.9871369089020931E+01         -3.8086083172001670E+00         -8.0497816551963012E+01          5.9307268500392048E+01
ms C        91         -2.1333994608830565E+01         -4.5347285156510523E+01          4.5926453821916581E+01         -3.4449839636179156E+01          2.7436225376940108E+01         -1.0525348248371444E+02          5.5650331570302669E+01         -9.8418574715548871E+01         -2.1180665331894836E+01
ms C        92          1.5248055050673014E+02         -4.4444821453517394E+00         -1.5071293768189783E+01         -4.1245012611494820E+00          1.3630415926878015E+02          1.2908656143502967E+01         -1.8285186738224969E+01          1.4740513734774572E+01          1.4910305974731219E+02
ms C        93          2.3894424572398435E+01         -2.7413179503009250E+01          2.2846399843225363E+01         -2.8378882899749787E+01          6.8818186480836815E+01         -8.4221378172684922E+01          2.1259553837429806E+01         -8.3966028847125003E+01         -1.8727339825567434E+01
ms C        94         -1.1965815933748850E+01         -5.8631569319751449E+01          1.4549167621850168E+01         -5.8913224227430234E+01          1.0094472392351290E+02         -7.5670620773457301E+01          1.1225939421087297E+01         -7.1960812333605048E+01          4.0393342856035346E+01
ms C        95         -4.1848268378284210E+01         -4.3600102431738200E+01          5.6343916749043366E+01         -4.4713173106502992E+01          1.1581252643617225E+02         -6.1662650543801661E+01          5.6955831320170077E+01         -6.8780096555768182E+01          2.1104688719728493E+01
ms C        96          2.0198025254282030E+01         -3.5288875786855805E+01          3.3549812876887742E+01         -4.1071543874272379E+01          9.8169931521114165E+01         -9.9034035958982258E+01          3.4519607236298413E+01         -9.7493344569987130E+01         -1.6646637741965698E+01
ms C        97         -2.7617511275988768E+01         -7.1249576028463594E+01         -3.2797431435278823E+00         -6.6625929262105927E+01          9.6976270587972465E+01         -8.0421667367339353E+01         -8.7481998195144932E+00         -7.8539484545021608E+01          3.7055067987755081E+01
ms C        98         -2.6471759043402017E+01         -4.1117803611534981E+01          4.2954737795444302E+01         -2.9067676657284814E+01          1.1478312600114991E+02         -4.3536177156325863E+01          4.0664053946925861E+01         -5.3804745522489938E+01          4.0543237836908155E+01
ms C        99          5.1592985544812819E+00         -4.4237873489824011E+01         -6.0785922508075529E+00         -3.9876393079032383E+01          1.2009057660769905E+01         -6.5130945920389820E+01          2.2581775795481094E+00         -6.1357416580729605E+01          6.0069004201159260E+00
ms C       100         -6.7086357633591206E+01         -7.1901010547990523E+01          3.9609528872373431E+01         -7.8419189707134421E+01          2.9218583938540988E+01         -7.4681834264805985E+01          3.0151035589386233E+01         -7.8754561928589681E+01          2.2293930924408095E+01
ms C       101          1.6499828057782904E+02          1.6945171787901145E+01         -9.8124874439715981E+00          9.8416029212569107E+00          1.3840251816613093E+02         -1.0652726719140471E-01         -7.1281902080801380E+00          7.4555436128986385E-01          1.4016167801161330E+02
ms C       102          4.3405633948728337E+01         -6.4200075882365098E+01         -5.0393309318254174E+00         -5.9532554693079788E+01          5.2273845254072810E+01         -7.9871369089020931E+01         -3.8086083172001670E+00         -8.0497816551963012E+01          5.9307268500392048E+01
ms C       103         -2.1333994608830565E+01         -4.5347285156510523E+01          4.5926453821916581E+01         -3.4449839636179156E+01          2.7436225376940108E+01         -1.0525348248371444E+02          5.5650331570302669E+01         -9.8418574715548885E+01         -2.1180665331894836E+01
ms C       104          1.5248055050673014E+02         -4.4444821453517385E+00         -1.5071293768189783E+01         -4.1245012611494820E+00          1.3630415926878015E+02          1.2908656143502967E+01         -1.8285186738224972E+01          1.4740513734774572E+01          1.4910305974731219E+02
ms N         1          5.5584867141598906E+00         -1.6148541942267741E+02          1.2284209556299092E+02         -1.2404414296071937E+02         -1.4260310832801946E+02         -8.2677091816917397E+01          1.2878386139680404E+02         -1.1537667952235562E+02         -1.2972220252081848E+02
ms N         2         -1.7999924486821561E+02          1.3333075529985276E+01         -4.7090396343585681E+01          3.4738524133075373E+01         -1.4445827643657253E+02         -1.4826593276250415E+02         -6.3667646947745382E+01         -1.8320678846740827E+02          5.7888658366129746E+01
ms N         3          5.5584867141598622E+00         -1.6148541942267741E+02          1.2284209556299092E+02         -1.2404414296071937E+02         -1.4260310832801952E+02         -8.2677091816917397E+01          1.2878386139680401E+02         -1.1537667952235560E+02         -1.2972220252081854E+02
ms N         4         -1.7999924486821553E+02          1.3333075529985276E+01         -4.7090396343585681E+01          3.4738524133075373E+01         -1.4445827643657253E+02         -1.4826593276250415E+02         -6.3667646947745368E+01         -1.8320678846740827E+02          5.7888658366129746E+01
ms N         5          5.5584867141598622E+00          1.6148541942267741E+02          1.2284209556299092E+02          1.2404414296071937E+02         -1.4260310832801946E+02          8.2677091816917397E+01          1.2878386139680404E+02          1.1537667952235560E+02         -1.2972220252081848E+02
ms N         6         -1.7999924486821556E+02         -1.3333075529985276E+01         -4.7090396343585681E+01         -3.4738524133075373E+01         -1.4445827643657253E+02          1.4826593276250418E+02         -6.3667646947745368E+01          1.8320678846740827E+02          5.7888658366129746E+01
ms N         7          5.5584867141598622E+00          1.6148541942267741E+02          1.2284209556299091E+02          1.2404414296071934E+02         -1.4260310832801946E+02          8.2677091816917397E+01          1.2878386139680407E+02          1.1537667952235560E+02         -1.2972220252081848E+02
ms N         8         -1.7999924486821561E+02         -1.3333075529985276E+01         -4.7090396343585688E+01         -3.4738524133075373E+01         -1.4445827643657253E+02          1.4826593276250418E+02         -6.3667646947745375E+01          1.8320678846740827E+02          5.7888658366129754E+01
ms N         9          4.8892631249186536E+01          1.0694867505230091E+01          4.5192505207880188E+01          1.4384262341026231E+01          1.1751486243362336E+02          5.5458254877516833E+00          3.2309199349584695E+01         -5.7115169177080745E+00          1.0786204916965968E+02
ms N        10         -1.6926716871703255E+02          1.5825608336907359E+02          6.4956554260719415E+01          1.4435228824511958E+02          4.3298929687769331E+01          1.5782868685488120E+02          4.6302654885993938E+01          1.6510970658696331E+02          2.6881575868081065E+01
ms N        11         -6.5531050621289168E+01          8.5604088367082653E+01          7.4066832822473827E+01          7.0885184697980677E+01          1.0430961051377217E+01          2.0233507002521287E+02          8.5454080312066083E+01          1.8649999247685116E+02         -7.2131033445317101E+01
ms N        12          4.8892631249186536E+01          1.0694867505230091E+01          4.5192505207880188E+01          1.4384262341026231E+01          1.1751486243362336E+02          5.5458254877516833E+00          3.2309199349584688E+01         -5.7115169177080745E+00          1.0786204916965968E+02
ms N        13         -1.6926716871703255E+02          1.5825608336907359E+02          6.4956554260719415E+01          1.4435228824511955E+02          4.3298929687769359E+01          1.5782868685488120E+02          4.6302654885993938E+01          1.6510970658696328E+02          2.6881575868081093E+01
ms N        14         -6.5531050621289111E+01          8.5604088367082653E+01          7.4066832822473827E+01          7.0885184697980662E+01          1.0430961051377217E+01          2.0233507002521287E+02          8.5454080312066068E+01          1.8649999247685116E+02         -7.2131033445317101E+01
ms N        15          4.8892631249186536E+01         -1.0694867505230091E+01          4.5192505207880188E+01         -1.4384262341026231E+01          1.1751486243362336E+02         -5.5458254877516833E+00          3.2309199349584688E+01          5.7115169177080745E+00          1.0786204916965966E+02
ms N        16         -1.6926716871703255E+02         -1.5825608336907359E+02          6.4956554260719415E+01         -1.4435228824511958E+02          4.3298929687769331E+01         -1.5782868685488120E+02          4.6302654885993945E+01         -1.6510970658696331E+02          2.6881575868081093E+01
ms N        17         -6.5531050621289182E+01         -8.5604088367082653E+01          7.4066832822473827E+01         -7.0885184697980677E+01          1.0430961051377217E+01         -2.0233507002521287E+02          8.5454080312066083E+01         -1.8649999247685116E+02         -7.2131033445317101E+01
ms N        18          4.8892631249186536E+01         -1.0694867505230089E+01          4.5192505207880188E+01         -1.4384262341026231E+01          1.1751486243362336E+02         -5.5458254877516833E+00          3.2309199349584695E+01          5.7115169177080745E+00          1.0786204916965966E+02
ms N        19         -1.6926716871703255E+02         -1.5825608336907359E+02          6.4956554260719415E+01         -1.4435228824511955E+02          4.3298929687769331E+01         -1.5782868685488123E+02          4.6302654885993945E+01         -1.6510970658696331E+02          2.6881575868081093E+01
ms N        20         -6.5531050621289211E+01         -8.5604088367082653E+01          7.4066832822473827E+01         -7.0885184697980691E+01          1.0430961051377210E+01         -2.0233507002521287E+02          8.5454080312066083E+01         -1.8649999247685116E+02         -7.2131033445317101E+01
ms O         1         -5.8398209412182598E+02          2.8278011700036251E+02          3.8856423663159904E+02          2.4383296161397254E+02          3.5830383561153035E+01          2.1261504343263792E+02          3.2147700964933097E+02          2.1145035112238335E+02         -2.4948459063255228E+02
ms O         2         -8.0189966049342138E+02          2.4830618544838183E+02          3.1945853678570660E+02          2.1081690893756803E+02          6.6725042485917257E+01          2.7311961710668021E+02          3.3283596990938167E+02          2.7201523769014744E+02         -2.3135749984736782E+02
ms O         3         -5.8398209412182598E+02          2.8278011700036251E+02          3.8856423663159904E+02          2.4383296161397260E+02          3.5830383561153035E+01          2.1261504343263792E+02          3.2147700964933097E+02          2.1145035112238335E+02         -2.4948459063255228E+02
ms O         4         -8.0189966049342138E+02          2.4830618544838183E+02          3.1945853678570660E+02          2.1081690893756800E+02          6.6725042485917257E+01          2.7311961710668015E+02          3.3283596990938167E+02          2.7201523769014744E+02         -2.3135749984736782E+02
ms O         5         -5.8398209412182598E+02         -2.8278011700036251E+02          3.8856423663159904E+02         -2.4383296161397257E+02          3.5830383561153035E+01         -2.1261504343263792E+02          3.2147700964933097E+02         -2.1145035112238332E+02         -2.4948459063255228E+02
ms O         6         -8.0189966049342138E+02         -2.4830618544838183E+02          3.1945853678570660E+02         -2.1081690893756803E+02          6.6725042485917257E+01         -2.7311961710668015E+02          3.3283596990938156E+02         -2.7201523769014744E+02         -2.3135749984736782E+02
ms O         7         -5.8398209412182598E+02         -2.8278011700036251E+02          3.8856423663159904E+02         -2.4383296161397260E+02          3.5830383561153035E+01         -2.1261504343263792E+02          3.2147700964933097E+02         -2.1145035112238332E+02         -2.4948459063255228E+02
ms O         8         -8.0189966049342138E+02         -2.4830618544838183E+02          3.1945853678570660E+02         -2.1081690893756803E+02          6.6725042485917257E+01         -2.7311961710668015E+02          3.3283596990938156E+02         -2.7201523769014744E+02         -2.3135749984736782E+02
ms S         1          1.4073687996080551E+02         -6.0008772489769528E+00          1.5464725555203529E+02         -4.8248816902069755E+01          4.4431652727118734E+02          3.5249666476403334E+01          1.0702115179893335E+02          2.9858149618329897E+01          3.3189211256433941E+02
ms S         2          1.6294485448539641E+02          7.0543311635261176E+01          8.2262057557207569E+01          9.5534866081775277E+01          4.2290842732347988E+02          2.6442878699480685E+00          1.0378768068152638E+02          4.9236525100389006E+00          3.7606597467724913E+02
ms S         3          1.4073687996080551E+02         -6.0008772489769520E+00          1.5464725555203523E+02         -4.8248816902069755E+01          4.4431652727118734E+02          3.5249666476403327E+01          1.0702115179893335E+02          2.9858149618329897E+01          3.3189211256433941E+02
ms S         4          1.6294485448539641E+02          7.0543311635261176E+01          8.2262057557207569E+01          9.5534866081775291E+01          4.2290842732347977E+02          2.6442878699480685E+00          1.0378768068152638E+02          4.9236525100389006E+00          3.7606597467724913E+02
ms S         5          1.4073687996080551E+02          6.0008772489769528E+00          1.5464725555203523E+02          4.8248816902069755E+01          4.4431652727118734E+02         -3.5249666476403334E+01          1.0702115179893335E+02         -2.9858149618329897E+01          3.3189211256433941E+02
ms S         6          1.6294485448539641E+02         -7.0543311635261176E+01          8.2262057557207569E+01         -9.5534866081775291E+01          4.2290842732347977E+02         -2.6442878699480685E+00          1.0378768068152638E+02         -4.9236525100389024E+00          3.7606597467724913E+02
ms S         7          1.4073687996080551E+02          6.0008772489769520E+00          1.5464725555203529E+02          4.8248816902069755E+01          4.4431652727118734E+02         -3.5249666476403341E+01          1.0702115179893335E+02         -2.9858149618329897E+01          3.3189211256433941E+02
ms S         8          1.6294485448539641E+02         -7.0543311635261176E+01          8.2262057557207569E+01         -9.5534866081775291E+01          4.2290842732347988E+02         -2.6442878699480685E+00          1.0378768068152637E+02         -4.9236525100389006E+00          3.7606597467724913E+02
units efg au
efg H         1          1.8940126050087303E-01         -5.7980779590590531E-02         -1.5905009805763970E-01         -5.7980779590590531E-02         -1.2888377745055413E-01          2.3366724111209436E-02         -1.5905009805763970E-01          2.3366724111209436E-02         -6.0517483050304910E-02
efg H         2         -1.2059601032331085E-01          3.0041390591695062E-02         -7.3747781543548774E-02          3.0041390591695062E-02         -7.0141348899839306E-02         -1.6033420691799583E-01         -7.3747781543548774E-02         -1.6033420691799571E-01          1.9073735922314106E-01
efg H         3          6.1011794555366594E-02         -1.6657714503937016E-01          1.2556660619581184E-01         -1.6657714503937016E-01         -7.5326846237969147E-03         -1.0880337892478209E-01          1.2556660619581173E-01         -1.0880337892478198E-01         -5.3479109931579623E-02
efg H         4          1.8967272812086811E-01         -4.7932964244556869E-02         -1.5320827704533324E-01         -4.7932964244556897E-02         -1.3043811789193893E-01          1.6160514206554198E-02         -1.5320827704533324E-01          1.6160514206554198E-02         -5.9234610228932005E-02
efg H         5          1.8940126050090489E-01         -5.7980779590565079E-02         -1.5905009805763276E-01         -5.7980779590565079E-02         -1.2888377745056745E-01          2.3366724111195558E-02         -1.5905009805763265E-01          2.3366724111195544E-02         -6.0517483050325532E-02
efg H         6         -1.2059601032328993E-01          3.0041390591699826E-02         -7.3747781543555796E-02          3.0041390591699826E-02         -7.0141348899821876E-02         -1.6033420691798606E-01         -7.3747781543555768E-02         -1.6033420691798606E-01          1.9073735922310131E-01
efg H         7          6.1011794555352619E-02         -1.6657714503934018E-01          1.2556660619578369E-01         -1.6657714503934018E-01         -7.5326846237933065E-03         -1.0880337892476388E-01          1.2556660619578375E-01         -1.0880337892476388E-01         -5.3479109931563261E-02
efg H         8          1.8967272812083424E-01         -4.7932964244558368E-02         -1.5320827704536621E-01         -4.7932964244558396E-02         -1.3043811789194193E-01          1.6160514206557654E-02         -1.5320827704536621E-01          1.6160514206557654E-02         -5.9234610228896839E-02
efg H         9          1.8940126050088862E-01          5.7980779590571824E-02         -1.5905009805766673E-01          5.7980779590571824E-02         -1.2888377745058777E-01         -2.3366724111203552E-02         -1.5905009805766684E-01         -2.3366724111203552E-02         -6.0517483050300164E-02
efg H        10         -1.2059601032330236E-01         -3.0041390591698969E-02         -7.3747781543545166E-02         -3.0041390591698969E-02         -7.0141348899832617E-02          1.6033420691799372E-01         -7.3747781543545166E-02          1.6033420691799372E-01          1.9073735922314083E-01
efg H        11          6.1011794555371923E-02          1.6657714503936860E-01          1.2556660619580878E-01          1.6657714503936849E-01         -7.5326846238030418E-03          1.0880337892477632E-01          1.2556660619580878E-01          1.0880337892477632E-01         -5.3479109931571567E-02
efg H        12          1.8967272812084723E-01          4.7932964244555204E-02         -1.5320827704533491E-01          4.7932964244555176E-02         -1.3043811789192461E-01         -1.6160514206554795E-02         -1.5320827704533491E-01         -1.6160514206554795E-02         -5.9234610228916962E-02
efg H        13          1.8940126050087674E-01          5.7980779590582121E-02         -1.5905009805761311E-01          5.7980779590582177E-02         -1.2888377745055907E-01         -2.3366724111202830E-02         -1.5905009805761311E-01         -2.3366724111202830E-02         -6.0517483050318718E-02
efg H        14         -1.2059601032329492E-01         -3.0041390591703968E-02         -7.3747781543561514E-02         -3.0041390591703968E-02         -7.0141348899827843E-02          1.6033420691799516E-01         -7.3747781543561514E-02          1.6033420691799516E-01          1.9073735922312662E-01
efg H        15          6.1011794555396404E-02          1.6657714503936716E-01          1.2556660619580867E-01          1.6657714503936727E-01         -7.5326846238172457E-03          1.0880337892476827E-01          1.2556660619580867E-01          1.0880337892476827E-01         -5.3479109931577215E-02
efg H        16          1.8967272812084901E-01          4.7932964244561893E-02         -1.5320827704534890E-01          4.7932964244561893E-02         -1.3043811789193061E-01         -1.6160514206555454E-02         -1.5320827704534890E-01         -1.6160514206555468E-02         -5.9234610228910967E-02
efg H        17          1.1265621451190727E-01         -1.6906937490256135E-01          1.1939004085019891E-01         -1.6906937490256135E-01         -3.3537640778042527E-02         -8.3494199879640296E-02          1.1939004085019891E-01         -8.3494199879640241E-02         -7.9118573733864869E-02
efg H        18          1.8547464020348586E-01         -1.6668078346913570E-02         -1.7087292147335509E-01         -1.6668078346913570E-02         -1.3989225730480759E-01          2.2340147040439129E-03         -1.7087292147335520E-01          2.2340147040439129E-03         -4.5582382898669754E-02
efg H        19         -1.3037902080654151E-01          2.0319738320123452E-02         -4.7398824490935715E-02          2.0319738320123452E-02         -5.3838959831195604E-02         -1.7949670240915555E-01         -4.7398824490935715E-02         -1.7949670240915544E-01          1.8421798063773842E-01
efg H        20          1.1379615660699863E-01         -1.6541665437654174E-01          1.2366720244801049E-01         -1.6541665437654163E-01         -3.9104414734366877E-02         -8.8962122939346189E-02          1.2366720244801044E-01         -8.8962122939346189E-02         -7.4691741872637968E-02
efg H        21          1.8541925693527694E-01         -1.5637162594524731E-02         -1.7317622725237225E-01         -1.5637162594524731E-02         -1.4118850777255154E-01         -2.9447298702283825E-03         -1.7317622725237203E-01         -2.9447298702283825E-03         -4.4230749162717291E-02
efg H        22         -1.0367339903727812E-01         -9.9867311616927523E-02          4.4072976419302537E-02         -9.9867311616927523E-02          1.6623586082890057E-01         -1.5598220803441365E-01          4.4072976419302537E-02         -1.5598220803441354E-01         -6.2562461791626695E-02
efg H        23         -1.3420269375261090E-01         -5.4414789666969998E-03         -2.9028838095282672E-02         -5.4414789666969998E-03         -1.4205387498257094E-01          3.7397323121737186E-02         -2.9028838095282700E-02          3.7397323121737186E-02          2.7625656873518367E-01
efg H        24          3.2244026782378254E-02          1.8400701764077781E-01          6.8562897258424460E-02          1.8400701764077793E-01          7.1548269976907108E-02          8.2106998355421179E-02          6.8562897258424432E-02          8.2106998355421179E-02         -1.0379229675928930E-01
efg H        25         -5.0832758539784362E-02         -1.3931756323355937E-01          9.6138695025255877E-02         -1.3931756323355937E-01          6.9542052776334129E-02         -1.6886267093336371E-01          9.6138695025255877E-02         -1.6886267093336371E-01         -1.8709294236543154E-02
efg H        26          2.5796306012636505E-01         -9.2972653643822012E-02          2.1146660713319082E-02         -9.2972653643822067E-02         -1.2051378518395073E-01         -7.3894451697361085E-03          2.1146660713319082E-02         -7.3894451697361085E-03         -1.3744927494242015E-01
efg H        27         -1.3314234019368365E-01         -4.6038236248185885E-02         -2.6609859108412473E-03         -4.6038236248185857E-02          2.7152148875745452E-01         -2.0929998345409706E-02         -2.6609859108412473E-03         -2.0929998345409706E-02         -1.3837914856375988E-01
efg H        28         -8.1347974555885799E-02          5.9343458793109205E-02          1.2763626248016174E-01          5.9343458793109205E-02         -8.1184098156077744E-02          1.3240489760170571E-01          1.2763626248016174E-01          1.3240489760170571E-01          1.6253207271196113E-01
efg H        29          2.2462787580218446E-01         -9.5637993777677344E-02         -1.6930996923944364E-01         -9.5637993777677344E-02         -1.4714239358442494E-01          1.2151211656423647E-02         -1.6930996923944364E-01          1.2151211656423647E-02         -7.7485482217765855E-02
efg H        30          1.1265621451190821E-01         -1.6906937490258245E-01          1.1939004085019719E-01         -1.6906937490258245E-01         -3.3537640778034034E-02         -8.3494199879641684E-02          1.1939004085019730E-01         -8.3494199879641684E-02         -7.9118573733881370E-02
efg H        31          1.8547464020344329E-01         -1.6668078346907006E-02         -1.7087292147337685E-01         -1.6668078346907006E-02         -1.3989225730480737E-01          2.2340147040393610E-03         -1.7087292147337685E-01          2.2340147040393610E-03         -4.5582382898630133E-02
efg H        32         -1.3037902080654817E-01          2.0319738320116132E-02         -4.7398824490920657E-02          2.0319738320116132E-02         -5.3838959831198768E-02         -1.7949670240915083E-01         -4.7398824490920657E-02         -1.7949670240915072E-01          1.8421798063775185E-01
efg H        33          1.1379615660699893E-01         -1.6541665437653158E-01          1.2366720244802631E-01         -1.6541665437653169E-01         -3.9104414734379755E-02         -8.8962122939349852E-02          1.2366720244802631E-01         -8.8962122939349852E-02         -7.4691741872625728E-02
efg H        34          1.8541925693529715E-01         -1.5637162594520942E-02         -1.7317622725235948E-01         -1.5637162594520942E-02         -1.4118850777255332E-01         -2.9447298702296211E-03         -1.7317622725235937E-01         -2.9447298702296211E-03         -4.4230749162736276E-02
efg H        35         -1.0367339903730308E-01         -9.9867311616939236E-02          4.4072976419297694E-02         -9.9867311616939236E-02          1.6623586082895081E-01         -1.5598220803442497E-01          4.4072976419297721E-02         -1.5598220803442497E-01         -6.2562461791653007E-02
efg H        36         -1.3420269375261096E-01         -5.4414789666966529E-03         -2.9028838095270293E-02         -5.4414789666966529E-03         -1.4205387498257249E-01          3.7397323121736215E-02         -2.9028838095270293E-02          3.7397323121736242E-02          2.7625656873518611E-01
efg H        37          3.2244026782368151E-02          1.8400701764078536E-01          6.8562897258411526E-02          1.8400701764078536E-01          7.1548269976925732E-02          8.2106998355417182E-02          6.8562897258411526E-02          8.2106998355417182E-02         -1.0379229675929602E-01
efg H        38         -5.0832758539788081E-02         -1.3931756323353917E-01          9.6138695025217213E-02         -1.3931756323353928E-01          6.9542052776362884E-02         -1.6886267093333496E-01          9.6138695025217269E-02         -1.6886267093333496E-01         -1.8709294236570986E-02
efg H        39          2.5796306012637027E-01         -9.2972653643814712E-02          2.1146660713324841E-02         -9.2972653643814712E-02         -1.2051378518395256E-01         -7.3894451697365804E-03          2.1146660713324841E-02         -7.3894451697365804E-03         -1.3744927494242221E-01
efg H        40         -1.3314234019371690E-01         -4.6038236248175449E-02         -2.6609859108419273E-03         -4.6038236248175449E-02          2.7152148875752125E-01         -2.0929998345416839E-02         -2.6609859108419273E-03         -2.0929998345416839E-02         -1.3837914856379419E-01
efg H        41         -8.1347974555899094E-02          5.9343458793104875E-02          1.2763626248015292E-01          5.9343458793104875E-02         -8.1184098156080575E-02          1.3240489760171253E-01          1.2763626248015292E-01          1.3240489760171253E-01          1.6253207271197567E-01
efg H        42          2.2462787580221244E-01         -9.5637993777681229E-02         -1.6930996923941521E-01         -9.5637993777681229E-02         -1.4714239358442782E-01          1.2151211656418151E-02         -1.6930996923941533E-01          1.2151211656418151E-02         -7.7485482217791668E-02
efg H        43          1.1265621451190741E-01          1.6906937490257656E-01          1.1939004085020383E-01          1.6906937490257645E-01         -3.3537640778037503E-02          8.3494199879643405E-02          1.1939004085020383E-01          8.3494199879643405E-02         -7.9118573733861164E-02
efg H        44          1.8547464020346777E-01          1.6668078346908907E-02         -1.7087292147336341E-01          1.6668078346908907E-02         -1.3989225730480515E-01         -2.2340147040350172E-03         -1.7087292147336341E-01         -2.2340147040350172E-03         -4.5582382898658735E-02
efg H        45         -1.3037902080653724E-01         -2.0319738320124882E-02         -4.7398824490930053E-02         -2.0319738320124868E-02         -5.3838959831184585E-02          1.7949670240914656E-01         -4.7398824490930025E-02          1.7949670240914656E-01          1.8421798063772610E-01
efg H        46          1.1379615660699280E-01          1.6541665437653952E-01          1.2366720244801516E-01          1.6541665437653952E-01         -3.9104414734368625E-02          8.8962122939349797E-02          1.2366720244801516E-01          8.8962122939349741E-02         -7.4691741872630613E-02
efg H        47          1.8541925693529504E-01          1.5637162594521151E-02         -1.7317622725239590E-01          1.5637162594521137E-02         -1.4118850777257475E-01          2.9447298702325077E-03         -1.7317622725239590E-01          2.9447298702325077E-03         -4.4230749162719726E-02
efg H        48         -1.0367339903729633E-01          9.9867311616939403E-02          4.4072976419311446E-02          9.9867311616939403E-02          1.6623586082893876E-01          1.5598220803443263E-01          4.4072976419311474E-02          1.5598220803443263E-01         -6.2562461791639629E-02
efg H        49         -1.3420269375261451E-01          5.4414789666939051E-03         -2.9028838095289833E-02          5.4414789666939051E-03         -1.4205387498257638E-01         -3.7397323121736159E-02         -2.9028838095289805E-02         -3.7397323121736159E-02          2.7625656873518734E-01
efg H        50          3.2244026782377866E-02         -1.8400701764078470E-01          6.8562897258419520E-02         -1.8400701764078470E-01          7.1548269976912965E-02         -8.2106998355421457E-02          6.8562897258419547E-02         -8.2106998355421457E-02         -1.0379229675928725E-01
efg H        51         -5.0832758539792910E-02          1.3931756323354905E-01          9.6138695025252519E-02          1.3931756323354905E-01          6.9542052776331020E-02          1.6886267093336071E-01          9.6138695025252574E-02          1.6886267093336071E-01         -1.8709294236541739E-02
efg H        52          2.5796306012636772E-01          9.2972653643821263E-02          2.1146660713319235E-02          9.2972653643821263E-02         -1.2051378518395445E-01          7.3894451697452401E-03          2.1146660713319235E-02          7.3894451697452401E-03         -1.3744927494241543E-01
efg H        53         -1.3314234019371951E-01          4.6038236248190673E-02         -2.6609859108395958E-03          4.6038236248190673E-02          2.7152148875751680E-01          2.0929998345415535E-02         -2.6609859108395889E-03          2.0929998345415535E-02         -1.3837914856380074E-01
efg H        54         -8.1347974555884411E-02         -5.9343458793109122E-02          1.2763626248016452E-01         -5.9343458793109122E-02         -8.1184098156081852E-02         -1.3240489760170865E-01          1.2763626248016458E-01         -1.3240489760170865E-01          1.6253207271195769E-01
efg H        55          2.2462787580221799E-01          9.5637993777702990E-02         -1.6930996923944353E-01          9.5637993777702990E-02         -1.4714239358442949E-01         -1.2151211656415986E-02         -1.6930996923944364E-01         -1.2151211656415986E-02         -7.7485482217784341E-02
efg H        56          1.1265621451189309E-01          1.6906937490257357E-01          1.1939004085019578E-01          1.6906937490257357E-01         -3.3537640778032451E-02          8.3494199879640574E-02          1.1939004085019578E-01          8.3494199879640574E-02         -7.9118573733857583E-02
efg H        57          1.8547464020346571E-01          1.6668078346900497E-02         -1.7087292147338273E-01          1.6668078346900497E-02         -1.3989225730481453E-01         -2.2340147040283281E-03         -1.7087292147338273E-01         -2.2340147040283281E-03         -4.5582382898651172E-02
efg H        58         -1.3037902080655045E-01         -2.0319738320113342E-02         -4.7398824490915564E-02         -2.0319738320113342E-02         -5.3838959831194522E-02          1.7949670240914145E-01         -4.7398824490915564E-02          1.7949670240914145E-01          1.8421798063774641E-01
efg H        59          1.1379615660699216E-01          1.6541665437652942E-01          1.2366720244802409E-01          1.6541665437652942E-01         -3.9104414734378840E-02          8.8962122939349686E-02          1.2366720244802409E-01          8.8962122939349686E-02         -7.4691741872624770E-02
efg H        60          1.8541925693529848E-01          1.5637162594522552E-02         -1.7317622725235715E-01          1.5637162594522552E-02         -1.4118850777255743E-01          2.9447298702326014E-03         -1.7317622725235715E-01          2.9447298702326048E-03         -4.4230749162740932E-02
efg H        61         -1.0367339903731160E-01          9.9867311616930854E-02          4.4072976419298124E-02          9.9867311616930854E-02          1.6623586082896791E-01          1.5598220803442753E-01          4.4072976419298124E-02          1.5598220803442753E-01         -6.2562461791650148E-02
efg H        62         -1.3420269375261712E-01          5.4414789666932251E-03         -2.9028838095263187E-02          5.4414789666932389E-03         -1.4205387498257899E-01         -3.7397323121723530E-02         -2.9028838095263187E-02         -3.7397323121723502E-02          2.7625656873518645E-01
efg H        63          3.2244026782365987E-02         -1.8400701764079430E-01          6.8562897258404892E-02         -1.8400701764079430E-01          7.1548269976936849E-02         -8.2106998355418070E-02          6.8562897258404920E-02         -8.2106998355418126E-02         -1.0379229675930124E-01
efg H        64         -5.0832758539799155E-02          1.3931756323355071E-01          9.6138695025241971E-02          1.3931756323355071E-01          6.9542052776353946E-02          1.6886267093335905E-01          9.6138695025241971E-02          1.6886267093335905E-01         -1.8709294236561771E-02
efg H        65          2.5796306012637094E-01          9.2972653643812991E-02          2.1146660713339871E-02          9.2972653643812991E-02         -1.2051378518395589E-01          7.3894451697505414E-03          2.1146660713339871E-02          7.3894451697505414E-03         -1.3744927494241366E-01
efg H        66         -1.3314234019368681E-01          4.6038236248165942E-02         -2.6609859108435510E-03          4.6038236248165915E-02          2.7152148875745152E-01          2.0929998345388640E-02         -2.6609859108435441E-03          2.0929998345388640E-02         -1.3837914856376682E-01
efg H        67         -8.1347974555893515E-02         -5.9343458793113785E-02          1.2763626248016791E-01         -5.9343458793113785E-02         -8.1184098156081741E-02         -1.3240489760172525E-01          1.2763626248016791E-01         -1.3240489760172525E-01          1.6253207271197168E-01
efg H        68          2.2462787580222410E-01          9.5637993777690000E-02         -1.6930996923943686E-01          9.5637993777689889E-02         -1.4714239358443582E-01         -1.2151211656409144E-02         -1.6930996923943686E-01         -1.2151211656409144E-02         -7.7485482217787782E-02
efg C         1         -8.7519389269658882E-02         -1.6106438526424793E-03          9.6850215813716500E-02         -1.6106438526424793E-03          6.8039103259409095E-02          3.2793696307537035E-04          9.6850215813716500E-02          3.2793696307537035E-04          1.9480286010251029E-02
efg C         2         -1.1963737653844286E-01          2.4598591288619076E-02          5.4258000794770112E-02          2.4598591288619076E-02          6.5629219447281617E-02         -1.2051076978505326E-02          5.4258000794770112E-02         -1.2051076978505326E-02          5.4008157091160677E-02
efg C         3         -1.0058198303375621E-01         -9.5310362035064544E-03          1.9413753518912757E-01         -9.5310362035064544E-03          1.3685415354446376E-01          1.1068698692716228E-01          1.9413753518912769E-01          1.1068698692716228E-01         -3.6272170510709106E-02
efg C         4         -2.0223371250487010E-01          1.5266613331275902E-01          4.2228363143456071E-02          1.5266613331275902E-01          8.1529497187981026E-02          1.2778443415940977E-02          4.2228363143456071E-02          1.2778443415940977E-02          1.2070421531688208E-01
efg C         5         -6.1170566091211243E-02          2.0647839309770244E-01          1.6437974226450303E-01          2.0647839309770244E-01          1.5237958063365398E-01          2.8808964210927956E-01          1.6437974226450303E-01          2.8808964210927956E-01         -9.1209014542446204E-02
efg C         6         -1.5120373634991369E-01          1.7712299508557289E-01          5.9564396459949959E-02          1.7712299508557289E-01          1.4097455649466129E-01          1.6790073521635945E-01          5.9564396459949959E-02          1.6790073521635945E-01          1.0229179855246726E-02
efg C         7         -8.6670075025417903E-02          9.6904727368224308E-02          1.2627624152619660E-01          9.6904727368224308E-02          1.6350648781941218E-01          1.8635721217008794E-01          1.2627624152619665E-01          1.8635721217008794E-01         -7.6836412793990921E-02
efg C         8         -1.8145136854960908E-01          2.0673859011890083E-01          8.6844288934087854E-02          2.0673859011890072E-01          1.7831784686117369E-01          2.9503758121831458E-01          8.6844288934087910E-02          2.9503758121831458E-01          3.1335216884234574E-03
efg C         9         -1.5820936923476453E-01          2.0800433826827591E-01          1.1009424980187346E-01          2.0800433826827597E-01          2.1430710701659905E-01          2.3875592249733057E-01          1.1009424980187349E-01          2.3875592249733057E-01         -5.6097737781831303E-02
efg C        10         -1.3878044524391792E-01          1.9590988262908443E-01          1.1329864516292079E-01          1.9590988262908443E-01          2.0938722582386379E-01          2.3969329980842535E-01          1.1329864516292079E-01          2.3969329980842541E-01         -7.0606780579951248E-02
efg C        11         -1.4164689366332545E-01          2.0057770787027979E-01          1.1145499571541742E-01          2.0057770787027979E-01          2.1200401140097175E-01          2.6448693115639427E-01          1.1145499571541742E-01          2.6448693115639427E-01         -7.0357117737653241E-02
efg C        12         -1.6435988728843803E-01          1.7817394728346797E-01          1.4836704259787731E-01          1.7817394728346803E-01          2.3235134972863730E-01          2.5696346836788886E-01          1.4836704259787731E-01          2.5696346836788886E-01         -6.7991462440185557E-02
efg C        13         -1.5370093047387906E-01          2.7039328547546382E-01         -2.1459332023343780E-01          2.7039328547546393E-01          4.2470799148887517E-02          1.4767980756951427E-01         -2.1459332023343780E-01          1.4767980756951421E-01          1.1123013132498283E-01
efg C        14          1.9277813545935485E-01         -8.2726138124025600E-02          1.3244671581829354E-01         -8.2726138124025600E-02          5.6731899416783610E-02          2.8597325043862287E-01          1.3244671581829354E-01          2.8597325043862287E-01         -2.4951003487614620E-01
efg C        15         -8.7519389269669623E-02         -1.6106438526304334E-03          9.6850215813689688E-02         -1.6106438526304334E-03          6.8039103259403877E-02          3.2793696305666309E-04          9.6850215813689633E-02          3.2793696305666309E-04          1.9480286010267613E-02
efg C        16         -1.1963737653843465E-01          2.4598591288600480E-02          5.4258000794789873E-02          2.4598591288600480E-02          6.5629219447288334E-02         -1.2051076978507991E-02          5.4258000794789846E-02         -1.2051076978507935E-02          5.4008157091148777E-02
efg C        17         -1.0058198303374061E-01         -9.5310362035204987E-03          1.9413753518913235E-01         -9.5310362035204987E-03          1.3685415354446381E-01          1.1068698692716072E-01          1.9413753518913235E-01          1.1068698692716072E-01         -3.6272170510720139E-02
efg C        18         -2.0223371250488437E-01          1.5266613331277118E-01          4.2228363143437919E-02          1.5266613331277118E-01          8.1529497187981026E-02          1.2778443415946639E-02          4.2228363143437919E-02          1.2778443415946694E-02          1.2070421531690018E-01
efg C        19         -6.1170566091198697E-02          2.0647839309767735E-01          1.6437974226453034E-01          2.0647839309767735E-01          1.5237958063366364E-01          2.8808964210927823E-01          1.6437974226453034E-01          2.8808964210927823E-01         -9.1209014542473030E-02
efg C        20         -1.5120373634991630E-01          1.7712299508559570E-01          5.9564396459921787E-02          1.7712299508559570E-01          1.4097455649465018E-01          1.6790073521637167E-01          5.9564396459921787E-02          1.6790073521637167E-01          1.0229179855263573E-02
efg C        21         -8.6670075025418958E-02          9.6904727368206767E-02          1.2627624152622530E-01          9.6904727368206767E-02          1.6350648781941401E-01          1.8635721217008583E-01          1.2627624152622530E-01          1.8635721217008583E-01         -7.6836412793990796E-02
efg C        22         -1.8145136854959065E-01          2.0673859011891754E-01          8.6844288934060987E-02          2.0673859011891754E-01          1.7831784686116253E-01          2.9503758121831569E-01          8.6844288934060987E-02          2.9503758121831569E-01          3.1335216884139372E-03
efg C        23         -1.5820936923477766E-01          2.0800433826829018E-01          1.1009424980185803E-01          2.0800433826829018E-01          2.1430710701659333E-01          2.3875592249733446E-01          1.1009424980185803E-01          2.3875592249733446E-01         -5.6097737781818091E-02
efg C        24         -1.3878044524392433E-01          1.9590988262907960E-01          1.1329864516293404E-01          1.9590988262907960E-01          2.0938722582388047E-01          2.3969329980843157E-01          1.1329864516293406E-01          2.3969329980843146E-01         -7.0606780579961767E-02
efg C        25         -1.4164689366334660E-01          2.0057770787030071E-01          1.1145499571538631E-01          2.0057770787030071E-01          2.1200401140097347E-01          2.6448693115638711E-01          1.1145499571538636E-01          2.6448693115638705E-01         -7.0357117737634672E-02
efg C        26         -1.6435988728842296E-01          1.7817394728345060E-01          1.4836704259789862E-01          1.7817394728345060E-01          2.3235134972864396E-01          2.5696346836787698E-01          1.4836704259789862E-01          2.5696346836787692E-01         -6.7991462440205430E-02
efg C        27         -1.5370093047387368E-01          2.7039328547546038E-01         -2.1459332023343891E-01          2.7039328547546038E-01          4.2470799148885352E-02          1.4767980756951210E-01         -2.1459332023343891E-01          1.4767980756951216E-01          1.1123013132497683E-01
efg C        28          1.9277813545935951E-01         -8.2726138124026877E-02          1.3244671581828843E-01         -8.2726138124026877E-02          5.6731899416782500E-02          2.8597325043862631E-01          1.3244671581828843E-01          2.8597325043862643E-01         -2.4951003487614831E-01
efg C        29         -8.7519389269659964E-02          1.6106438526546363E-03          9.6850215813719054E-02          1.6106438526546085E-03          6.8039103259416367E-02         -3.2793696307981124E-04          9.6850215813718998E-02         -3.2793696307981124E-04          1.9480286010229830E-02
efg C        30         -1.1963737653844886E-01         -2.4598591288624905E-02          5.4258000794760314E-02         -2.4598591288624905E-02          6.5629219447284115E-02          1.2051076978515096E-02          5.4258000794760342E-02          1.2051076978515096E-02          5.4008157091159900E-02
efg C        31         -1.0058198303373600E-01          9.5310362035162244E-03          1.9413753518913635E-01          9.5310362035162244E-03          1.3685415354445304E-01         -1.1068698692716600E-01          1.9413753518913635E-01         -1.1068698692716600E-01         -3.6272170510711084E-02
efg C        32         -2.0223371250488237E-01         -1.5266613331276963E-01          4.2228363143447301E-02         -1.5266613331276963E-01          8.1529497187981581E-02         -1.2778443415956964E-02          4.2228363143447301E-02         -1.2778443415956964E-02          1.2070421531688880E-01
efg C        33         -6.1170566091216461E-02         -2.0647839309769761E-01          1.6437974226450569E-01         -2.0647839309769761E-01          1.5237958063364998E-01         -2.8808964210927723E-01          1.6437974226450569E-01         -2.8808964210927723E-01         -9.1209014542443179E-02
efg C        34         -1.5120373634991480E-01         -1.7712299508556906E-01          5.9564396459946045E-02         -1.7712299508556906E-01          1.4097455649466223E-01         -1.6790073521636545E-01          5.9564396459946045E-02         -1.6790073521636545E-01          1.0229179855244394E-02
efg C        35         -8.6670075025426674E-02         -9.6904727368212540E-02          1.2627624152619815E-01         -9.6904727368212540E-02          1.6350648781940536E-01         -1.8635721217008261E-01          1.2627624152619815E-01         -1.8635721217008261E-01         -7.6836412793983525E-02
efg C        36         -1.8145136854960620E-01         -2.0673859011891066E-01          8.6844288934092240E-02         -2.0673859011891066E-01          1.7831784686118241E-01         -2.9503758121830809E-01          8.6844288934092295E-02         -2.9503758121830803E-01          3.1335216884347816E-03
efg C        37         -1.5820936923475859E-01         -2.0800433826826398E-01          1.1009424980187608E-01         -2.0800433826826398E-01          2.1430710701659972E-01         -2.3875592249733391E-01          1.1009424980187607E-01         -2.3875592249733391E-01         -5.6097737781846790E-02
efg C        38         -1.3878044524392627E-01         -1.9590988262908782E-01          1.1329864516291546E-01         -1.9590988262908782E-01          2.0938722582386790E-01         -2.3969329980842646E-01          1.1329864516291545E-01         -2.3969329980842646E-01         -7.0606780579947653E-02
efg C        39         -1.4164689366332833E-01         -2.0057770787028362E-01          1.1145499571541873E-01         -2.0057770787028362E-01          2.1200401140096864E-01         -2.6448693115638400E-01          1.1145499571541873E-01         -2.6448693115638400E-01         -7.0357117737646274E-02
efg C        40         -1.6435988728843584E-01         -1.7817394728346891E-01          1.4836704259787703E-01         -1.7817394728346891E-01          2.3235134972862956E-01         -2.5696346836788947E-01          1.4836704259787703E-01         -2.5696346836788947E-01         -6.7991462440186196E-02
efg C        41         -1.5370093047384498E-01         -2.7039328547544250E-01         -2.1459332023339939E-01         -2.7039328547544250E-01          4.2470799148859817E-02         -1.4767980756949822E-01         -2.1459332023339939E-01         -1.4767980756949828E-01          1.1123013132497978E-01
efg C        42          1.9277813545936495E-01          8.2726138124024295E-02          1.3244671581830531E-01          8.2726138124024295E-02          5.6731899416784443E-02         -2.8597325043863853E-01          1.3244671581830531E-01         -2.8597325043863853E-01         -2.4951003487615919E-01
efg C        43         -8.7519389269669901E-02          1.6106438526337918E-03          9.6850215813689577E-02          1.6106438526337918E-03          6.8039103259395661E-02         -3.2793696307337195E-04          9.6850215813689550E-02         -3.2793696307337195E-04          1.9480286010262068E-02
efg C        44         -1.1963737653844170E-01         -2.4598591288592042E-02          5.4258000794792705E-02         -2.4598591288592098E-02          6.5629219447296550E-02          1.2051076978520092E-02          5.4258000794792705E-02          1.2051076978520092E-02          5.4008157091148840E-02
efg C        45         -1.0058198303375659E-01          9.5310362035306850E-03          1.9413753518915644E-01          9.5310362035307128E-03          1.3685415354447619E-01         -1.1068698692717083E-01          1.9413753518915644E-01         -1.1068698692717083E-01         -3.6272170510714255E-02
efg C        46         -2.0223371250488192E-01         -1.5266613331277001E-01          4.2228363143436087E-02         -1.5266613331277001E-01          8.1529497187968758E-02         -1.2778443415965457E-02          4.2228363143436087E-02         -1.2778443415965457E-02          1.2070421531689446E-01
efg C        47         -6.1170566091187928E-02         -2.0647839309767269E-01          1.6437974226451724E-01         -2.0647839309767269E-01          1.5237958063364715E-01         -2.8808964210927113E-01          1.6437974226451701E-01         -2.8808964210927113E-01         -9.1209014542469546E-02
efg C        48         -1.5120373634991888E-01         -1.7712299508558188E-01          5.9564396459926033E-02         -1.7712299508558194E-01          1.4097455649465818E-01         -1.6790073521636206E-01          5.9564396459926061E-02         -1.6790073521636206E-01          1.0229179855258397E-02
efg C        49         -8.6670075025411353E-02         -9.6904727368196386E-02          1.2627624152622285E-01         -9.6904727368196386E-02          1.6350648781941407E-01         -1.8635721217008133E-01          1.2627624152622285E-01         -1.8635721217008133E-01         -7.6836412794005410E-02
efg C        50         -1.8145136854960375E-01         -2.0673859011892193E-01          8.6844288934054048E-02         -2.0673859011892193E-01          1.7831784686117474E-01         -2.9503758121831780E-01          8.6844288934054048E-02         -2.9503758121831780E-01          3.1335216884375017E-03
efg C        51         -1.5820936923477813E-01         -2.0800433826828674E-01          1.1009424980185409E-01         -2.0800433826828674E-01          2.1430710701659067E-01         -2.3875592249733496E-01          1.1009424980185410E-01         -2.3875592249733496E-01         -5.6097737781818785E-02
efg C        52         -1.3878044524391278E-01         -1.9590988262905801E-01          1.1329864516294430E-01         -1.9590988262905801E-01          2.0938722582387137E-01         -2.3969329980842868E-01          1.1329864516294431E-01         -2.3969329980842868E-01         -7.0606780579961850E-02
efg C        53         -1.4164689366333827E-01         -2.0057770787029869E-01          1.1145499571539444E-01         -2.0057770787029869E-01          2.1200401140097191E-01         -2.6448693115639343E-01          1.1145499571539441E-01         -2.6448693115639343E-01         -7.0357117737634534E-02
efg C        54         -1.6435988728842865E-01         -1.7817394728346136E-01          1.4836704259789701E-01         -1.7817394728346136E-01          2.3235134972864610E-01         -2.5696346836788969E-01          1.4836704259789701E-01         -2.5696346836788969E-01         -6.7991462440209094E-02
efg C        55         -1.5370093047386674E-01         -2.7039328547545338E-01         -2.1459332023343580E-01         -2.7039328547545338E-01          4.2470799148889488E-02         -1.4767980756951082E-01         -2.1459332023343580E-01         -1.4767980756951082E-01          1.1123013132497439E-01
efg C        56          1.9277813545935563E-01          8.2726138124019161E-02          1.3244671581829326E-01          8.2726138124019161E-02          5.6731899416780945E-02         -2.8597325043862110E-01          1.3244671581829326E-01         -2.8597325043862110E-01         -2.4951003487614387E-01
efg C        57         -2.9102696816906959E-01          1.8699535754611871E-01          5.2664841990911176E-02          1.8699535754611871E-01          1.4895769126974484E-01          6.2122047703312422E-02          5.2664841990911176E-02          6.2122047703312422E-02          1.4206927689932045E-01
efg C        58         -9.1260686291695675E-02          1.4964476664117773E-01          3.2668643938830261E-02          1.4964476664117773E-01          1.4578948405486808E-01          2.3235342249078605E-01          3.2668643938830261E-02          2.3235342249078617E-01         -5.4528797763183007E-02
efg C        59         -1.5815874966675739E-01          1.5904968752554782E-01          9.2587038152112694E-02          1.5904968752554782E-01          2.0991669114565015E-01          2.5572116740129447E-01          9.2587038152112638E-02          2.5572116740129452E-01         -5.1757941478893649E-02
efg C        60         -1.4748646893278008E-01          1.4748695746226348E-01          8.1024016390137385E-02          1.4748695746226348E-01          1.9831673801285016E-01          2.2959480818092870E-01          8.1024016390137385E-02          2.2959480818092881E-01         -5.0830269080067006E-02
efg C        61         -1.5060266646062559E-01          1.3742064995083342E-01          9.9271078665420759E-02          1.3742064995083342E-01          2.1069654682418143E-01          2.3472138574755158E-01          9.9271078665420731E-02          2.3472138574755153E-01         -6.0093880363551649E-02
efg C        62         -8.5537365419565081E-02          9.9134996876407144E-02          9.9791602138487617E-02          9.9134996876407144E-02          1.6418848556157639E-01          2.1753618644860584E-01          9.9791602138487659E-02          2.1753618644860584E-01         -7.8651120142017888E-02
efg C        63         -1.1194725708309244E-01          7.8759766387415497E-02          1.2403411925512547E-01          7.8759766387415497E-02          1.1217222088596834E-01          1.3542094902913193E-01          1.2403411925512547E-01          1.3542094902913193E-01         -2.2496380287045231E-04
efg C        64         -1.5682168041046823E-01          1.2468562948659001E-01          2.3067128604206064E-01          1.2468562948659001E-01          1.6333347233140214E-01          2.7260914368006223E-01          2.3067128604206064E-01          2.7260914368006223E-01         -6.5117919209370795E-03
efg C        65          6.3036367166331903E-02         -2.5407886259884410E-02         -4.1933114025101401E-02         -2.5407886259884396E-02         -5.3815366524898448E-02          3.2635596532735948E-02         -4.1933114025101401E-02          3.2635596532735955E-02         -9.2210006414288337E-03
efg C        66         -7.7030604658049284E-02          1.1291693057071570E-01          1.0793582924769046E-01          1.1291693057071570E-01          6.5849220251542523E-02          1.8611526433958703E-01          1.0793582924769046E-01          1.8611526433958708E-01          1.1181384406502026E-02
efg C        67         -1.8615202739859510E-01          1.7497303069826226E-01          2.1120041883440593E-01          1.7497303069826226E-01          1.6203787978939813E-01          2.5338632720197740E-01          2.1120041883440591E-01          2.5338632720197740E-01          2.4114147609203117E-02
efg C        68         -1.4857272529313636E-02          4.3392961160336974E-02         -4.7899541893459741E-02          4.3392961160336987E-02         -3.0650449080280216E-02         -9.1391112661629859E-03         -4.7899541893459741E-02         -9.1391112661629859E-03          4.5507721609580526E-02
efg C        69         -2.9102696816905793E-01          1.8699535754610275E-01          5.2664841990935601E-02          1.8699535754610275E-01          1.4895769126975206E-01          6.2122047703316974E-02          5.2664841990935601E-02          6.2122047703316974E-02          1.4206927689930324E-01
efg C        70         -9.1260686291707027E-02          1.4964476664119628E-01          3.2668643938805031E-02          1.4964476664119628E-01          1.4578948405486297E-01          2.3235342249077373E-01          3.2668643938805003E-02          2.3235342249077373E-01         -5.4528797763166104E-02
efg C        71         -1.5815874966673962E-01          1.5904968752552184E-01          9.2587038152134232E-02          1.5904968752552184E-01          2.0991669114565314E-01          2.5572116740130624E-01          9.2587038152134205E-02          2.5572116740130624E-01         -5.1757941478918490E-02
efg C        72         -1.4748646893280459E-01          1.4748695746228430E-01          8.1024016390122411E-02          1.4748695746228430E-01          1.9831673801284322E-01          2.2959480818092776E-01          8.1024016390122383E-02          2.2959480818092781E-01         -5.0830269080040472E-02
efg C        73         -1.5060266646061254E-01          1.3742064995082071E-01          9.9271078665439522E-02          1.3742064995082071E-01          2.1069654682418332E-01          2.3472138574755991E-01          9.9271078665439494E-02          2.3472138574755991E-01         -6.0093880363574492E-02
efg C        74         -8.5537365419574879E-02          9.9134996876421300E-02          9.9791602138470922E-02          9.9134996876421300E-02          1.6418848556157539E-01          2.1753618644860195E-01          9.9791602138470936E-02          2.1753618644860195E-01         -7.8651120142003400E-02
efg C        75         -1.1194725708310249E-01          7.8759766387394958E-02          1.2403411925514496E-01          7.8759766387394958E-02          1.1217222088596923E-01          1.3542094902912738E-01          1.2403411925514490E-01          1.3542094902912738E-01         -2.2496380286429057E-04
efg C        76         -1.5682168041048261E-01          1.2468562948657175E-01          2.3067128604207407E-01          1.2468562948657175E-01          1.6333347233140702E-01          2.7260914368004840E-01          2.3067128604207407E-01          2.7260914368004840E-01         -6.5117919209340680E-03
efg C        77          6.3036367166327517E-02         -2.5407886259900370E-02         -4.1933114025110962E-02         -2.5407886259900370E-02         -5.3815366524920666E-02          3.2635596532736115E-02         -4.1933114025110935E-02          3.2635596532736115E-02         -9.2210006414055329E-03
efg C        78         -7.7030604658045843E-02          1.1291693057072122E-01          1.0793582924767281E-01          1.1291693057072122E-01          6.5849220251534973E-02          1.8611526433958914E-01          1.0793582924767281E-01          1.8611526433958914E-01          1.1181384406508534E-02
efg C        79         -1.8615202739860029E-01          1.7497303069826220E-01          2.1120041883441204E-01          1.7497303069826220E-01          1.6203787978941647E-01          2.5338632720196974E-01          2.1120041883441204E-01          2.5338632720196974E-01          2.4114147609192477E-02
efg C        80         -1.4857272529295938E-02          4.3392961160334462E-02         -4.7899541893471675E-02          4.3392961160334462E-02         -3.0650449080278606E-02         -9.1391112661706186E-03         -4.7899541893471675E-02         -9.1391112661706186E-03          4.5507721609560278E-02
efg C        81         -2.9102696816905943E-01         -1.8699535754612626E-01          5.2664841990914868E-02         -1.8699535754612626E-01          1.4895769126974534E-01         -6.2122047703323635E-02          5.2664841990914868E-02         -6.2122047703323635E-02          1.4206927689932070E-01
efg C        82         -9.1260686291690568E-02         -1.4964476664117848E-01          3.2668643938825931E-02         -1.4964476664117854E-01          1.4578948405487158E-01         -2.3235342249077995E-01          3.2668643938825875E-02         -2.3235342249077995E-01         -5.4528797763184311E-02
efg C        83         -1.5815874966675253E-01         -1.5904968752554471E-01          9.2587038152119619E-02         -1.5904968752554471E-01          2.0991669114565778E-01         -2.5572116740129935E-01          9.2587038152119591E-02         -2.5572116740129935E-01         -5.1757941478898589E-02
efg C        84         -1.4748646893278267E-01         -1.4748695746226570E-01          8.1024016390134693E-02         -1.4748695746226570E-01          1.9831673801285010E-01         -2.2959480818093714E-01          8.1024016390134665E-02         -2.2959480818093719E-01         -5.0830269080066035E-02
efg C        85         -1.5060266646063003E-01         -1.3742064995082942E-01          9.9271078665420287E-02         -1.3742064995082942E-01          2.1069654682418215E-01         -2.3472138574756135E-01          9.9271078665420287E-02         -2.3472138574756146E-01         -6.0093880363556285E-02
efg C        86         -8.5537365419559169E-02         -9.9134996876405396E-02          9.9791602138485480E-02         -9.9134996876405396E-02          1.6418848556157667E-01         -2.1753618644860362E-01          9.9791602138485466E-02         -2.1753618644860362E-01         -7.8651120142020386E-02
efg C        87         -1.1194725708308884E-01         -7.8759766387416719E-02          1.2403411925512381E-01         -7.8759766387416663E-02          1.1217222088596798E-01         -1.3542094902913560E-01          1.2403411925512381E-01         -1.3542094902913560E-01         -2.2496380287807122E-04
efg C        88         -1.5682168041046507E-01         -1.2468562948658685E-01          2.3067128604206710E-01         -1.2468562948658685E-01          1.6333347233140072E-01         -2.7260914368005573E-01          2.3067128604206716E-01         -2.7260914368005573E-01         -6.5117919209304875E-03
efg C        89          6.3036367166324658E-02          2.5407886259889850E-02         -4.1933114025098001E-02          2.5407886259889850E-02         -5.3815366524899225E-02         -3.2635596532709595E-02         -4.1933114025097987E-02         -3.2635596532709588E-02         -9.2210006414263912E-03
efg C        90         -7.7030604658052254E-02         -1.1291693057070568E-01          1.0793582924768652E-01         -1.1291693057070570E-01          6.5849220251536195E-02         -1.8611526433958725E-01          1.0793582924768652E-01         -1.8611526433958725E-01          1.1181384406507400E-02
efg C        91         -1.8615202739859416E-01         -1.7497303069825992E-01          2.1120041883441348E-01         -1.7497303069825992E-01          1.6203787978939860E-01         -2.5338632720197740E-01          2.1120041883441348E-01         -2.5338632720197740E-01          2.4114147609198999E-02
efg C        92         -1.4857272529311042E-02         -4.3392961160333705E-02         -4.7899541893461184E-02         -4.3392961160333691E-02         -3.0650449080264472E-02          9.1391112661499407E-03         -4.7899541893461184E-02          9.1391112661499407E-03          4.5507721609571700E-02
efg C        93         -2.9102696816905882E-01         -1.8699535754610885E-01          5.2664841990933547E-02         -1.8699535754610891E-01          1.4895769126975356E-01         -6.2122047703318639E-02          5.2664841990933547E-02         -6.2122047703318639E-02          1.4206927689931087E-01
efg C        94         -9.1260686291698284E-02         -1.4964476664119195E-01          3.2668643938810304E-02         -1.4964476664119195E-01          1.4578948405486997E-01         -2.3235342249078389E-01          3.2668643938810304E-02         -2.3235342249078389E-01         -5.4528797763174430E-02
efg C        95         -1.5815874966675159E-01         -1.5904968752552262E-01          9.2587038152132151E-02         -1.5904968752552262E-01          2.0991669114566211E-01         -2.5572116740129969E-01          9.2587038152132164E-02         -2.5572116740129963E-01         -5.1757941478906583E-02
efg C        96         -1.4748646893279987E-01         -1.4748695746227802E-01          8.1024016390119288E-02         -1.4748695746227797E-01          1.9831673801284899E-01         -2.2959480818093259E-01          8.1024016390119302E-02         -2.2959480818093259E-01         -5.0830269080051504E-02
efg C        97         -1.5060266646061743E-01         -1.3742064995081676E-01          9.9271078665440160E-02         -1.3742064995081676E-01          2.1069654682418226E-01         -2.3472138574757062E-01          9.9271078665440160E-02         -2.3472138574757062E-01         -6.0093880363571106E-02
efg C        98         -8.5537365419572187E-02         -9.9134996876422687E-02          9.9791602138467245E-02         -9.9134996876422687E-02          1.6418848556157195E-01         -2.1753618644860107E-01          9.9791602138467245E-02         -2.1753618644860107E-01         -7.8651120142000208E-02
efg C        99         -1.1194725708310976E-01         -7.8759766387408614E-02          1.2403411925515101E-01         -7.8759766387408614E-02          1.1217222088598369E-01         -1.3542094902912738E-01          1.2403411925515101E-01         -1.3542094902912738E-01         -2.2496380286793349E-04
efg C       100         -1.5682168041047739E-01         -1.2468562948657386E-01          2.3067128604208487E-01         -1.2468562948657380E-01          1.6333347233142104E-01         -2.7260914368004552E-01          2.3067128604208487E-01         -2.7260914368004552E-01         -6.5117919209366770E-03
efg C       101          6.3036367166323243E-02          2.5407886259905282E-02         -4.1933114025111587E-02          2.5407886259905282E-02         -5.3815366524919001E-02         -3.2635596532728135E-02         -4.1933114025111573E-02         -3.2635596532728135E-02         -9.2210006414047418E-03
efg C       102         -7.7030604658044149E-02         -1.1291693057071309E-01          1.0793582924767159E-01         -1.1291693057071309E-01          6.5849220251527008E-02         -1.8611526433959252E-01          1.0793582924767159E-01         -1.8611526433959252E-01          1.1181384406510370E-02
efg C       103         -1.8615202739860606E-01         -1.7497303069824971E-01          2.1120041883442994E-01         -1.7497303069824971E-01          1.6203787978941020E-01         -2.5338632720196408E-01          2.1120041883442989E-01         -2.5338632720196408E-01          2.4114147609196016E-02
efg C       104         -1.4857272529281720E-02         -4.3392961160335190E-02         -4.7899541893471342E-02         -4.3392961160335204E-02         -3.0650449080287537E-02          9.1391112661668439E-03         -4.7899541893471370E-02          9.1391112661668439E-03          4.5507721609565663E-02
efg N         1         -2.5833524344582937E-01          5.3806046813835628E-01         -4.8861216029187682E-01          5.3806046813835628E-01          4.5032005510203393E-02          2.7907048363542714E-01         -4.8861216029187682E-01          2.7907048363542714E-01          2.1330323793562755E-01
efg N         2          4.6567595672889006E-01         -1.9438851599857293E-01          2.4053257447468079E-01         -1.9438851599857293E-01          6.7196283089280939E-02          5.5373061272125856E-01          2.4053257447468074E-01          5.5373061272125856E-01         -5.3287223981816201E-01
efg N         3         -2.5833524344583675E-01          5.3806046813837338E-01         -4.8861216029187660E-01          5.3806046813837338E-01          4.5032005510193596E-02          2.7907048363543319E-01         -4.8861216029187660E-01          2.7907048363543319E-01          2.1330323793564288E-01
efg N         4          4.6567595672890105E-01         -1.9438851599859058E-01          2.4053257447469856E-01         -1.9438851599859056E-01          6.7196283089272668E-02          5.5373061272129098E-01          2.4053257447469856E-01          5.5373061272129098E-01         -5.3287223981816556E-01
efg N         5         -2.5833524344582542E-01         -5.3806046813833897E-01         -4.8861216029188392E-01         -5.3806046813833897E-01          4.5032005510201284E-02         -2.7907048363542974E-01         -4.8861216029188403E-01         -2.7907048363542974E-01          2.1330323793562023E-01
efg N         6          4.6567595672889062E-01          1.9438851599858156E-01          2.4053257447468226E-01          1.9438851599858156E-01          6.7196283089253558E-02         -5.5373061272128332E-01          2.4053257447468232E-01         -5.5373061272128332E-01         -5.3287223981814225E-01
efg N         7         -2.5833524344583464E-01         -5.3806046813836816E-01         -4.8861216029189225E-01         -5.3806046813836816E-01          4.5032005510195622E-02         -2.7907048363543946E-01         -4.8861216029189225E-01         -2.7907048363543946E-01          2.1330323793563771E-01
efg N         8          4.6567595672888751E-01          1.9438851599858492E-01          2.4053257447470167E-01          1.9438851599858495E-01          6.7196283089270628E-02         -5.5373061272127788E-01          2.4053257447470167E-01         -5.5373061272127788E-01         -5.3287223981816578E-01
efg N         9          2.3050221780236961E-02         -2.8800434620879661E-01         -1.2984023578515755E-01         -2.8800434620879661E-01         -1.5794688418221678E-01         -4.2656246863003827E-01         -1.2984023578515755E-01         -4.2656246863003827E-01          1.3489666240198250E-01
efg N        10          1.9122677201190685E-01         -2.2001442819715322E-01          4.2647781294043047E-01         -2.2001442819715322E-01          1.8381360906016320E-01          4.2965345114479303E-01          4.2647781294043047E-01          4.2965345114479303E-01         -3.7504038107206888E-01
efg N        11         -6.2631824646726186E-01          3.8151885266847885E-01          1.8805630409978988E-01          3.8151885266847885E-01          2.7399302553446447E-01         -4.0247957037951365E-02          1.8805630409978988E-01         -4.0247957037951476E-02          3.5232522093279395E-01
efg N        12          2.3050221780235955E-02         -2.8800434620877924E-01         -1.2984023578518011E-01         -2.8800434620877924E-01         -1.5794688418223110E-01         -4.2656246863003533E-01         -1.2984023578518011E-01         -4.2656246863003533E-01          1.3489666240199821E-01
efg N        13          1.9122677201190491E-01         -2.2001442819714767E-01          4.2647781294041676E-01         -2.2001442819714767E-01          1.8381360906014646E-01          4.2965345114480213E-01          4.2647781294041676E-01          4.2965345114480202E-01         -3.7504038107204862E-01
efg N        14         -6.2631824646724699E-01          3.8151885266850261E-01          1.8805630409978313E-01          3.8151885266850255E-01          2.7399302553444510E-01         -4.0247957037949145E-02          1.8805630409978313E-01         -4.0247957037949145E-02          3.5232522093279506E-01
efg N        15          2.3050221780227260E-02          2.8800434620879395E-01         -1.2984023578516252E-01          2.8800434620879395E-01         -1.5794688418221928E-01          4.2656246863004099E-01         -1.2984023578516252E-01          4.2656246863004099E-01          1.3489666240198067E-01
efg N        16          1.9122677201190780E-01          2.2001442819714501E-01          4.2647781294043580E-01          2.2001442819714501E-01          1.8381360906016336E-01         -4.2965345114479669E-01          4.2647781294043580E-01         -4.2965345114479669E-01         -3.7504038107206839E-01
efg N        17         -6.2631824646726586E-01         -3.8151885266847907E-01          1.8805630409978971E-01         -3.8151885266847907E-01          2.7399302553447263E-01          4.0247957037962023E-02          1.8805630409978971E-01          4.0247957037962023E-02          3.5232522093279672E-01
efg N        18          2.3050221780238821E-02          2.8800434620878446E-01         -1.2984023578518153E-01          2.8800434620878446E-01         -1.5794688418223518E-01          4.2656246863003366E-01         -1.2984023578518156E-01          4.2656246863003366E-01          1.3489666240198916E-01
efg N        19          1.9122677201190694E-01          2.2001442819713812E-01          4.2647781294041709E-01          2.2001442819713812E-01          1.8381360906014249E-01         -4.2965345114480868E-01          4.2647781294041709E-01         -4.2965345114480868E-01         -3.7504038107205018E-01
efg N        20         -6.2631824646724032E-01         -3.8151885266849661E-01          1.8805630409978324E-01         -3.8151885266849661E-01          2.7399302553445670E-01          4.0247957037951920E-02          1.8805630409978324E-01          4.0247957037951920E-02          3.5232522093278851E-01
efg O         1          5.3042556196003521E-01          5.4654835604760243E-01         -4.2453132096636970E-01          5.4654835604760243E-01         -1.7234911819338777E-01          1.1796020256071935E+00         -4.2453132096636970E-01          1.1796020256071935E+00         -3.5807644376665693E-01
efg O         2          5.4668931680635247E-01          4.2299174174368048E-01         -2.6099403799131160E-01          4.2299174174368043E-01          3.5322728586325791E-02          1.3183351106539969E+00         -2.6099403799131160E-01          1.3183351106539969E+00         -5.8201204539267093E-01
efg O         3          5.3042556196004942E-01          5.4654835604759844E-01         -4.2453132096638030E-01          5.4654835604759844E-01         -1.7234911819339754E-01          1.1796020256071948E+00         -4.2453132096638030E-01          1.1796020256071948E+00         -3.5807644376666398E-01
efg O         4          5.4668931680632316E-01          4.2299174174369358E-01         -2.6099403799129239E-01          4.2299174174369358E-01          3.5322728586340335E-02          1.3183351106539918E+00         -2.6099403799129239E-01          1.3183351106539918E+00         -5.8201204539266149E-01
efg O         5          5.3042556196005441E-01         -5.4654835604759966E-01         -4.2453132096638302E-01         -5.4654835604759966E-01         -1.7234911819339432E-01         -1.1796020256071997E+00         -4.2453132096638302E-01         -1.1796020256071997E+00         -3.5807644376665893E-01
efg O         6          5.4668931680635846E-01         -4.2299174174368481E-01         -2.6099403799130028E-01         -4.2299174174368481E-01          3.5322728586319074E-02         -1.3183351106540075E+00         -2.6099403799130028E-01         -1.3183351106540075E+00         -5.8201204539267681E-01
efg O         7          5.3042556196003532E-01         -5.4654835604760765E-01         -4.2453132096637364E-01         -5.4654835604760765E-01         -1.7234911819338677E-01         -1.1796020256071980E+00         -4.2453132096637364E-01         -1.1796020256071980E+00         -3.5807644376664716E-01
efg O         8          5.4668931680633859E-01         -4.2299174174367415E-01         -2.6099403799129250E-01         -4.2299174174367415E-01          3.5322728586335395E-02         -1.3183351106540104E+00         -2.6099403799129250E-01         -1.3183351106540104E+00         -5.8201204539267393E-01
efg S         1          3.0481476527480167E-01         -8.7465734446484966E-01          8.5580764188022976E-02         -8.7465734446484966E-01         -4.0481773806039023E-01         -1.9805740241787035E+00          8.5580764188022976E-02         -1.9805740241787035E+00          1.0000297278558908E-01
efg S         2         -2.4669680940150490E-01         -9.1064327936823808E-01         -2.6688126860287631E-01         -9.1064327936823808E-01         -4.4175451193479026E-01         -1.7627204320203482E+00         -2.6688126860287631E-01         -1.7627204320203482E+00          6.8845132133629461E-01
efg S         3          3.0481476527480705E-01         -8.7465734446486121E-01          8.5580764188034522E-02         -8.7465734446486121E-01         -4.0481773806039156E-01         -1.9805740241786975E+00          8.5580764188034522E-02         -1.9805740241786975E+00          1.0000297278558409E-01
efg S         4         -2.4669680940150199E-01         -9.1064327936823386E-01         -2.6688126860287681E-01         -9.1064327936823386E-01         -4.4175451193479565E-01         -1.7627204320203511E+00         -2.6688126860287681E-01         -1.7627204320203511E+00          6.8845132133629616E-01
efg S         5          3.0481476527480134E-01          8.7465734446484011E-01          8.5580764188018604E-02          8.7465734446484011E-01         -4.0481773806038918E-01          1.9805740241786991E+00          8.5580764188018604E-02          1.9805740241786991E+00          1.0000297278558343E-01
efg S         6         -2.4669680940150746E-01          9.1064327936823719E-01         -2.6688126860286432E-01          9.1064327936823719E-01         -4.4175451193477577E-01          1.7627204320203553E+00         -2.6688126860286432E-01          1.7627204320203553E+00          6.8845132133628262E-01
efg S         7          3.0481476527480383E-01          8.7465734446485277E-01          8.5580764188028319E-02          8.7465734446485277E-01         -4.0481773806039067E-01          1.9805740241787013E+00          8.5580764188028319E-02          1.9805740241787013E+00          1.0000297278558037E-01
efg S         8         -2.4669680940150077E-01          9.1064327936823219E-01         -2.6688126860287481E-01          9.1064327936823219E-01         -4.4175451193478921E-01          1.7627204320203544E+00         -2.6688126860287481E-01          1.7627204320203544E+00          6.8845132133629006E-01
[/magres]
[magres_old]
============
Atom: H        1
============
H        1 Coordinates      1.637   14.628   -2.615   A
 
TOTAL Shielding Tensor

              21.8286     -1.8165      0.6323
              -1.1017     22.2611      0.2665
              -0.0281     -2.8984     23.8192

H        1 Eigenvalue  sigma_xx      20.4337 (ppm)
H        1 Eigenvector sigma_xx       0.6846      0.6980      0.2102
H        1 Eigenvalue  sigma_yy      22.5503 (ppm)
H        1 Eigenvector sigma_yy      -0.6462      0.4476      0.6181
H        1 Eigenvalue  sigma_zz      24.9249 (ppm)
H        1 Eigenvector sigma_zz       0.3373     -0.5590      0.7575
 
H        1 Isotropic:       22.6363 (ppm)
H        1 Anisotropy:       3.4328 (ppm)
H        1 Asymmetry:        0.9249
 
============
Atom: H        2
============
H        2 Coordinates     -0.086   16.052   -3.741   A
 
TOTAL Shielding Tensor

              25.2801     -2.6631      1.5667
              -2.4643     23.1057     -1.5766
               1.3520     -2.5648     24.0164

H        2 Eigenvalue  sigma_xx      21.0012 (ppm)
H        2 Eigenvector sigma_xx       0.3672      0.8401      0.3992
H        2 Eigenvalue  sigma_yy      23.0887 (ppm)
H        2 Eigenvector sigma_yy      -0.6259     -0.0943      0.7742
H        2 Eigenvalue  sigma_zz      28.3122 (ppm)
H        2 Eigenvector sigma_zz       0.6880     -0.5341      0.4912
 
H        2 Isotropic:       24.1340 (ppm)
H        2 Anisotropy:       6.2673 (ppm)
H        2 Asymmetry:        0.4996
 
============
Atom: H        3
============
H        3 Coordinates     -2.279   16.424   -2.657   A
 
TOTAL Shielding Tensor

              21.0259     -1.0489     -0.0948
               1.8325     20.8885     -2.6276
              -1.9254     -2.5254     25.3755

H        3 Eigenvalue  sigma_xx      19.7123 (ppm)
H        3 Eigenvector sigma_xx       0.0541      0.9052      0.4215
H        3 Eigenvalue  sigma_yy      20.8249 (ppm)
H        3 Eigenvector sigma_yy       0.9811     -0.1266      0.1461
H        3 Eigenvalue  sigma_zz      26.7527 (ppm)
H        3 Eigenvector sigma_zz      -0.1856     -0.4056      0.8950
 
H        3 Isotropic:       22.4299 (ppm)
H        3 Anisotropy:       6.4841 (ppm)
H        3 Asymmetry:        0.2574
 
============
Atom: H        4
============
H        4 Coordinates     -2.808   15.327   -0.469   A
 
TOTAL Shielding Tensor

              21.8576     -2.2562     -0.6915
               0.9120     20.2284     -1.4460
              -0.0904     -2.6037     22.5107

H        4 Eigenvalue  sigma_xx      23.6939 (ppm)
H        4 Eigenvector sigma_xx      -0.0009      0.5046     -0.8633
H        4 Eigenvalue  sigma_yy      22.0582 (ppm)
H        4 Eigenvector sigma_yy       0.9683     -0.2153     -0.1268
H        4 Eigenvalue  sigma_zz      18.8446 (ppm)
H        4 Eigenvector sigma_zz      -0.2499     -0.8361     -0.4884
 
H        4 Isotropic:       21.5322 (ppm)
H        4 Anisotropy:      -4.0314 (ppm)
H        4 Asymmetry:        0.6086
 
============
Atom: H        5
============
H        5 Coordinates      3.837    8.173   16.334   A
 
TOTAL Shielding Tensor

              21.8286     -1.8165      0.6323
              -1.1017     22.2611      0.2665
              -0.0281     -2.8984     23.8192

H        5 Eigenvalue  sigma_xx      20.4337 (ppm)
H        5 Eigenvector sigma_xx       0.6846      0.6980      0.2102
H        5 Eigenvalue  sigma_yy      22.5503 (ppm)
H        5 Eigenvector sigma_yy      -0.6462      0.4476      0.6181
H        5 Eigenvalue  sigma_zz      24.9249 (ppm)
H        5 Eigenvector sigma_zz       0.3373     -0.5590      0.7575
 
H        5 Isotropic:       22.6363 (ppm)
H        5 Anisotropy:       3.4328 (ppm)
H        5 Asymmetry:        0.9249
 
============
Atom: H        6
============
H        6 Coordinates      5.561    6.749   17.460   A
 
TOTAL Shielding Tensor

              25.2801     -2.6631      1.5667
              -2.4643     23.1057     -1.5766
               1.3520     -2.5648     24.0164

H        6 Eigenvalue  sigma_xx      21.0012 (ppm)
H        6 Eigenvector sigma_xx       0.3672      0.8401      0.3992
H        6 Eigenvalue  sigma_yy      23.0887 (ppm)
H        6 Eigenvector sigma_yy      -0.6259     -0.0943      0.7742
H        6 Eigenvalue  sigma_zz      28.3122 (ppm)
H        6 Eigenvector sigma_zz       0.6880     -0.5341      0.4912
 
H        6 Isotropic:       24.1340 (ppm)
H        6 Anisotropy:       6.2673 (ppm)
H        6 Asymmetry:        0.4996
 
============
Atom: H        7
============
H        7 Coordinates      7.754    6.377   16.376   A
 
TOTAL Shielding Tensor

              21.0259     -1.0489     -0.0948
               1.8325     20.8885     -2.6276
              -1.9254     -2.5254     25.3755

H        7 Eigenvalue  sigma_xx      19.7123 (ppm)
H        7 Eigenvector sigma_xx       0.0541      0.9052      0.4215
H        7 Eigenvalue  sigma_yy      20.8249 (ppm)
H        7 Eigenvector sigma_yy       0.9811     -0.1266      0.1461
H        7 Eigenvalue  sigma_zz      26.7527 (ppm)
H        7 Eigenvector sigma_zz      -0.1856     -0.4056      0.8950
 
H        7 Isotropic:       22.4299 (ppm)
H        7 Anisotropy:       6.4841 (ppm)
H        7 Asymmetry:        0.2574
 
============
Atom: H        8
============
H        8 Coordinates      8.283    7.473   14.188   A
 
TOTAL Shielding Tensor

              21.8576     -2.2562     -0.6915
               0.9120     20.2284     -1.4460
              -0.0904     -2.6037     22.5107

H        8 Eigenvalue  sigma_xx      23.6939 (ppm)
H        8 Eigenvector sigma_xx      -0.0009      0.5046     -0.8633
H        8 Eigenvalue  sigma_yy      22.0582 (ppm)
H        8 Eigenvector sigma_yy       0.9683     -0.2153     -0.1268
H        8 Eigenvalue  sigma_zz      18.8446 (ppm)
H        8 Eigenvector sigma_zz      -0.2499     -0.8361     -0.4884
 
H        8 Isotropic:       21.5322 (ppm)
H        8 Anisotropy:      -4.0314 (ppm)
H        8 Asymmetry:        0.6086
 
============
Atom: H        9
============
H        9 Coordinates      4.375   19.573    4.245   A
 
TOTAL Shielding Tensor

              21.8286      1.8165      0.6323
               1.1017     22.2611     -0.2665
              -0.0281      2.8984     23.8192

H        9 Eigenvalue  sigma_xx      20.4337 (ppm)
H        9 Eigenvector sigma_xx       0.6846     -0.6980      0.2102
H        9 Eigenvalue  sigma_yy      22.5503 (ppm)
H        9 Eigenvector sigma_yy       0.6462      0.4476     -0.6181
H        9 Eigenvalue  sigma_zz      24.9249 (ppm)
H        9 Eigenvector sigma_zz       0.3373      0.5590      0.7575
 
H        9 Isotropic:       22.6363 (ppm)
H        9 Anisotropy:       3.4328 (ppm)
H        9 Asymmetry:        0.9249
 
============
Atom: H       10
============
H       10 Coordinates      2.651   18.149    3.119   A
 
TOTAL Shielding Tensor

              25.2801      2.6631      1.5667
               2.4643     23.1057      1.5766
               1.3520      2.5648     24.0164

H       10 Eigenvalue  sigma_xx      21.0012 (ppm)
H       10 Eigenvector sigma_xx      -0.3672      0.8401     -0.3992
H       10 Eigenvalue  sigma_yy      23.0887 (ppm)
H       10 Eigenvector sigma_yy      -0.6259      0.0943      0.7742
H       10 Eigenvalue  sigma_zz      28.3122 (ppm)
H       10 Eigenvector sigma_zz       0.6880      0.5341      0.4912
 
H       10 Isotropic:       24.1340 (ppm)
H       10 Anisotropy:       6.2673 (ppm)
H       10 Asymmetry:        0.4996
 
============
Atom: H       11
============
H       11 Coordinates      0.458   17.777    4.203   A
 
TOTAL Shielding Tensor

              21.0259      1.0489     -0.0948
              -1.8325     20.8885      2.6276
              -1.9254      2.5254     25.3755

H       11 Eigenvalue  sigma_xx      19.7123 (ppm)
H       11 Eigenvector sigma_xx      -0.0541      0.9052     -0.4215
H       11 Eigenvalue  sigma_yy      20.8249 (ppm)
H       11 Eigenvector sigma_yy       0.9811      0.1266      0.1461
H       11 Eigenvalue  sigma_zz      26.7527 (ppm)
H       11 Eigenvector sigma_zz      -0.1856      0.4056      0.8950
 
H       11 Isotropic:       22.4299 (ppm)
H       11 Anisotropy:       6.4841 (ppm)
H       11 Asymmetry:        0.2574
 
============
Atom: H       12
============
H       12 Coordinates     -0.071   18.874    6.390   A
 
TOTAL Shielding Tensor

              21.8576      2.2562     -0.6915
              -0.9120     20.2284      1.4460
              -0.0904      2.6037     22.5107

H       12 Eigenvalue  sigma_xx      23.6939 (ppm)
H       12 Eigenvector sigma_xx       0.0009      0.5046      0.8633
H       12 Eigenvalue  sigma_yy      22.0582 (ppm)
H       12 Eigenvector sigma_yy       0.9683      0.2153     -0.1268
H       12 Eigenvalue  sigma_zz      18.8446 (ppm)
H       12 Eigenvector sigma_zz      -0.2499      0.8361     -0.4884
 
H       12 Isotropic:       21.5322 (ppm)
H       12 Anisotropy:      -4.0314 (ppm)
H       12 Asymmetry:        0.6086
 
============
Atom: H       13
============
H       13 Coordinates      1.100    3.228    9.474   A
 
TOTAL Shielding Tensor

              21.8286      1.8165      0.6323
               1.1017     22.2611     -0.2665
              -0.0281      2.8984     23.8192

H       13 Eigenvalue  sigma_xx      20.4337 (ppm)
H       13 Eigenvector sigma_xx       0.6846     -0.6980      0.2102
H       13 Eigenvalue  sigma_yy      22.5503 (ppm)
H       13 Eigenvector sigma_yy       0.6462      0.4476     -0.6181
H       13 Eigenvalue  sigma_zz      24.9249 (ppm)
H       13 Eigenvector sigma_zz       0.3373      0.5590      0.7575
 
H       13 Isotropic:       22.6363 (ppm)
H       13 Anisotropy:       3.4328 (ppm)
H       13 Asymmetry:        0.9249
 
============
Atom: H       14
============
H       14 Coordinates      2.824    4.652   10.600   A
 
TOTAL Shielding Tensor

              25.2801      2.6631      1.5667
               2.4643     23.1057      1.5766
               1.3520      2.5648     24.0164

H       14 Eigenvalue  sigma_xx      21.0012 (ppm)
H       14 Eigenvector sigma_xx      -0.3672      0.8401     -0.3992
H       14 Eigenvalue  sigma_yy      23.0887 (ppm)
H       14 Eigenvector sigma_yy      -0.6259      0.0943      0.7742
H       14 Eigenvalue  sigma_zz      28.3122 (ppm)
H       14 Eigenvector sigma_zz       0.6880      0.5341      0.4912
 
H       14 Isotropic:       24.1340 (ppm)
H       14 Anisotropy:       6.2673 (ppm)
H       14 Asymmetry:        0.4996
 
============
Atom: H       15
============
H       15 Coordinates      5.016    5.024    9.517   A
 
TOTAL Shielding Tensor

              21.0259      1.0489     -0.0948
              -1.8325     20.8885      2.6276
              -1.9254      2.5254     25.3755

H       15 Eigenvalue  sigma_xx      19.7123 (ppm)
H       15 Eigenvector sigma_xx      -0.0541      0.9052     -0.4215
H       15 Eigenvalue  sigma_yy      20.8249 (ppm)
H       15 Eigenvector sigma_yy       0.9811      0.1266      0.1461
H       15 Eigenvalue  sigma_zz      26.7527 (ppm)
H       15 Eigenvector sigma_zz      -0.1856      0.4056      0.8950
 
H       15 Isotropic:       22.4299 (ppm)
H       15 Anisotropy:       6.4841 (ppm)
H       15 Asymmetry:        0.2574
 
============
Atom: H       16
============
H       16 Coordinates      5.546    3.927    7.329   A
 
TOTAL Shielding Tensor

              21.8576      2.2562     -0.6915
              -0.9120     20.2284      1.4460
              -0.0904      2.6037     22.5107

H       16 Eigenvalue  sigma_xx      23.6939 (ppm)
H       16 Eigenvector sigma_xx       0.0009      0.5046      0.8633
H       16 Eigenvalue  sigma_yy      22.0582 (ppm)
H       16 Eigenvector sigma_yy       0.9683      0.2153     -0.1268
H       16 Eigenvalue  sigma_zz      18.8446 (ppm)
H       16 Eigenvector sigma_zz      -0.2499      0.8361     -0.4884
 
H       16 Isotropic:       21.5322 (ppm)
H       16 Anisotropy:      -4.0314 (ppm)
H       16 Asymmetry:        0.6086
 
============
Atom: H       17
============
H       17 Coordinates      0.059   15.037    3.973   A
 
TOTAL Shielding Tensor

              21.2408     -3.5921     -2.5771
               0.7478     17.8559     -3.8678
              -1.7517     -4.6136     21.9433

H       17 Eigenvalue  sigma_xx      24.9731 (ppm)
H       17 Eigenvector sigma_xx       0.3210      0.4366     -0.8404
H       17 Eigenvalue  sigma_yy      21.6960 (ppm)
H       17 Eigenvector sigma_yy       0.8881     -0.4470      0.1070
H       17 Eigenvalue  sigma_zz      14.3709 (ppm)
H       17 Eigenvector sigma_zz      -0.3290     -0.7807     -0.5313
 
H       17 Isotropic:       20.3467 (ppm)
H       17 Anisotropy:      -8.9636 (ppm)
H       17 Asymmetry:        0.5484
 
============
Atom: H       18
============
H       18 Coordinates     -0.235   13.811    6.132   A
 
TOTAL Shielding Tensor

              23.4162     -2.5855     -1.2516
              -0.2851     21.9959     -1.7433
              -0.5304     -1.6402     21.4896

H       18 Eigenvalue  sigma_xx      24.3182 (ppm)
H       18 Eigenvector sigma_xx      -0.8210      0.5653     -0.0795
H       18 Eigenvalue  sigma_yy      23.2049 (ppm)
H       18 Eigenvector sigma_yy      -0.4301     -0.5210      0.7373
H       18 Eigenvalue  sigma_zz      19.3785 (ppm)
H       18 Eigenvector sigma_zz       0.3754      0.6395      0.6709
 
H       18 Isotropic:       22.3006 (ppm)
H       18 Anisotropy:      -4.3830 (ppm)
H       18 Asymmetry:        0.3810
 
============
Atom: H       19
============
H       19 Coordinates      1.637   12.549    7.124   A
 
TOTAL Shielding Tensor

              22.1748     -1.6618      0.0543
              -1.4988     23.6751     -1.3891
              -0.7873      0.1916     22.3292

H       19 Eigenvalue  sigma_xx      20.8943 (ppm)
H       19 Eigenvector sigma_xx       0.7534      0.5159      0.4077
H       19 Eigenvalue  sigma_yy      22.5683 (ppm)
H       19 Eigenvector sigma_yy      -0.4163     -0.1058      0.9031
H       19 Eigenvalue  sigma_zz      24.7165 (ppm)
H       19 Eigenvector sigma_zz      -0.5091      0.8501     -0.1350
 
H       19 Isotropic:       22.7264 (ppm)
H       19 Anisotropy:       2.9853 (ppm)
H       19 Asymmetry:        0.8411
 
============
Atom: H       20
============
H       20 Coordinates      3.840   12.458    5.930   A
 
TOTAL Shielding Tensor

              22.0327     -0.6522     -1.0325
               0.1689     23.2206     -2.4908
              -0.3656     -0.4152     22.0966

H       20 Eigenvalue  sigma_xx      20.7122 (ppm)
H       20 Eigenvector sigma_xx       0.4781      0.4743      0.7392
H       20 Eigenvalue  sigma_yy      22.4023 (ppm)
H       20 Eigenvector sigma_yy       0.8731     -0.3482     -0.3413
H       20 Eigenvalue  sigma_zz      24.2353 (ppm)
H       20 Eigenvector sigma_zz       0.0955      0.8086     -0.5806
 
H       20 Isotropic:       22.4500 (ppm)
H       20 Anisotropy:       2.6781 (ppm)
H       20 Asymmetry:        0.9467
 
============
Atom: H       21
============
H       21 Coordinates      4.117   13.630    3.767   A
 
TOTAL Shielding Tensor

              22.9489     -1.8645     -0.6242
              -1.0000     19.8111      0.2114
              -0.1693     -1.6214     21.9507

H       21 Eigenvalue  sigma_xx      23.5137 (ppm)
H       21 Eigenvector sigma_xx       0.9347     -0.3461     -0.0811
H       21 Eigenvalue  sigma_yy      22.1615 (ppm)
H       21 Eigenvector sigma_yy      -0.0190     -0.2766      0.9608
H       21 Eigenvalue  sigma_zz      19.0355 (ppm)
H       21 Eigenvector sigma_zz      -0.3550     -0.8965     -0.2651
 
H       21 Isotropic:       21.5702 (ppm)
H       21 Anisotropy:      -3.8021 (ppm)
H       21 Asymmetry:        0.5335
 
============
Atom: H       22
============
H       22 Coordinates     -1.879   18.594    1.346   A
 
TOTAL Shielding Tensor

              27.0141     -1.7981      1.6839
              -1.0553     30.8950     -5.1567
              -1.3737     -1.2993     28.0510

H       22 Eigenvalue  sigma_xx      25.5939 (ppm)
H       22 Eigenvector sigma_xx      -0.4747     -0.5474     -0.6892
H       22 Eigenvalue  sigma_yy      27.1014 (ppm)
H       22 Eigenvector sigma_yy      -0.8566      0.1073      0.5047
H       22 Eigenvalue  sigma_zz      33.2647 (ppm)
H       22 Eigenvector sigma_zz       0.2023     -0.8299      0.5199
 
H       22 Isotropic:       28.6534 (ppm)
H       22 Anisotropy:       6.9171 (ppm)
H       22 Asymmetry:        0.3269
 
============
Atom: H       23
============
H       23 Coordinates     -1.656   17.748    2.902   A
 
TOTAL Shielding Tensor

              27.1880      0.6601     -2.0620
              -1.6453     25.1246      0.9005
              -1.4627      1.1154     33.0515

H       23 Eigenvalue  sigma_xx      24.9587 (ppm)
H       23 Eigenvector sigma_xx       0.1458      0.9851     -0.0910
H       23 Eigenvalue  sigma_yy      26.7228 (ppm)
H       23 Eigenvector sigma_yy      -0.9521      0.1147     -0.2834
H       23 Eigenvalue  sigma_zz      33.6827 (ppm)
H       23 Eigenvector sigma_zz      -0.2688      0.1279      0.9547
 
H       23 Isotropic:       28.4547 (ppm)
H       23 Anisotropy:       7.8420 (ppm)
H       23 Asymmetry:        0.3374
 
============
Atom: H       24
============
H       24 Coordinates     -2.295   16.871    1.503   A
 
TOTAL Shielding Tensor

              30.9600      3.1054      1.3913
               4.8604     26.2254      0.8788
               1.5221      0.6308     25.1504

H       24 Eigenvalue  sigma_xx      23.9548 (ppm)
H       24 Eigenvector sigma_xx       0.5041     -0.8607     -0.0708
H       24 Eigenvalue  sigma_yy      24.8348 (ppm)
H       24 Eigenvector sigma_yy       0.1307      0.1571     -0.9789
H       24 Eigenvalue  sigma_zz      33.5461 (ppm)
H       24 Eigenvector sigma_zz       0.8537      0.4842      0.1916
 
H       24 Isotropic:       27.4453 (ppm)
H       24 Anisotropy:       9.1513 (ppm)
H       24 Asymmetry:        0.1442
 
============
Atom: H       25
============
H       25 Coordinates     -0.038   18.631   -0.248   A
 
TOTAL Shielding Tensor

              25.6063     -0.0798     -0.2897
              -1.1489     28.3535     -4.8753
              -1.2508     -1.1905     25.8182

H       25 Eigenvalue  sigma_xx      23.3680 (ppm)
H       25 Eigenvector sigma_xx       0.4018      0.5116      0.7595
H       25 Eigenvalue  sigma_yy      26.0355 (ppm)
H       25 Eigenvector sigma_yy       0.9156     -0.2079     -0.3443
H       25 Eigenvalue  sigma_zz      30.3746 (ppm)
H       25 Eigenvector sigma_zz      -0.0183      0.8337     -0.5519
 
H       25 Isotropic:       26.5927 (ppm)
H       25 Anisotropy:       5.6729 (ppm)
H       25 Asymmetry:        0.7053
 
============
Atom: H       26
============
H       26 Coordinates      3.551   17.736   -1.087   A
 
TOTAL Shielding Tensor

              32.6288     -0.9390     -0.2959
               0.6170     25.9317     -2.3219
              -2.1496     -1.0584     25.7786

H       26 Eigenvalue  sigma_xx      24.0458 (ppm)
H       26 Eigenvector sigma_xx      -0.1172     -0.6683     -0.7346
H       26 Eigenvalue  sigma_yy      27.4502 (ppm)
H       26 Eigenvector sigma_yy       0.1317     -0.7436      0.6555
H       26 Eigenvalue  sigma_zz      32.8431 (ppm)
H       26 Eigenvector sigma_zz      -0.9843     -0.0199      0.1751
 
H       26 Isotropic:       28.1130 (ppm)
H       26 Anisotropy:       7.0951 (ppm)
H       26 Asymmetry:        0.7197
 
============
Atom: H       27
============
H       27 Coordinates      2.359   19.069   -1.198   A
 
TOTAL Shielding Tensor

              28.2816      0.7169     -1.7011
              -3.2868     30.7754     -2.7463
               1.2215     -1.1421     23.7736

H       27 Eigenvalue  sigma_xx      31.6941 (ppm)
H       27 Eigenvector sigma_xx      -0.3308      0.9188     -0.2155
H       27 Eigenvalue  sigma_yy      27.9292 (ppm)
H       27 Eigenvector sigma_yy       0.9370      0.2926     -0.1909
H       27 Eigenvalue  sigma_zz      23.2073 (ppm)
H       27 Eigenvector sigma_zz       0.1124      0.2651      0.9577
 
H       27 Isotropic:       27.6102 (ppm)
H       27 Anisotropy:      -6.6044 (ppm)
H       27 Asymmetry:        0.8551
 
============
Atom: H       28
============
H       28 Coordinates      2.082   17.569   -2.085   A
 
TOTAL Shielding Tensor

              27.5169      0.2553      0.1294
               0.9184     25.5455      1.2646
               1.7132      0.6083     31.3516

H       28 Eigenvalue  sigma_xx      25.3052 (ppm)
H       28 Eigenvector sigma_xx       0.2082     -0.9709      0.1186
H       28 Eigenvalue  sigma_yy      27.3707 (ppm)
H       28 Eigenvector sigma_yy       0.9501      0.1719     -0.2603
H       28 Eigenvalue  sigma_zz      31.7381 (ppm)
H       28 Eigenvector sigma_zz       0.2323      0.1669      0.9582
 
H       28 Isotropic:       28.1380 (ppm)
H       28 Anisotropy:       5.4001 (ppm)
H       28 Asymmetry:        0.5737
 
============
Atom: H       29
============
H       29 Coordinates      3.296   14.846    2.111   A
 
TOTAL Shielding Tensor

              23.6047     -2.4869     -3.8511
              -2.7710     15.8217     -1.3587
              -5.2891     -3.3424     19.1954

H       29 Eigenvalue  sigma_xx      12.6387 (ppm)
H       29 Eigenvector sigma_xx      -0.4033     -0.7353     -0.5447
H       29 Eigenvalue  sigma_yy      19.4100 (ppm)
H       29 Eigenvector sigma_yy       0.3131     -0.6702      0.6729
H       29 Eigenvalue  sigma_zz      26.5732 (ppm)
H       29 Eigenvector sigma_zz      -0.8598      0.1008      0.5005
 
H       29 Isotropic:       19.5406 (ppm)
H       29 Anisotropy:      10.5489 (ppm)
H       29 Asymmetry:        0.9629
 
============
Atom: H       30
============
H       30 Coordinates      5.416    7.764    9.746   A
 
TOTAL Shielding Tensor

              21.2408     -3.5921     -2.5771
               0.7478     17.8559     -3.8678
              -1.7517     -4.6136     21.9433

H       30 Eigenvalue  sigma_xx      24.9731 (ppm)
H       30 Eigenvector sigma_xx       0.3210      0.4366     -0.8404
H       30 Eigenvalue  sigma_yy      21.6960 (ppm)
H       30 Eigenvector sigma_yy       0.8881     -0.4470      0.1070
H       30 Eigenvalue  sigma_zz      14.3709 (ppm)
H       30 Eigenvector sigma_zz      -0.3290     -0.7807     -0.5313
 
H       30 Isotropic:       20.3467 (ppm)
H       30 Anisotropy:      -8.9636 (ppm)
H       30 Asymmetry:        0.5484
 
============
Atom: H       31
============
H       31 Coordinates      5.710    8.989    7.588   A
 
TOTAL Shielding Tensor

              23.4162     -2.5855     -1.2516
              -0.2851     21.9959     -1.7433
              -0.5304     -1.6402     21.4896

H       31 Eigenvalue  sigma_xx      24.3182 (ppm)
H       31 Eigenvector sigma_xx      -0.8210      0.5653     -0.0795
H       31 Eigenvalue  sigma_yy      23.2049 (ppm)
H       31 Eigenvector sigma_yy      -0.4301     -0.5210      0.7373
H       31 Eigenvalue  sigma_zz      19.3785 (ppm)
H       31 Eigenvector sigma_zz       0.3754      0.6395      0.6709
 
H       31 Isotropic:       22.3006 (ppm)
H       31 Anisotropy:      -4.3830 (ppm)
H       31 Asymmetry:        0.3810
 
============
Atom: H       32
============
H       32 Coordinates      3.837   10.251    6.595   A
 
TOTAL Shielding Tensor

              22.1748     -1.6618      0.0543
              -1.4988     23.6751     -1.3891
              -0.7873      0.1916     22.3292

H       32 Eigenvalue  sigma_xx      20.8943 (ppm)
H       32 Eigenvector sigma_xx       0.7534      0.5159      0.4077
H       32 Eigenvalue  sigma_yy      22.5683 (ppm)
H       32 Eigenvector sigma_yy      -0.4163     -0.1058      0.9031
H       32 Eigenvalue  sigma_zz      24.7165 (ppm)
H       32 Eigenvector sigma_zz      -0.5091      0.8501     -0.1350
 
H       32 Isotropic:       22.7264 (ppm)
H       32 Anisotropy:       2.9853 (ppm)
H       32 Asymmetry:        0.8411
 
============
Atom: H       33
============
H       33 Coordinates      1.635   10.342    7.789   A
 
TOTAL Shielding Tensor

              22.0327     -0.6522     -1.0325
               0.1689     23.2206     -2.4908
              -0.3656     -0.4152     22.0966

H       33 Eigenvalue  sigma_xx      20.7122 (ppm)
H       33 Eigenvector sigma_xx       0.4781      0.4743      0.7392
H       33 Eigenvalue  sigma_yy      22.4023 (ppm)
H       33 Eigenvector sigma_yy       0.8731     -0.3482     -0.3413
H       33 Eigenvalue  sigma_zz      24.2353 (ppm)
H       33 Eigenvector sigma_zz       0.0955      0.8086     -0.5806
 
H       33 Isotropic:       22.4500 (ppm)
H       33 Anisotropy:       2.6781 (ppm)
H       33 Asymmetry:        0.9467
 
============
Atom: H       34
============
H       34 Coordinates      1.358    9.170    9.952   A
 
TOTAL Shielding Tensor

              22.9489     -1.8645     -0.6242
              -1.0000     19.8111      0.2114
              -0.1693     -1.6214     21.9507

H       34 Eigenvalue  sigma_xx      23.5137 (ppm)
H       34 Eigenvector sigma_xx       0.9347     -0.3461     -0.0811
H       34 Eigenvalue  sigma_yy      22.1615 (ppm)
H       34 Eigenvector sigma_yy      -0.0190     -0.2766      0.9608
H       34 Eigenvalue  sigma_zz      19.0355 (ppm)
H       34 Eigenvector sigma_zz      -0.3550     -0.8965     -0.2651
 
H       34 Isotropic:       21.5702 (ppm)
H       34 Anisotropy:      -3.8021 (ppm)
H       34 Asymmetry:        0.5335
 
============
Atom: H       35
============
H       35 Coordinates      7.354    4.206   12.373   A
 
TOTAL Shielding Tensor

              27.0141     -1.7981      1.6839
              -1.0553     30.8950     -5.1567
              -1.3737     -1.2993     28.0510

H       35 Eigenvalue  sigma_xx      25.5939 (ppm)
H       35 Eigenvector sigma_xx      -0.4747     -0.5474     -0.6892
H       35 Eigenvalue  sigma_yy      27.1014 (ppm)
H       35 Eigenvector sigma_yy      -0.8566      0.1073      0.5047
H       35 Eigenvalue  sigma_zz      33.2647 (ppm)
H       35 Eigenvector sigma_zz       0.2023     -0.8299      0.5199
 
H       35 Isotropic:       28.6534 (ppm)
H       35 Anisotropy:       6.9171 (ppm)
H       35 Asymmetry:        0.3269
 
============
Atom: H       36
============
H       36 Coordinates      7.131    5.052   10.818   A
 
TOTAL Shielding Tensor

              27.1880      0.6601     -2.0620
              -1.6453     25.1246      0.9005
              -1.4627      1.1154     33.0515

H       36 Eigenvalue  sigma_xx      24.9587 (ppm)
H       36 Eigenvector sigma_xx       0.1458      0.9851     -0.0910
H       36 Eigenvalue  sigma_yy      26.7228 (ppm)
H       36 Eigenvector sigma_yy      -0.9521      0.1147     -0.2834
H       36 Eigenvalue  sigma_zz      33.6827 (ppm)
H       36 Eigenvector sigma_zz      -0.2688      0.1279      0.9547
 
H       36 Isotropic:       28.4547 (ppm)
H       36 Anisotropy:       7.8420 (ppm)
H       36 Asymmetry:        0.3374
 
============
Atom: H       37
============
H       37 Coordinates      7.769    5.930   12.216   A
 
TOTAL Shielding Tensor

              30.9600      3.1054      1.3913
               4.8604     26.2254      0.8788
               1.5221      0.6308     25.1504

H       37 Eigenvalue  sigma_xx      23.9548 (ppm)
H       37 Eigenvector sigma_xx       0.5041     -0.8607     -0.0708
H       37 Eigenvalue  sigma_yy      24.8348 (ppm)
H       37 Eigenvector sigma_yy       0.1307      0.1571     -0.9789
H       37 Eigenvalue  sigma_zz      33.5461 (ppm)
H       37 Eigenvector sigma_zz       0.8537      0.4842      0.1916
 
H       37 Isotropic:       27.4453 (ppm)
H       37 Anisotropy:       9.1513 (ppm)
H       37 Asymmetry:        0.1442
 
============
Atom: H       38
============
H       38 Coordinates      5.513    4.169   13.967   A
 
TOTAL Shielding Tensor

              25.6063     -0.0798     -0.2897
              -1.1489     28.3535     -4.8753
              -1.2508     -1.1905     25.8182

H       38 Eigenvalue  sigma_xx      23.3680 (ppm)
H       38 Eigenvector sigma_xx       0.4018      0.5116      0.7595
H       38 Eigenvalue  sigma_yy      26.0355 (ppm)
H       38 Eigenvector sigma_yy       0.9156     -0.2079     -0.3443
H       38 Eigenvalue  sigma_zz      30.3746 (ppm)
H       38 Eigenvector sigma_zz      -0.0183      0.8337     -0.5519
 
H       38 Isotropic:       26.5927 (ppm)
H       38 Anisotropy:       5.6729 (ppm)
H       38 Asymmetry:        0.7053
 
============
Atom: H       39
============
H       39 Coordinates      1.924    5.064   14.806   A
 
TOTAL Shielding Tensor

              32.6288     -0.9390     -0.2959
               0.6170     25.9317     -2.3219
              -2.1496     -1.0584     25.7786

H       39 Eigenvalue  sigma_xx      24.0458 (ppm)
H       39 Eigenvector sigma_xx      -0.1172     -0.6683     -0.7346
H       39 Eigenvalue  sigma_yy      27.4502 (ppm)
H       39 Eigenvector sigma_yy       0.1317     -0.7436      0.6555
H       39 Eigenvalue  sigma_zz      32.8431 (ppm)
H       39 Eigenvector sigma_zz      -0.9843     -0.0199      0.1751
 
H       39 Isotropic:       28.1130 (ppm)
H       39 Anisotropy:       7.0951 (ppm)
H       39 Asymmetry:        0.7197
 
============
Atom: H       40
============
H       40 Coordinates      3.115    3.732   14.918   A
 
TOTAL Shielding Tensor

              28.2816      0.7169     -1.7011
              -3.2868     30.7754     -2.7463
               1.2215     -1.1421     23.7736

H       40 Eigenvalue  sigma_xx      31.6941 (ppm)
H       40 Eigenvector sigma_xx      -0.3308      0.9188     -0.2155
H       40 Eigenvalue  sigma_yy      27.9292 (ppm)
H       40 Eigenvector sigma_yy       0.9370      0.2926     -0.1909
H       40 Eigenvalue  sigma_zz      23.2073 (ppm)
H       40 Eigenvector sigma_zz       0.1124      0.2651      0.9577
 
H       40 Isotropic:       27.6102 (ppm)
H       40 Anisotropy:      -6.6044 (ppm)
H       40 Asymmetry:        0.8551
 
============
Atom: H       41
============
H       41 Coordinates      3.393    5.231   15.805   A
 
TOTAL Shielding Tensor

              27.5169      0.2553      0.1294
               0.9184     25.5455      1.2646
               1.7132      0.6083     31.3516

H       41 Eigenvalue  sigma_xx      25.3052 (ppm)
H       41 Eigenvector sigma_xx       0.2082     -0.9709      0.1186
H       41 Eigenvalue  sigma_yy      27.3707 (ppm)
H       41 Eigenvector sigma_yy       0.9501      0.1719     -0.2603
H       41 Eigenvalue  sigma_zz      31.7381 (ppm)
H       41 Eigenvector sigma_zz       0.2323      0.1669      0.9582
 
H       41 Isotropic:       28.1380 (ppm)
H       41 Anisotropy:       5.4001 (ppm)
H       41 Asymmetry:        0.5737
 
============
Atom: H       42
============
H       42 Coordinates      2.179    7.954   11.608   A
 
TOTAL Shielding Tensor

              23.6047     -2.4869     -3.8511
              -2.7710     15.8217     -1.3587
              -5.2891     -3.3424     19.1954

H       42 Eigenvalue  sigma_xx      12.6387 (ppm)
H       42 Eigenvector sigma_xx      -0.4033     -0.7353     -0.5447
H       42 Eigenvalue  sigma_yy      19.4100 (ppm)
H       42 Eigenvector sigma_yy       0.3131     -0.6702      0.6729
H       42 Eigenvalue  sigma_zz      26.5732 (ppm)
H       42 Eigenvector sigma_zz      -0.8598      0.1008      0.5005
 
H       42 Isotropic:       19.5406 (ppm)
H       42 Anisotropy:      10.5489 (ppm)
H       42 Asymmetry:        0.9629
 
============
Atom: H       43
============
H       43 Coordinates      2.796   19.164   10.833   A
 
TOTAL Shielding Tensor

              21.2408      3.5921     -2.5771
              -0.7478     17.8559      3.8678
              -1.7517      4.6136     21.9433

H       43 Eigenvalue  sigma_xx      24.9731 (ppm)
H       43 Eigenvector sigma_xx      -0.3210      0.4366      0.8404
H       43 Eigenvalue  sigma_yy      21.6960 (ppm)
H       43 Eigenvector sigma_yy       0.8881      0.4470      0.1070
H       43 Eigenvalue  sigma_zz      14.3709 (ppm)
H       43 Eigenvector sigma_zz      -0.3290      0.7807     -0.5313
 
H       43 Isotropic:       20.3467 (ppm)
H       43 Anisotropy:      -8.9636 (ppm)
H       43 Asymmetry:        0.5484
 
============
Atom: H       44
============
H       44 Coordinates      2.502   20.390   12.991   A
 
TOTAL Shielding Tensor

              23.4162      2.5855     -1.2516
               0.2851     21.9959      1.7433
              -0.5304      1.6402     21.4896

H       44 Eigenvalue  sigma_xx      24.3182 (ppm)
H       44 Eigenvector sigma_xx       0.8210      0.5653      0.0795
H       44 Eigenvalue  sigma_yy      23.2049 (ppm)
H       44 Eigenvector sigma_yy      -0.4301      0.5210      0.7373
H       44 Eigenvalue  sigma_zz      19.3785 (ppm)
H       44 Eigenvector sigma_zz       0.3754     -0.6395      0.6709
 
H       44 Isotropic:       22.3006 (ppm)
H       44 Anisotropy:      -4.3830 (ppm)
H       44 Asymmetry:        0.3810
 
============
Atom: H       45
============
H       45 Coordinates      4.375   21.651   13.984   A
 
TOTAL Shielding Tensor

              22.1748      1.6618      0.0543
               1.4988     23.6751      1.3891
              -0.7873     -0.1916     22.3292

H       45 Eigenvalue  sigma_xx      20.8943 (ppm)
H       45 Eigenvector sigma_xx      -0.7534      0.5159     -0.4077
H       45 Eigenvalue  sigma_yy      22.5683 (ppm)
H       45 Eigenvector sigma_yy      -0.4163      0.1058      0.9031
H       45 Eigenvalue  sigma_zz      24.7165 (ppm)
H       45 Eigenvector sigma_zz      -0.5091     -0.8501     -0.1350
 
H       45 Isotropic:       22.7264 (ppm)
H       45 Anisotropy:       2.9853 (ppm)
H       45 Asymmetry:        0.8411
 
============
Atom: H       46
============
H       46 Coordinates      6.578   21.742   12.790   A
 
TOTAL Shielding Tensor

              22.0327      0.6522     -1.0325
              -0.1689     23.2206      2.4908
              -0.3656      0.4152     22.0966

H       46 Eigenvalue  sigma_xx      20.7122 (ppm)
H       46 Eigenvector sigma_xx       0.4781     -0.4743      0.7392
H       46 Eigenvalue  sigma_yy      22.4023 (ppm)
H       46 Eigenvector sigma_yy      -0.8731     -0.3482      0.3413
H       46 Eigenvalue  sigma_zz      24.2353 (ppm)
H       46 Eigenvector sigma_zz       0.0955     -0.8086     -0.5806
 
H       46 Isotropic:       22.4500 (ppm)
H       46 Anisotropy:       2.6781 (ppm)
H       46 Asymmetry:        0.9467
 
============
Atom: H       47
============
H       47 Coordinates      6.854   20.571   10.627   A
 
TOTAL Shielding Tensor

              22.9489      1.8645     -0.6242
               1.0000     19.8111     -0.2114
              -0.1693      1.6214     21.9507

H       47 Eigenvalue  sigma_xx      23.5137 (ppm)
H       47 Eigenvector sigma_xx      -0.9347     -0.3461      0.0811
H       47 Eigenvalue  sigma_yy      22.1615 (ppm)
H       47 Eigenvector sigma_yy      -0.0190      0.2766      0.9608
H       47 Eigenvalue  sigma_zz      19.0355 (ppm)
H       47 Eigenvector sigma_zz      -0.3550      0.8965     -0.2651
 
H       47 Isotropic:       21.5702 (ppm)
H       47 Anisotropy:      -3.8021 (ppm)
H       47 Asymmetry:        0.5335
 
============
Atom: H       48
============
H       48 Coordinates      0.858   15.607    8.206   A
 
TOTAL Shielding Tensor

              27.0141      1.7981      1.6839
               1.0553     30.8950      5.1567
              -1.3737      1.2993     28.0510

H       48 Eigenvalue  sigma_xx      25.5939 (ppm)
H       48 Eigenvector sigma_xx      -0.4747      0.5474     -0.6892
H       48 Eigenvalue  sigma_yy      27.1014 (ppm)
H       48 Eigenvector sigma_yy       0.8566      0.1073     -0.5047
H       48 Eigenvalue  sigma_zz      33.2647 (ppm)
H       48 Eigenvector sigma_zz       0.2023      0.8299      0.5199
 
H       48 Isotropic:       28.6534 (ppm)
H       48 Anisotropy:       6.9171 (ppm)
H       48 Asymmetry:        0.3269
 
============
Atom: H       49
============
H       49 Coordinates      1.081   16.453    9.761   A
 
TOTAL Shielding Tensor

              27.1880     -0.6601     -2.0620
               1.6453     25.1246     -0.9005
              -1.4627     -1.1154     33.0515

H       49 Eigenvalue  sigma_xx      24.9587 (ppm)
H       49 Eigenvector sigma_xx       0.1458     -0.9851     -0.0910
H       49 Eigenvalue  sigma_yy      26.7228 (ppm)
H       49 Eigenvector sigma_yy       0.9521      0.1147      0.2834
H       49 Eigenvalue  sigma_zz      33.6827 (ppm)
H       49 Eigenvector sigma_zz      -0.2688     -0.1279      0.9547
 
H       49 Isotropic:       28.4547 (ppm)
H       49 Anisotropy:       7.8420 (ppm)
H       49 Asymmetry:        0.3374
 
============
Atom: H       50
============
H       50 Coordinates      0.443   17.330    8.363   A
 
TOTAL Shielding Tensor

              30.9600     -3.1054      1.3913
              -4.8604     26.2254     -0.8788
               1.5221     -0.6308     25.1504

H       50 Eigenvalue  sigma_xx      23.9548 (ppm)
H       50 Eigenvector sigma_xx       0.5041      0.8607     -0.0708
H       50 Eigenvalue  sigma_yy      24.8348 (ppm)
H       50 Eigenvector sigma_yy      -0.1307      0.1571      0.9789
H       50 Eigenvalue  sigma_zz      33.5461 (ppm)
H       50 Eigenvector sigma_zz       0.8537     -0.4842      0.1916
 
H       50 Isotropic:       27.4453 (ppm)
H       50 Anisotropy:       9.1513 (ppm)
H       50 Asymmetry:        0.1442
 
============
Atom: H       51
============
H       51 Coordinates      2.700   15.570    6.612   A
 
TOTAL Shielding Tensor

              25.6063      0.0798     -0.2897
               1.1489     28.3535      4.8753
              -1.2508      1.1905     25.8182

H       51 Eigenvalue  sigma_xx      23.3680 (ppm)
H       51 Eigenvector sigma_xx       0.4018     -0.5116      0.7595
H       51 Eigenvalue  sigma_yy      26.0355 (ppm)
H       51 Eigenvector sigma_yy      -0.9156     -0.2079      0.3443
H       51 Eigenvalue  sigma_zz      30.3746 (ppm)
H       51 Eigenvector sigma_zz      -0.0183     -0.8337     -0.5519
 
H       51 Isotropic:       26.5927 (ppm)
H       51 Anisotropy:       5.6729 (ppm)
H       51 Asymmetry:        0.7053
 
============
Atom: H       52
============
H       52 Coordinates      6.288   16.464    5.772   A
 
TOTAL Shielding Tensor

              32.6288      0.9390     -0.2959
              -0.6170     25.9317      2.3219
              -2.1496      1.0584     25.7786

H       52 Eigenvalue  sigma_xx      24.0458 (ppm)
H       52 Eigenvector sigma_xx       0.1172     -0.6683      0.7346
H       52 Eigenvalue  sigma_yy      27.4502 (ppm)
H       52 Eigenvector sigma_yy       0.1317      0.7436      0.6555
H       52 Eigenvalue  sigma_zz      32.8431 (ppm)
H       52 Eigenvector sigma_zz      -0.9843      0.0199      0.1751
 
H       52 Isotropic:       28.1130 (ppm)
H       52 Anisotropy:       7.0951 (ppm)
H       52 Asymmetry:        0.7197
 
============
Atom: H       53
============
H       53 Coordinates      5.097   15.132    5.661   A
 
TOTAL Shielding Tensor

              28.2816     -0.7169     -1.7011
               3.2868     30.7754      2.7463
               1.2215      1.1421     23.7736

H       53 Eigenvalue  sigma_xx      31.6941 (ppm)
H       53 Eigenvector sigma_xx      -0.3308     -0.9188     -0.2155
H       53 Eigenvalue  sigma_yy      27.9292 (ppm)
H       53 Eigenvector sigma_yy      -0.9370      0.2926      0.1909
H       53 Eigenvalue  sigma_zz      23.2073 (ppm)
H       53 Eigenvector sigma_zz       0.1124     -0.2651      0.9577
 
H       53 Isotropic:       27.6102 (ppm)
H       53 Anisotropy:      -6.6044 (ppm)
H       53 Asymmetry:        0.8551
 
============
Atom: H       54
============
H       54 Coordinates      4.819   16.632    4.774   A
 
TOTAL Shielding Tensor

              27.5169     -0.2553      0.1294
              -0.9184     25.5455     -1.2646
               1.7132     -0.6083     31.3516

H       54 Eigenvalue  sigma_xx      25.3052 (ppm)
H       54 Eigenvector sigma_xx       0.2082      0.9709      0.1186
H       54 Eigenvalue  sigma_yy      27.3707 (ppm)
H       54 Eigenvector sigma_yy      -0.9501      0.1719      0.2603
H       54 Eigenvalue  sigma_zz      31.7381 (ppm)
H       54 Eigenvector sigma_zz       0.2323     -0.1669      0.9582
 
H       54 Isotropic:       28.1380 (ppm)
H       54 Anisotropy:       5.4001 (ppm)
H       54 Asymmetry:        0.5737
 
============
Atom: H       55
============
H       55 Coordinates      6.033   19.354    8.970   A
 
TOTAL Shielding Tensor

              23.6047      2.4869     -3.8511
               2.7710     15.8217      1.3587
              -5.2891      3.3424     19.1954

H       55 Eigenvalue  sigma_xx      12.6387 (ppm)
H       55 Eigenvector sigma_xx       0.4033     -0.7353      0.5447
H       55 Eigenvalue  sigma_yy      19.4100 (ppm)
H       55 Eigenvector sigma_yy       0.3131      0.6702      0.6729
H       55 Eigenvalue  sigma_zz      26.5732 (ppm)
H       55 Eigenvector sigma_zz      -0.8598     -0.1008      0.5005
 
H       55 Isotropic:       19.5406 (ppm)
H       55 Anisotropy:      10.5489 (ppm)
H       55 Asymmetry:        0.9629
 
============
Atom: H       56
============
H       56 Coordinates      2.679    3.637    2.886   A
 
TOTAL Shielding Tensor

              21.2408      3.5921     -2.5771
              -0.7478     17.8559      3.8678
              -1.7517      4.6136     21.9433

H       56 Eigenvalue  sigma_xx      24.9731 (ppm)
H       56 Eigenvector sigma_xx      -0.3210      0.4366      0.8404
H       56 Eigenvalue  sigma_yy      21.6960 (ppm)
H       56 Eigenvector sigma_yy       0.8881      0.4470      0.1070
H       56 Eigenvalue  sigma_zz      14.3709 (ppm)
H       56 Eigenvector sigma_zz      -0.3290      0.7807     -0.5313
 
H       56 Isotropic:       20.3467 (ppm)
H       56 Anisotropy:      -8.9636 (ppm)
H       56 Asymmetry:        0.5484
 
============
Atom: H       57
============
H       57 Coordinates      2.973    2.411    0.728   A
 
TOTAL Shielding Tensor

              23.4162      2.5855     -1.2516
               0.2851     21.9959      1.7433
              -0.5304      1.6402     21.4896

H       57 Eigenvalue  sigma_xx      24.3182 (ppm)
H       57 Eigenvector sigma_xx       0.8210      0.5653      0.0795
H       57 Eigenvalue  sigma_yy      23.2049 (ppm)
H       57 Eigenvector sigma_yy      -0.4301      0.5210      0.7373
H       57 Eigenvalue  sigma_zz      19.3785 (ppm)
H       57 Eigenvector sigma_zz       0.3754     -0.6395      0.6709
 
H       57 Isotropic:       22.3006 (ppm)
H       57 Anisotropy:      -4.3830 (ppm)
H       57 Asymmetry:        0.3810
 
============
Atom: H       58
============
H       58 Coordinates      1.100    1.149   -0.264   A
 
TOTAL Shielding Tensor

              22.1748      1.6618      0.0543
               1.4988     23.6751      1.3891
              -0.7873     -0.1916     22.3292

H       58 Eigenvalue  sigma_xx      20.8943 (ppm)
H       58 Eigenvector sigma_xx      -0.7534      0.5159     -0.4077
H       58 Eigenvalue  sigma_yy      22.5683 (ppm)
H       58 Eigenvector sigma_yy      -0.4163      0.1058      0.9031
H       58 Eigenvalue  sigma_zz      24.7165 (ppm)
H       58 Eigenvector sigma_zz      -0.5091     -0.8501     -0.1350
 
H       58 Isotropic:       22.7264 (ppm)
H       58 Anisotropy:       2.9853 (ppm)
H       58 Asymmetry:        0.8411
 
============
Atom: H       59
============
H       59 Coordinates     -1.103    1.058    0.930   A
 
TOTAL Shielding Tensor

              22.0327      0.6522     -1.0325
              -0.1689     23.2206      2.4908
              -0.3656      0.4152     22.0966

H       59 Eigenvalue  sigma_xx      20.7122 (ppm)
H       59 Eigenvector sigma_xx       0.4781     -0.4743      0.7392
H       59 Eigenvalue  sigma_yy      22.4023 (ppm)
H       59 Eigenvector sigma_yy      -0.8731     -0.3482      0.3413
H       59 Eigenvalue  sigma_zz      24.2353 (ppm)
H       59 Eigenvector sigma_zz       0.0955     -0.8086     -0.5806
 
H       59 Isotropic:       22.4500 (ppm)
H       59 Anisotropy:       2.6781 (ppm)
H       59 Asymmetry:        0.9467
 
============
Atom: H       60
============
H       60 Coordinates     -1.379    2.230    3.092   A
 
TOTAL Shielding Tensor

              22.9489      1.8645     -0.6242
               1.0000     19.8111     -0.2114
              -0.1693      1.6214     21.9507

H       60 Eigenvalue  sigma_xx      23.5137 (ppm)
H       60 Eigenvector sigma_xx      -0.9347     -0.3461      0.0811
H       60 Eigenvalue  sigma_yy      22.1615 (ppm)
H       60 Eigenvector sigma_yy      -0.0190      0.2766      0.9608
H       60 Eigenvalue  sigma_zz      19.0355 (ppm)
H       60 Eigenvector sigma_zz      -0.3550      0.8965     -0.2651
 
H       60 Isotropic:       21.5702 (ppm)
H       60 Anisotropy:      -3.8021 (ppm)
H       60 Asymmetry:        0.5335
 
============
Atom: H       61
============
H       61 Coordinates      4.617    7.194    5.513   A
 
TOTAL Shielding Tensor

              27.0141      1.7981      1.6839
               1.0553     30.8950      5.1567
              -1.3737      1.2993     28.0510

H       61 Eigenvalue  sigma_xx      25.5939 (ppm)
H       61 Eigenvector sigma_xx      -0.4747      0.5474     -0.6892
H       61 Eigenvalue  sigma_yy      27.1014 (ppm)
H       61 Eigenvector sigma_yy       0.8566      0.1073     -0.5047
H       61 Eigenvalue  sigma_zz      33.2647 (ppm)
H       61 Eigenvector sigma_zz       0.2023      0.8299      0.5199
 
H       61 Isotropic:       28.6534 (ppm)
H       61 Anisotropy:       6.9171 (ppm)
H       61 Asymmetry:        0.3269
 
============
Atom: H       62
============
H       62 Coordinates      4.394    6.348    3.958   A
 
TOTAL Shielding Tensor

              27.1880     -0.6601     -2.0620
               1.6453     25.1246     -0.9005
              -1.4627     -1.1154     33.0515

H       62 Eigenvalue  sigma_xx      24.9587 (ppm)
H       62 Eigenvector sigma_xx       0.1458     -0.9851     -0.0910
H       62 Eigenvalue  sigma_yy      26.7228 (ppm)
H       62 Eigenvector sigma_yy       0.9521      0.1147      0.2834
H       62 Eigenvalue  sigma_zz      33.6827 (ppm)
H       62 Eigenvector sigma_zz      -0.2688     -0.1279      0.9547
 
H       62 Isotropic:       28.4547 (ppm)
H       62 Anisotropy:       7.8420 (ppm)
H       62 Asymmetry:        0.3374
 
============
Atom: H       63
============
H       63 Coordinates      5.032    5.470    5.357   A
 
TOTAL Shielding Tensor

              30.9600     -3.1054      1.3913
              -4.8604     26.2254     -0.8788
               1.5221     -0.6308     25.1504

H       63 Eigenvalue  sigma_xx      23.9548 (ppm)
H       63 Eigenvector sigma_xx       0.5041      0.8607     -0.0708
H       63 Eigenvalue  sigma_yy      24.8348 (ppm)
H       63 Eigenvector sigma_yy      -0.1307      0.1571      0.9789
H       63 Eigenvalue  sigma_zz      33.5461 (ppm)
H       63 Eigenvector sigma_zz       0.8537     -0.4842      0.1916
 
H       63 Isotropic:       27.4453 (ppm)
H       63 Anisotropy:       9.1513 (ppm)
H       63 Asymmetry:        0.1442
 
============
Atom: H       64
============
H       64 Coordinates      2.775    7.231    7.107   A
 
TOTAL Shielding Tensor

              25.6063      0.0798     -0.2897
               1.1489     28.3535      4.8753
              -1.2508      1.1905     25.8182

H       64 Eigenvalue  sigma_xx      23.3680 (ppm)
H       64 Eigenvector sigma_xx       0.4018     -0.5116      0.7595
H       64 Eigenvalue  sigma_yy      26.0355 (ppm)
H       64 Eigenvector sigma_yy      -0.9156     -0.2079      0.3443
H       64 Eigenvalue  sigma_zz      30.3746 (ppm)
H       64 Eigenvector sigma_zz      -0.0183     -0.8337     -0.5519
 
H       64 Isotropic:       26.5927 (ppm)
H       64 Anisotropy:       5.6729 (ppm)
H       64 Asymmetry:        0.7053
 
============
Atom: H       65
============
H       65 Coordinates     -0.813    6.336    7.947   A
 
TOTAL Shielding Tensor

              32.6288      0.9390     -0.2959
              -0.6170     25.9317      2.3219
              -2.1496      1.0584     25.7786

H       65 Eigenvalue  sigma_xx      24.0458 (ppm)
H       65 Eigenvector sigma_xx       0.1172     -0.6683      0.7346
H       65 Eigenvalue  sigma_yy      27.4502 (ppm)
H       65 Eigenvector sigma_yy       0.1317      0.7436      0.6555
H       65 Eigenvalue  sigma_zz      32.8431 (ppm)
H       65 Eigenvector sigma_zz      -0.9843      0.0199      0.1751
 
H       65 Isotropic:       28.1130 (ppm)
H       65 Anisotropy:       7.0951 (ppm)
H       65 Asymmetry:        0.7197
 
============
Atom: H       66
============
H       66 Coordinates      0.378    7.669    8.058   A
 
TOTAL Shielding Tensor

              28.2816     -0.7169     -1.7011
               3.2868     30.7754      2.7463
               1.2215      1.1421     23.7736

H       66 Eigenvalue  sigma_xx      31.6941 (ppm)
H       66 Eigenvector sigma_xx      -0.3308     -0.9188     -0.2155
H       66 Eigenvalue  sigma_yy      27.9292 (ppm)
H       66 Eigenvector sigma_yy      -0.9370      0.2926      0.1909
H       66 Eigenvalue  sigma_zz      23.2073 (ppm)
H       66 Eigenvector sigma_zz       0.1124     -0.2651      0.9577
 
H       66 Isotropic:       27.6102 (ppm)
H       66 Anisotropy:      -6.6044 (ppm)
H       66 Asymmetry:        0.8551
 
============
Atom: H       67
============
H       67 Coordinates      0.656    6.169    8.945   A
 
TOTAL Shielding Tensor

              27.5169     -0.2553      0.1294
              -0.9184     25.5455     -1.2646
               1.7132     -0.6083     31.3516

H       67 Eigenvalue  sigma_xx      25.3052 (ppm)
H       67 Eigenvector sigma_xx       0.2082      0.9709      0.1186
H       67 Eigenvalue  sigma_yy      27.3707 (ppm)
H       67 Eigenvector sigma_yy      -0.9501      0.1719      0.2603
H       67 Eigenvalue  sigma_zz      31.7381 (ppm)
H       67 Eigenvector sigma_zz       0.2323     -0.1669      0.9582
 
H       67 Isotropic:       28.1380 (ppm)
H       67 Anisotropy:       5.4001 (ppm)
H       67 Asymmetry:        0.5737
 
============
Atom: H       68
============
H       68 Coordinates     -0.559    3.446    4.749   A
 
TOTAL Shielding Tensor

              23.6047      2.4869     -3.8511
               2.7710     15.8217      1.3587
              -5.2891      3.3424     19.1954

H       68 Eigenvalue  sigma_xx      12.6387 (ppm)
H       68 Eigenvector sigma_xx       0.4033     -0.7353      0.5447
H       68 Eigenvalue  sigma_yy      19.4100 (ppm)
H       68 Eigenvector sigma_yy       0.3131      0.6702      0.6729
H       68 Eigenvalue  sigma_zz      26.5732 (ppm)
H       68 Eigenvector sigma_zz      -0.8598     -0.1008      0.5005
 
H       68 Isotropic:       19.5406 (ppm)
H       68 Anisotropy:      10.5489 (ppm)
H       68 Asymmetry:        0.9629
 
============
Atom: C        1
============
C        1 Coordinates      0.495   10.983    3.472   A
 
TOTAL Shielding Tensor

              64.9389     29.8642     -5.4399
             -10.1626     70.0071     93.1644
              -9.1074     75.1154     13.2698

C        1 Eigenvalue  sigma_xx     130.6496 (ppm)
C        1 Eigenvector sigma_xx      -0.0578     -0.8131     -0.5793
C        1 Eigenvalue  sigma_yy      65.9211 (ppm)
C        1 Eigenvector sigma_yy      -0.9931     -0.0127      0.1169
C        1 Eigenvalue  sigma_zz     -48.3549 (ppm)
C        1 Eigenvector sigma_zz       0.1024     -0.5820      0.8067
 
C        1 Isotropic:       49.4053 (ppm)
C        1 Anisotropy:    -146.6402 (ppm)
C        1 Asymmetry:        0.6621
 
============
Atom: C        2
============
C        2 Coordinates      1.741   10.880    2.917   A
 
TOTAL Shielding Tensor

              55.0584     31.4598    -13.3879
              67.8569     67.9347     58.9797
             -19.8774     69.2383     20.1850

C        2 Eigenvalue  sigma_xx     128.3351 (ppm)
C        2 Eigenvector sigma_xx      -0.4487     -0.7973     -0.4036
C        2 Eigenvalue  sigma_yy      58.3090 (ppm)
C        2 Eigenvector sigma_yy       0.7926     -0.1464     -0.5919
C        2 Eigenvalue  sigma_zz     -43.4659 (ppm)
C        2 Eigenvector sigma_zz      -0.4129      0.5855     -0.6976
 
C        2 Isotropic:       47.7260 (ppm)
C        2 Anisotropy:    -136.7879 (ppm)
C        2 Asymmetry:        0.7679
 
============
Atom: C        3
============
C        3 Coordinates      1.014   12.612    0.943   A
 
TOTAL Shielding Tensor

              43.0774     34.4488    -11.3994
              57.4713     27.1437     59.3098
              29.9020     64.3766      0.2752

C        3 Eigenvalue  sigma_xx     -55.0818 (ppm)
C        3 Eigenvector sigma_xx      -0.2458      0.6666     -0.7037
C        3 Eigenvalue  sigma_yy      19.6697 (ppm)
C        3 Eigenvector sigma_yy       0.7847     -0.2893     -0.5482
C        3 Eigenvalue  sigma_zz     105.9084 (ppm)
C        3 Eigenvector sigma_zz      -0.5690     -0.6869     -0.4520
 
C        3 Isotropic:       23.4988 (ppm)
C        3 Anisotropy:     123.6145 (ppm)
C        3 Asymmetry:        0.9071
 
============
Atom: C        4
============
C        4 Coordinates     -0.215   12.750    1.505   A
 
TOTAL Shielding Tensor

              35.0972     16.5504     15.6901
               8.5104     43.8977     60.8186
             -13.0204     73.1606     20.3876

C        4 Eigenvalue  sigma_xx     101.8030 (ppm)
C        4 Eigenvector sigma_xx      -0.1556     -0.7615     -0.6292
C        4 Eigenvalue  sigma_yy      34.1486 (ppm)
C        4 Eigenvector sigma_yy      -0.9829      0.0557      0.1757
C        4 Eigenvalue  sigma_zz     -36.5691 (ppm)
C        4 Eigenvector sigma_zz       0.0988     -0.6457      0.7572
 
C        4 Isotropic:       33.1275 (ppm)
C        4 Anisotropy:    -104.5449 (ppm)
C        4 Asymmetry:        0.9707
 
============
Atom: C        5
============
C        5 Coordinates     -1.189   13.716    0.960   A
 
TOTAL Shielding Tensor

             -25.0465     56.7224     19.4055
              65.3340      7.0160     69.8762
              27.5818     71.2515    -31.4247

C        5 Eigenvalue  sigma_xx     -93.2590 (ppm)
C        5 Eigenvector sigma_xx      -0.3906      0.6768     -0.6240
C        5 Eigenvalue  sigma_yy     -50.6196 (ppm)
C        5 Eigenvector sigma_yy       0.7913     -0.0994     -0.6032
C        5 Eigenvalue  sigma_zz      94.4234 (ppm)
C        5 Eigenvector sigma_zz      -0.4703     -0.7294     -0.4968
 
C        5 Isotropic:      -16.4851 (ppm)
C        5 Anisotropy:     166.3627 (ppm)
C        5 Asymmetry:        0.3845
 
============
Atom: C        6
============
C        6 Coordinates     -0.875   14.390   -0.317   A
 
TOTAL Shielding Tensor

              15.2057     42.2222     33.1482
              31.0067     90.7892     82.6318
              43.3429     77.4999     -2.0500

C        6 Eigenvalue  sigma_xx     -52.2812 (ppm)
C        6 Eigenvector sigma_xx       0.2654      0.4182     -0.8687
C        6 Eigenvalue  sigma_yy       0.7528 (ppm)
C        6 Eigenvector sigma_yy       0.9011     -0.4280      0.0692
C        6 Eigenvalue  sigma_zz     155.4733 (ppm)
C        6 Eigenvector sigma_zz       0.3429      0.8012      0.4905
 
C        6 Isotropic:       34.6483 (ppm)
C        6 Anisotropy:     181.2375 (ppm)
C        6 Asymmetry:        0.4389
 
============
Atom: C        7
============
C        7 Coordinates      0.383   14.207   -0.923   A
 
TOTAL Shielding Tensor

              -7.4505     60.2149     15.6732
              66.9693     84.6677     70.1951
               7.2537     71.7097     31.9762

C        7 Eigenvalue  sigma_xx     -49.0971 (ppm)
C        7 Eigenvector sigma_xx       0.7410     -0.5538      0.3799
C        7 Eigenvalue  sigma_yy       2.5706 (ppm)
C        7 Eigenvector sigma_yy       0.5754      0.2321     -0.7842
C        7 Eigenvalue  sigma_zz     155.7199 (ppm)
C        7 Eigenvector sigma_zz       0.3461      0.7997      0.4906
 
C        7 Isotropic:       36.3978 (ppm)
C        7 Anisotropy:     178.9832 (ppm)
C        7 Asymmetry:        0.4330
 
============
Atom: C        8
============
C        8 Coordinates      1.397   13.359   -0.279   A
 
TOTAL Shielding Tensor

             -34.4052     33.8534     24.2192
              31.8235     20.6439     82.7167
              14.1609     87.4141    -36.3222

C        8 Eigenvalue  sigma_xx     -97.7814 (ppm)
C        8 Eigenvector sigma_xx       0.0650     -0.5940      0.8018
C        8 Eigenvalue  sigma_yy     -45.4184 (ppm)
C        8 Eigenvector sigma_yy      -0.9564      0.1922      0.2199
C        8 Eigenvalue  sigma_zz      93.1163 (ppm)
C        8 Eigenvector sigma_zz      -0.2848     -0.7812     -0.5556
 
C        8 Isotropic:      -16.6945 (ppm)
C        8 Anisotropy:     164.7162 (ppm)
C        8 Asymmetry:        0.4768
 
============
Atom: C        9
============
C        9 Coordinates      0.667   14.809   -2.152   A
 
TOTAL Shielding Tensor

             -23.9326     50.5644     67.8713
              61.0281    114.7969     63.6245
              53.6730     68.1350     18.7304

C        9 Eigenvalue  sigma_xx     -67.4492 (ppm)
C        9 Eigenvector sigma_xx      -0.8366      0.0592      0.5446
C        9 Eigenvalue  sigma_yy      -1.4043 (ppm)
C        9 Eigenvector sigma_yy       0.4104     -0.5909      0.6946
C        9 Eigenvalue  sigma_zz     178.4483 (ppm)
C        9 Eigenvector sigma_zz       0.3630      0.8046      0.4700
 
C        9 Isotropic:       36.5316 (ppm)
C        9 Anisotropy:     212.8751 (ppm)
C        9 Asymmetry:        0.4654
 
============
Atom: C       10
============
C       10 Coordinates     -0.298   15.599   -2.773   A
 
TOTAL Shielding Tensor

              22.6464     39.1352     45.7092
              42.4499     98.2020     92.7794
              43.4323     95.3577    -29.1486

C       10 Eigenvalue  sigma_xx     -83.5153 (ppm)
C       10 Eigenvector sigma_xx       0.2143      0.4107     -0.8862
C       10 Eigenvalue  sigma_yy       4.9028 (ppm)
C       10 Eigenvector sigma_yy       0.9068     -0.4209      0.0242
C       10 Eigenvalue  sigma_zz     170.3123 (ppm)
C       10 Eigenvector sigma_zz       0.3631      0.8088      0.4626
 
C       10 Isotropic:       30.5666 (ppm)
C       10 Anisotropy:     209.6185 (ppm)
C       10 Asymmetry:        0.6327
 
============
Atom: C       11
============
C       11 Coordinates     -1.539   15.796   -2.163   A
 
TOTAL Shielding Tensor

             -25.3329     81.6784      7.8411
              81.2951     80.2618     90.6729
               9.2820     85.9096     17.0404

C       11 Eigenvalue  sigma_xx     -86.3555 (ppm)
C       11 Eigenvector sigma_xx      -0.7010      0.5700     -0.4287
C       11 Eigenvalue  sigma_yy     -11.3939 (ppm)
C       11 Eigenvector sigma_yy      -0.6182     -0.1860      0.7637
C       11 Eigenvalue  sigma_zz     169.7188 (ppm)
C       11 Eigenvector sigma_zz      -0.3555     -0.8003     -0.4828
 
C       11 Isotropic:       23.9898 (ppm)
C       11 Anisotropy:     218.5935 (ppm)
C       11 Asymmetry:        0.5144
 
============
Atom: C       12
============
C       12 Coordinates     -1.835   15.192   -0.941   A
 
TOTAL Shielding Tensor

             -33.0527     67.9524     40.7688
              57.9338    112.9758     69.3880
              53.0389     70.3321     24.0634

C       12 Eigenvalue  sigma_xx     -63.5610 (ppm)
C       12 Eigenvector sigma_xx       0.9209     -0.1947     -0.3377
C       12 Eigenvalue  sigma_yy     -12.2560 (ppm)
C       12 Eigenvector sigma_yy       0.1836     -0.5476      0.8163
C       12 Eigenvalue  sigma_zz     179.8035 (ppm)
C       12 Eigenvector sigma_zz       0.3439      0.8137      0.4686
 
C       12 Isotropic:       34.6622 (ppm)
C       12 Anisotropy:     217.7120 (ppm)
C       12 Asymmetry:        0.3535
 
============
Atom: C       13
============
C       13 Coordinates      2.748   10.124    3.567   A
 
TOTAL Shielding Tensor

             118.8780   -131.5787    110.9296
            -126.0692     28.1572    -71.6756
              99.5695    -71.4307     -5.1057

C       13 Eigenvalue  sigma_xx     -65.8696 (ppm)
C       13 Eigenvector sigma_xx       0.6254      0.3128     -0.7149
C       13 Eigenvalue  sigma_yy     -61.3392 (ppm)
C       13 Eigenvector sigma_yy       0.2413      0.7937      0.5584
C       13 Eigenvalue  sigma_zz     269.1383 (ppm)
C       13 Eigenvector sigma_zz       0.7421     -0.5217      0.4209
 
C       13 Isotropic:       47.3098 (ppm)
C       13 Anisotropy:     332.7427 (ppm)
C       13 Asymmetry:        0.0204
 
============
Atom: C       14
============
C       14 Coordinates      0.211   10.288    4.675   A
 
TOTAL Shielding Tensor

             -47.9074     41.3775    -67.1735
              39.3132     24.4136   -139.7787
             -57.8683   -143.0474    169.4911

C       14 Eigenvalue  sigma_xx     -65.9481 (ppm)
C       14 Eigenvector sigma_xx       0.8884     -0.4575     -0.0389
C       14 Eigenvalue  sigma_yy     -61.1759 (ppm)
C       14 Eigenvector sigma_yy       0.3998      0.7292      0.5554
C       14 Eigenvalue  sigma_zz     273.1213 (ppm)
C       14 Eigenvector sigma_zz      -0.2257     -0.5089      0.8307
 
C       14 Isotropic:       48.6658 (ppm)
C       14 Anisotropy:     336.6833 (ppm)
C       14 Asymmetry:        0.0213
 
============
Atom: C       15
============
C       15 Coordinates      4.980   11.818   10.247   A
 
TOTAL Shielding Tensor

              64.9389     29.8642     -5.4399
             -10.1626     70.0071     93.1644
              -9.1074     75.1154     13.2698

C       15 Eigenvalue  sigma_xx     130.6496 (ppm)
C       15 Eigenvector sigma_xx      -0.0578     -0.8131     -0.5793
C       15 Eigenvalue  sigma_yy      65.9211 (ppm)
C       15 Eigenvector sigma_yy      -0.9931     -0.0127      0.1169
C       15 Eigenvalue  sigma_zz     -48.3549 (ppm)
C       15 Eigenvector sigma_zz       0.1024     -0.5820      0.8067
 
C       15 Isotropic:       49.4053 (ppm)
C       15 Anisotropy:    -146.6402 (ppm)
C       15 Asymmetry:        0.6621
 
============
Atom: C       16
============
C       16 Coordinates      3.733   11.920   10.802   A
 
TOTAL Shielding Tensor

              55.0584     31.4598    -13.3879
              67.8569     67.9347     58.9797
             -19.8774     69.2383     20.1850

C       16 Eigenvalue  sigma_xx     128.3351 (ppm)
C       16 Eigenvector sigma_xx      -0.4487     -0.7973     -0.4036
C       16 Eigenvalue  sigma_yy      58.3090 (ppm)
C       16 Eigenvector sigma_yy       0.7926     -0.1464     -0.5919
C       16 Eigenvalue  sigma_zz     -43.4659 (ppm)
C       16 Eigenvector sigma_zz      -0.4129      0.5855     -0.6976
 
C       16 Isotropic:       47.7260 (ppm)
C       16 Anisotropy:    -136.7879 (ppm)
C       16 Asymmetry:        0.7679
 
============
Atom: C       17
============
C       17 Coordinates      4.461   10.189   12.776   A
 
TOTAL Shielding Tensor

              43.0774     34.4488    -11.3994
              57.4713     27.1437     59.3098
              29.9020     64.3766      0.2752

C       17 Eigenvalue  sigma_xx     -55.0818 (ppm)
C       17 Eigenvector sigma_xx      -0.2458      0.6666     -0.7037
C       17 Eigenvalue  sigma_yy      19.6697 (ppm)
C       17 Eigenvector sigma_yy       0.7847     -0.2893     -0.5482
C       17 Eigenvalue  sigma_zz     105.9084 (ppm)
C       17 Eigenvector sigma_zz      -0.5690     -0.6869     -0.4520
 
C       17 Isotropic:       23.4988 (ppm)
C       17 Anisotropy:     123.6145 (ppm)
C       17 Asymmetry:        0.9071
 
============
Atom: C       18
============
C       18 Coordinates      5.690   10.050   12.214   A
 
TOTAL Shielding Tensor

              35.0972     16.5504     15.6901
               8.5104     43.8977     60.8186
             -13.0204     73.1606     20.3876

C       18 Eigenvalue  sigma_xx     101.8030 (ppm)
C       18 Eigenvector sigma_xx      -0.1556     -0.7615     -0.6292
C       18 Eigenvalue  sigma_yy      34.1486 (ppm)
C       18 Eigenvector sigma_yy      -0.9829      0.0557      0.1757
C       18 Eigenvalue  sigma_zz     -36.5691 (ppm)
C       18 Eigenvector sigma_zz       0.0988     -0.6457      0.7572
 
C       18 Isotropic:       33.1275 (ppm)
C       18 Anisotropy:    -104.5449 (ppm)
C       18 Asymmetry:        0.9707
 
============
Atom: C       19
============
C       19 Coordinates      6.664    9.085   12.759   A
 
TOTAL Shielding Tensor

             -25.0465     56.7224     19.4055
              65.3340      7.0160     69.8762
              27.5818     71.2515    -31.4247

C       19 Eigenvalue  sigma_xx     -93.2590 (ppm)
C       19 Eigenvector sigma_xx      -0.3906      0.6768     -0.6240
C       19 Eigenvalue  sigma_yy     -50.6196 (ppm)
C       19 Eigenvector sigma_yy       0.7913     -0.0994     -0.6032
C       19 Eigenvalue  sigma_zz      94.4234 (ppm)
C       19 Eigenvector sigma_zz      -0.4703     -0.7294     -0.4968
 
C       19 Isotropic:      -16.4851 (ppm)
C       19 Anisotropy:     166.3627 (ppm)
C       19 Asymmetry:        0.3845
 
============
Atom: C       20
============
C       20 Coordinates      6.350    8.411   14.036   A
 
TOTAL Shielding Tensor

              15.2057     42.2222     33.1482
              31.0067     90.7892     82.6318
              43.3429     77.4999     -2.0500

C       20 Eigenvalue  sigma_xx     -52.2812 (ppm)
C       20 Eigenvector sigma_xx       0.2654      0.4182     -0.8687
C       20 Eigenvalue  sigma_yy       0.7528 (ppm)
C       20 Eigenvector sigma_yy       0.9011     -0.4280      0.0692
C       20 Eigenvalue  sigma_zz     155.4733 (ppm)
C       20 Eigenvector sigma_zz       0.3429      0.8012      0.4905
 
C       20 Isotropic:       34.6483 (ppm)
C       20 Anisotropy:     181.2375 (ppm)
C       20 Asymmetry:        0.4389
 
============
Atom: C       21
============
C       21 Coordinates      5.092    8.593   14.642   A
 
TOTAL Shielding Tensor

              -7.4505     60.2149     15.6732
              66.9693     84.6677     70.1951
               7.2537     71.7097     31.9762

C       21 Eigenvalue  sigma_xx     -49.0971 (ppm)
C       21 Eigenvector sigma_xx       0.7410     -0.5538      0.3799
C       21 Eigenvalue  sigma_yy       2.5706 (ppm)
C       21 Eigenvector sigma_yy       0.5754      0.2321     -0.7842
C       21 Eigenvalue  sigma_zz     155.7199 (ppm)
C       21 Eigenvector sigma_zz       0.3461      0.7997      0.4906
 
C       21 Isotropic:       36.3978 (ppm)
C       21 Anisotropy:     178.9832 (ppm)
C       21 Asymmetry:        0.4330
 
============
Atom: C       22
============
C       22 Coordinates      4.078    9.441   13.999   A
 
TOTAL Shielding Tensor

             -34.4052     33.8534     24.2192
              31.8235     20.6439     82.7167
              14.1609     87.4141    -36.3222

C       22 Eigenvalue  sigma_xx     -97.7814 (ppm)
C       22 Eigenvector sigma_xx       0.0650     -0.5940      0.8018
C       22 Eigenvalue  sigma_yy     -45.4184 (ppm)
C       22 Eigenvector sigma_yy      -0.9564      0.1922      0.2199
C       22 Eigenvalue  sigma_zz      93.1163 (ppm)
C       22 Eigenvector sigma_zz      -0.2848     -0.7812     -0.5556
 
C       22 Isotropic:      -16.6945 (ppm)
C       22 Anisotropy:     164.7162 (ppm)
C       22 Asymmetry:        0.4768
 
============
Atom: C       23
============
C       23 Coordinates      4.808    7.992   15.872   A
 
TOTAL Shielding Tensor

             -23.9326     50.5644     67.8713
              61.0281    114.7969     63.6245
              53.6730     68.1350     18.7304

C       23 Eigenvalue  sigma_xx     -67.4492 (ppm)
C       23 Eigenvector sigma_xx      -0.8366      0.0592      0.5446
C       23 Eigenvalue  sigma_yy      -1.4043 (ppm)
C       23 Eigenvector sigma_yy       0.4104     -0.5909      0.6946
C       23 Eigenvalue  sigma_zz     178.4483 (ppm)
C       23 Eigenvector sigma_zz       0.3630      0.8046      0.4700
 
C       23 Isotropic:       36.5316 (ppm)
C       23 Anisotropy:     212.8751 (ppm)
C       23 Asymmetry:        0.4654
 
============
Atom: C       24
============
C       24 Coordinates      5.772    7.202   16.492   A
 
TOTAL Shielding Tensor

              22.6464     39.1352     45.7092
              42.4499     98.2020     92.7794
              43.4323     95.3577    -29.1486

C       24 Eigenvalue  sigma_xx     -83.5153 (ppm)
C       24 Eigenvector sigma_xx       0.2143      0.4107     -0.8862
C       24 Eigenvalue  sigma_yy       4.9028 (ppm)
C       24 Eigenvector sigma_yy       0.9068     -0.4209      0.0242
C       24 Eigenvalue  sigma_zz     170.3123 (ppm)
C       24 Eigenvector sigma_zz       0.3631      0.8088      0.4626
 
C       24 Isotropic:       30.5666 (ppm)
C       24 Anisotropy:     209.6185 (ppm)
C       24 Asymmetry:        0.6327
 
============
Atom: C       25
============
C       25 Coordinates      7.014    7.004   15.882   A
 
TOTAL Shielding Tensor

             -25.3329     81.6784      7.8411
              81.2951     80.2618     90.6729
               9.2820     85.9096     17.0404

C       25 Eigenvalue  sigma_xx     -86.3555 (ppm)
C       25 Eigenvector sigma_xx      -0.7010      0.5700     -0.4287
C       25 Eigenvalue  sigma_yy     -11.3939 (ppm)
C       25 Eigenvector sigma_yy      -0.6182     -0.1860      0.7637
C       25 Eigenvalue  sigma_zz     169.7188 (ppm)
C       25 Eigenvector sigma_zz      -0.3555     -0.8003     -0.4828
 
C       25 Isotropic:       23.9898 (ppm)
C       25 Anisotropy:     218.5935 (ppm)
C       25 Asymmetry:        0.5144
 
============
Atom: C       26
============
C       26 Coordinates      7.309    7.609   14.660   A
 
TOTAL Shielding Tensor

             -33.0527     67.9524     40.7688
              57.9338    112.9758     69.3880
              53.0389     70.3321     24.0634

C       26 Eigenvalue  sigma_xx     -63.5610 (ppm)
C       26 Eigenvector sigma_xx       0.9209     -0.1947     -0.3377
C       26 Eigenvalue  sigma_yy     -12.2560 (ppm)
C       26 Eigenvector sigma_yy       0.1836     -0.5476      0.8163
C       26 Eigenvalue  sigma_zz     179.8035 (ppm)
C       26 Eigenvector sigma_zz       0.3439      0.8137      0.4686
 
C       26 Isotropic:       34.6622 (ppm)
C       26 Anisotropy:     217.7120 (ppm)
C       26 Asymmetry:        0.3535
 
============
Atom: C       27
============
C       27 Coordinates      2.727   12.677   10.153   A
 
TOTAL Shielding Tensor

             118.8780   -131.5787    110.9296
            -126.0692     28.1572    -71.6756
              99.5695    -71.4307     -5.1057

C       27 Eigenvalue  sigma_xx     -65.8696 (ppm)
C       27 Eigenvector sigma_xx       0.6254      0.3128     -0.7149
C       27 Eigenvalue  sigma_yy     -61.3392 (ppm)
C       27 Eigenvector sigma_yy       0.2413      0.7937      0.5584
C       27 Eigenvalue  sigma_zz     269.1383 (ppm)
C       27 Eigenvector sigma_zz       0.7421     -0.5217      0.4209
 
C       27 Isotropic:       47.3098 (ppm)
C       27 Anisotropy:     332.7427 (ppm)
C       27 Asymmetry:        0.0204
 
============
Atom: C       28
============
C       28 Coordinates      5.263   12.512    9.044   A
 
TOTAL Shielding Tensor

             -47.9074     41.3775    -67.1735
              39.3132     24.4136   -139.7787
             -57.8683   -143.0474    169.4911

C       28 Eigenvalue  sigma_xx     -65.9481 (ppm)
C       28 Eigenvector sigma_xx       0.8884     -0.4575     -0.0389
C       28 Eigenvalue  sigma_yy     -61.1759 (ppm)
C       28 Eigenvector sigma_yy       0.3998      0.7292      0.5554
C       28 Eigenvalue  sigma_zz     273.1213 (ppm)
C       28 Eigenvector sigma_zz      -0.2257     -0.5089      0.8307
 
C       28 Isotropic:       48.6658 (ppm)
C       28 Anisotropy:     336.6833 (ppm)
C       28 Asymmetry:        0.0213
 
============
Atom: C       29
============
C       29 Coordinates      3.232   23.218   10.332   A
 
TOTAL Shielding Tensor

              64.9389    -29.8642     -5.4399
              10.1626     70.0071    -93.1644
              -9.1074    -75.1154     13.2698

C       29 Eigenvalue  sigma_xx     130.6496 (ppm)
C       29 Eigenvector sigma_xx       0.0578     -0.8131      0.5793
C       29 Eigenvalue  sigma_yy      65.9211 (ppm)
C       29 Eigenvector sigma_yy      -0.9931      0.0127      0.1169
C       29 Eigenvalue  sigma_zz     -48.3549 (ppm)
C       29 Eigenvector sigma_zz       0.1024      0.5820      0.8067
 
C       29 Isotropic:       49.4053 (ppm)
C       29 Anisotropy:    -146.6402 (ppm)
C       29 Asymmetry:        0.6621
 
============
Atom: C       30
============
C       30 Coordinates      4.479   23.320    9.776   A
 
TOTAL Shielding Tensor

              55.0584    -31.4598    -13.3879
             -67.8569     67.9347    -58.9797
             -19.8774    -69.2383     20.1850

C       30 Eigenvalue  sigma_xx     128.3351 (ppm)
C       30 Eigenvector sigma_xx      -0.4487      0.7973     -0.4036
C       30 Eigenvalue  sigma_yy      58.3090 (ppm)
C       30 Eigenvector sigma_yy       0.7926      0.1464     -0.5919
C       30 Eigenvalue  sigma_zz     -43.4659 (ppm)
C       30 Eigenvector sigma_zz       0.4129      0.5855      0.6976
 
C       30 Isotropic:       47.7260 (ppm)
C       30 Anisotropy:    -136.7879 (ppm)
C       30 Asymmetry:        0.7679
 
============
Atom: C       31
============
C       31 Coordinates      3.752   21.589    7.803   A
 
TOTAL Shielding Tensor

              43.0774    -34.4488    -11.3994
             -57.4713     27.1437    -59.3098
              29.9020    -64.3766      0.2752

C       31 Eigenvalue  sigma_xx     -55.0818 (ppm)
C       31 Eigenvector sigma_xx       0.2458      0.6666      0.7037
C       31 Eigenvalue  sigma_yy      19.6697 (ppm)
C       31 Eigenvector sigma_yy       0.7847      0.2893     -0.5482
C       31 Eigenvalue  sigma_zz     105.9084 (ppm)
C       31 Eigenvector sigma_zz      -0.5690      0.6869     -0.4520
 
C       31 Isotropic:       23.4988 (ppm)
C       31 Anisotropy:     123.6145 (ppm)
C       31 Asymmetry:        0.9071
 
============
Atom: C       32
============
C       32 Coordinates      2.522   21.451    8.365   A
 
TOTAL Shielding Tensor

              35.0972    -16.5504     15.6901
              -8.5104     43.8977    -60.8186
             -13.0204    -73.1606     20.3876

C       32 Eigenvalue  sigma_xx     101.8030 (ppm)
C       32 Eigenvector sigma_xx      -0.1556      0.7615     -0.6292
C       32 Eigenvalue  sigma_yy      34.1486 (ppm)
C       32 Eigenvector sigma_yy       0.9829      0.0557     -0.1757
C       32 Eigenvalue  sigma_zz     -36.5691 (ppm)
C       32 Eigenvector sigma_zz       0.0988      0.6457      0.7572
 
C       32 Isotropic:       33.1275 (ppm)
C       32 Anisotropy:    -104.5449 (ppm)
C       32 Asymmetry:        0.9707
 
============
Atom: C       33
============
C       33 Coordinates      1.548   20.485    7.820   A
 
TOTAL Shielding Tensor

             -25.0465    -56.7224     19.4055
             -65.3340      7.0160    -69.8762
              27.5818    -71.2515    -31.4247

C       33 Eigenvalue  sigma_xx     -93.2590 (ppm)
C       33 Eigenvector sigma_xx       0.3906      0.6768      0.6240
C       33 Eigenvalue  sigma_yy     -50.6196 (ppm)
C       33 Eigenvector sigma_yy       0.7913      0.0994     -0.6032
C       33 Eigenvalue  sigma_zz      94.4234 (ppm)
C       33 Eigenvector sigma_zz      -0.4703      0.7294     -0.4968
 
C       33 Isotropic:      -16.4851 (ppm)
C       33 Anisotropy:     166.3627 (ppm)
C       33 Asymmetry:        0.3845
 
============
Atom: C       34
============
C       34 Coordinates      1.862   19.811    6.543   A
 
TOTAL Shielding Tensor

              15.2057    -42.2222     33.1482
             -31.0067     90.7892    -82.6318
              43.3429    -77.4999     -2.0500

C       34 Eigenvalue  sigma_xx     -52.2812 (ppm)
C       34 Eigenvector sigma_xx      -0.2654      0.4182      0.8687
C       34 Eigenvalue  sigma_yy       0.7528 (ppm)
C       34 Eigenvector sigma_yy       0.9011      0.4280      0.0692
C       34 Eigenvalue  sigma_zz     155.4733 (ppm)
C       34 Eigenvector sigma_zz       0.3429     -0.8012      0.4905
 
C       34 Isotropic:       34.6483 (ppm)
C       34 Anisotropy:     181.2375 (ppm)
C       34 Asymmetry:        0.4389
 
============
Atom: C       35
============
C       35 Coordinates      3.120   19.993    5.937   A
 
TOTAL Shielding Tensor

              -7.4505    -60.2149     15.6732
             -66.9693     84.6677    -70.1951
               7.2537    -71.7097     31.9762

C       35 Eigenvalue  sigma_xx     -49.0971 (ppm)
C       35 Eigenvector sigma_xx       0.7410      0.5538      0.3799
C       35 Eigenvalue  sigma_yy       2.5706 (ppm)
C       35 Eigenvector sigma_yy      -0.5754      0.2321      0.7842
C       35 Eigenvalue  sigma_zz     155.7199 (ppm)
C       35 Eigenvector sigma_zz       0.3461     -0.7997      0.4906
 
C       35 Isotropic:       36.3978 (ppm)
C       35 Anisotropy:     178.9832 (ppm)
C       35 Asymmetry:        0.4330
 
============
Atom: C       36
============
C       36 Coordinates      4.134   20.842    6.580   A
 
TOTAL Shielding Tensor

             -34.4052    -33.8534     24.2192
             -31.8235     20.6439    -82.7167
              14.1609    -87.4141    -36.3222

C       36 Eigenvalue  sigma_xx     -97.7814 (ppm)
C       36 Eigenvector sigma_xx       0.0650      0.5940      0.8018
C       36 Eigenvalue  sigma_yy     -45.4184 (ppm)
C       36 Eigenvector sigma_yy       0.9564      0.1922     -0.2199
C       36 Eigenvalue  sigma_zz      93.1163 (ppm)
C       36 Eigenvector sigma_zz      -0.2848      0.7812     -0.5556
 
C       36 Isotropic:      -16.6945 (ppm)
C       36 Anisotropy:     164.7162 (ppm)
C       36 Asymmetry:        0.4768
 
============
Atom: C       37
============
C       37 Coordinates      3.405   19.392    4.707   A
 
TOTAL Shielding Tensor

             -23.9326    -50.5644     67.8713
             -61.0281    114.7969    -63.6245
              53.6730    -68.1350     18.7304

C       37 Eigenvalue  sigma_xx     -67.4492 (ppm)
C       37 Eigenvector sigma_xx       0.8366      0.0592     -0.5446
C       37 Eigenvalue  sigma_yy      -1.4043 (ppm)
C       37 Eigenvector sigma_yy       0.4104      0.5909      0.6946
C       37 Eigenvalue  sigma_zz     178.4483 (ppm)
C       37 Eigenvector sigma_zz       0.3630     -0.8046      0.4700
 
C       37 Isotropic:       36.5316 (ppm)
C       37 Anisotropy:     212.8751 (ppm)
C       37 Asymmetry:        0.4654
 
============
Atom: C       38
============
C       38 Coordinates      2.440   18.602    4.087   A
 
TOTAL Shielding Tensor

              22.6464    -39.1352     45.7092
             -42.4499     98.2020    -92.7794
              43.4323    -95.3577    -29.1486

C       38 Eigenvalue  sigma_xx     -83.5153 (ppm)
C       38 Eigenvector sigma_xx      -0.2143      0.4107      0.8862
C       38 Eigenvalue  sigma_yy       4.9028 (ppm)
C       38 Eigenvector sigma_yy       0.9068      0.4209      0.0242
C       38 Eigenvalue  sigma_zz     170.3123 (ppm)
C       38 Eigenvector sigma_zz       0.3631     -0.8088      0.4626
 
C       38 Isotropic:       30.5666 (ppm)
C       38 Anisotropy:     209.6185 (ppm)
C       38 Asymmetry:        0.6327
 
============
Atom: C       39
============
C       39 Coordinates      1.198   18.405    4.697   A
 
TOTAL Shielding Tensor

             -25.3329    -81.6784      7.8411
             -81.2951     80.2618    -90.6729
               9.2820    -85.9096     17.0404

C       39 Eigenvalue  sigma_xx     -86.3555 (ppm)
C       39 Eigenvector sigma_xx      -0.7010     -0.5700     -0.4287
C       39 Eigenvalue  sigma_yy     -11.3939 (ppm)
C       39 Eigenvector sigma_yy       0.6182     -0.1860     -0.7637
C       39 Eigenvalue  sigma_zz     169.7188 (ppm)
C       39 Eigenvector sigma_zz      -0.3555      0.8003     -0.4828
 
C       39 Isotropic:       23.9898 (ppm)
C       39 Anisotropy:     218.5935 (ppm)
C       39 Asymmetry:        0.5144
 
============
Atom: C       40
============
C       40 Coordinates      0.903   19.009    5.919   A
 
TOTAL Shielding Tensor

             -33.0527    -67.9524     40.7688
             -57.9338    112.9758    -69.3880
              53.0389    -70.3321     24.0634

C       40 Eigenvalue  sigma_xx     -63.5610 (ppm)
C       40 Eigenvector sigma_xx      -0.9209     -0.1947      0.3377
C       40 Eigenvalue  sigma_yy     -12.2560 (ppm)
C       40 Eigenvector sigma_yy       0.1836      0.5476      0.8163
C       40 Eigenvalue  sigma_zz     179.8035 (ppm)
C       40 Eigenvector sigma_zz       0.3439     -0.8137      0.4686
 
C       40 Isotropic:       34.6622 (ppm)
C       40 Anisotropy:     217.7120 (ppm)
C       40 Asymmetry:        0.3535
 
============
Atom: C       41
============
C       41 Coordinates      5.485   24.077   10.426   A
 
TOTAL Shielding Tensor

             118.8780    131.5787    110.9296
             126.0692     28.1572     71.6756
              99.5695     71.4307     -5.1057

C       41 Eigenvalue  sigma_xx     -65.8696 (ppm)
C       41 Eigenvector sigma_xx      -0.6254      0.3128      0.7149
C       41 Eigenvalue  sigma_yy     -61.3392 (ppm)
C       41 Eigenvector sigma_yy       0.2413     -0.7937      0.5584
C       41 Eigenvalue  sigma_zz     269.1383 (ppm)
C       41 Eigenvector sigma_zz       0.7421      0.5217      0.4209
 
C       41 Isotropic:       47.3098 (ppm)
C       41 Anisotropy:     332.7427 (ppm)
C       41 Asymmetry:        0.0204
 
============
Atom: C       42
============
C       42 Coordinates      2.949   23.913   11.535   A
 
TOTAL Shielding Tensor

             -47.9074    -41.3775    -67.1735
             -39.3132     24.4136    139.7787
             -57.8683    143.0474    169.4911

C       42 Eigenvalue  sigma_xx     -65.9481 (ppm)
C       42 Eigenvector sigma_xx       0.8884      0.4575     -0.0389
C       42 Eigenvalue  sigma_yy     -61.1759 (ppm)
C       42 Eigenvector sigma_yy      -0.3998      0.7292     -0.5554
C       42 Eigenvalue  sigma_zz     273.1213 (ppm)
C       42 Eigenvector sigma_zz      -0.2257      0.5089      0.8307
 
C       42 Isotropic:       48.6658 (ppm)
C       42 Anisotropy:     336.6833 (ppm)
C       42 Asymmetry:        0.0213
 
============
Atom: C       43
============
C       43 Coordinates      2.243   -0.417    3.387   A
 
TOTAL Shielding Tensor

              64.9389    -29.8642     -5.4399
              10.1626     70.0071    -93.1644
              -9.1074    -75.1154     13.2698

C       43 Eigenvalue  sigma_xx     130.6496 (ppm)
C       43 Eigenvector sigma_xx       0.0578     -0.8131      0.5793
C       43 Eigenvalue  sigma_yy      65.9211 (ppm)
C       43 Eigenvector sigma_yy      -0.9931      0.0127      0.1169
C       43 Eigenvalue  sigma_zz     -48.3549 (ppm)
C       43 Eigenvector sigma_zz       0.1024      0.5820      0.8067
 
C       43 Isotropic:       49.4053 (ppm)
C       43 Anisotropy:    -146.6402 (ppm)
C       43 Asymmetry:        0.6621
 
============
Atom: C       44
============
C       44 Coordinates      0.996   -0.520    3.943   A
 
TOTAL Shielding Tensor

              55.0584    -31.4598    -13.3879
             -67.8569     67.9347    -58.9797
             -19.8774    -69.2383     20.1850

C       44 Eigenvalue  sigma_xx     128.3351 (ppm)
C       44 Eigenvector sigma_xx      -0.4487      0.7973     -0.4036
C       44 Eigenvalue  sigma_yy      58.3090 (ppm)
C       44 Eigenvector sigma_yy       0.7926      0.1464     -0.5919
C       44 Eigenvalue  sigma_zz     -43.4659 (ppm)
C       44 Eigenvector sigma_zz       0.4129      0.5855      0.6976
 
C       44 Isotropic:       47.7260 (ppm)
C       44 Anisotropy:    -136.7879 (ppm)
C       44 Asymmetry:        0.7679
 
============
Atom: C       45
============
C       45 Coordinates      1.723    1.211    5.917   A
 
TOTAL Shielding Tensor

              43.0774    -34.4488    -11.3994
             -57.4713     27.1437    -59.3098
              29.9020    -64.3766      0.2752

C       45 Eigenvalue  sigma_xx     -55.0818 (ppm)
C       45 Eigenvector sigma_xx       0.2458      0.6666      0.7037
C       45 Eigenvalue  sigma_yy      19.6697 (ppm)
C       45 Eigenvector sigma_yy       0.7847      0.2893     -0.5482
C       45 Eigenvalue  sigma_zz     105.9084 (ppm)
C       45 Eigenvector sigma_zz      -0.5690      0.6869     -0.4520
 
C       45 Isotropic:       23.4988 (ppm)
C       45 Anisotropy:     123.6145 (ppm)
C       45 Asymmetry:        0.9071
 
============
Atom: C       46
============
C       46 Coordinates      2.953    1.350    5.355   A
 
TOTAL Shielding Tensor

              35.0972    -16.5504     15.6901
              -8.5104     43.8977    -60.8186
             -13.0204    -73.1606     20.3876

C       46 Eigenvalue  sigma_xx     101.8030 (ppm)
C       46 Eigenvector sigma_xx      -0.1556      0.7615     -0.6292
C       46 Eigenvalue  sigma_yy      34.1486 (ppm)
C       46 Eigenvector sigma_yy       0.9829      0.0557     -0.1757
C       46 Eigenvalue  sigma_zz     -36.5691 (ppm)
C       46 Eigenvector sigma_zz       0.0988      0.6457      0.7572
 
C       46 Isotropic:       33.1275 (ppm)
C       46 Anisotropy:    -104.5449 (ppm)
C       46 Asymmetry:        0.9707
 
============
Atom: C       47
============
C       47 Coordinates      3.926    2.315    5.900   A
 
TOTAL Shielding Tensor

             -25.0465    -56.7224     19.4055
             -65.3340      7.0160    -69.8762
              27.5818    -71.2515    -31.4247

C       47 Eigenvalue  sigma_xx     -93.2590 (ppm)
C       47 Eigenvector sigma_xx       0.3906      0.6768      0.6240
C       47 Eigenvalue  sigma_yy     -50.6196 (ppm)
C       47 Eigenvector sigma_yy       0.7913      0.0994     -0.6032
C       47 Eigenvalue  sigma_zz      94.4234 (ppm)
C       47 Eigenvector sigma_zz      -0.4703      0.7294     -0.4968
 
C       47 Isotropic:      -16.4851 (ppm)
C       47 Anisotropy:     166.3627 (ppm)
C       47 Asymmetry:        0.3845
 
============
Atom: C       48
============
C       48 Coordinates      3.613    2.989    7.176   A
 
TOTAL Shielding Tensor

              15.2057    -42.2222     33.1482
             -31.0067     90.7892    -82.6318
              43.3429    -77.4999     -2.0500

C       48 Eigenvalue  sigma_xx     -52.2812 (ppm)
C       48 Eigenvector sigma_xx      -0.2654      0.4182      0.8687
C       48 Eigenvalue  sigma_yy       0.7528 (ppm)
C       48 Eigenvector sigma_yy       0.9011      0.4280      0.0692
C       48 Eigenvalue  sigma_zz     155.4733 (ppm)
C       48 Eigenvector sigma_zz       0.3429     -0.8012      0.4905
 
C       48 Isotropic:       34.6483 (ppm)
C       48 Anisotropy:     181.2375 (ppm)
C       48 Asymmetry:        0.4389
 
============
Atom: C       49
============
C       49 Coordinates      2.354    2.807    7.783   A
 
TOTAL Shielding Tensor

              -7.4505    -60.2149     15.6732
             -66.9693     84.6677    -70.1951
               7.2537    -71.7097     31.9762

C       49 Eigenvalue  sigma_xx     -49.0971 (ppm)
C       49 Eigenvector sigma_xx       0.7410      0.5538      0.3799
C       49 Eigenvalue  sigma_yy       2.5706 (ppm)
C       49 Eigenvector sigma_yy      -0.5754      0.2321      0.7842
C       49 Eigenvalue  sigma_zz     155.7199 (ppm)
C       49 Eigenvector sigma_zz       0.3461     -0.7997      0.4906
 
C       49 Isotropic:       36.3978 (ppm)
C       49 Anisotropy:     178.9832 (ppm)
C       49 Asymmetry:        0.4330
 
============
Atom: C       50
============
C       50 Coordinates      1.341    1.959    7.139   A
 
TOTAL Shielding Tensor

             -34.4052    -33.8534     24.2192
             -31.8235     20.6439    -82.7167
              14.1609    -87.4141    -36.3222

C       50 Eigenvalue  sigma_xx     -97.7814 (ppm)
C       50 Eigenvector sigma_xx       0.0650      0.5940      0.8018
C       50 Eigenvalue  sigma_yy     -45.4184 (ppm)
C       50 Eigenvector sigma_yy       0.9564      0.1922     -0.2199
C       50 Eigenvalue  sigma_zz      93.1163 (ppm)
C       50 Eigenvector sigma_zz      -0.2848      0.7812     -0.5556
 
C       50 Isotropic:      -16.6945 (ppm)
C       50 Anisotropy:     164.7162 (ppm)
C       50 Asymmetry:        0.4768
 
============
Atom: C       51
============
C       51 Coordinates      2.070    3.409    9.012   A
 
TOTAL Shielding Tensor

             -23.9326    -50.5644     67.8713
             -61.0281    114.7969    -63.6245
              53.6730    -68.1350     18.7304

C       51 Eigenvalue  sigma_xx     -67.4492 (ppm)
C       51 Eigenvector sigma_xx       0.8366      0.0592     -0.5446
C       51 Eigenvalue  sigma_yy      -1.4043 (ppm)
C       51 Eigenvector sigma_yy       0.4104      0.5909      0.6946
C       51 Eigenvalue  sigma_zz     178.4483 (ppm)
C       51 Eigenvector sigma_zz       0.3630     -0.8046      0.4700
 
C       51 Isotropic:       36.5316 (ppm)
C       51 Anisotropy:     212.8751 (ppm)
C       51 Asymmetry:        0.4654
 
============
Atom: C       52
============
C       52 Coordinates      3.035    4.199    9.632   A
 
TOTAL Shielding Tensor

              22.6464    -39.1352     45.7092
             -42.4499     98.2020    -92.7794
              43.4323    -95.3577    -29.1486

C       52 Eigenvalue  sigma_xx     -83.5153 (ppm)
C       52 Eigenvector sigma_xx      -0.2143      0.4107      0.8862
C       52 Eigenvalue  sigma_yy       4.9028 (ppm)
C       52 Eigenvector sigma_yy       0.9068      0.4209      0.0242
C       52 Eigenvalue  sigma_zz     170.3123 (ppm)
C       52 Eigenvector sigma_zz       0.3631     -0.8088      0.4626
 
C       52 Isotropic:       30.5666 (ppm)
C       52 Anisotropy:     209.6185 (ppm)
C       52 Asymmetry:        0.6327
 
============
Atom: C       53
============
C       53 Coordinates      4.277    4.396    9.023   A
 
TOTAL Shielding Tensor

             -25.3329    -81.6784      7.8411
             -81.2951     80.2618    -90.6729
               9.2820    -85.9096     17.0404

C       53 Eigenvalue  sigma_xx     -86.3555 (ppm)
C       53 Eigenvector sigma_xx      -0.7010     -0.5700     -0.4287
C       53 Eigenvalue  sigma_yy     -11.3939 (ppm)
C       53 Eigenvector sigma_yy       0.6182     -0.1860     -0.7637
C       53 Eigenvalue  sigma_zz     169.7188 (ppm)
C       53 Eigenvector sigma_zz      -0.3555      0.8003     -0.4828
 
C       53 Isotropic:       23.9898 (ppm)
C       53 Anisotropy:     218.5935 (ppm)
C       53 Asymmetry:        0.5144
 
============
Atom: C       54
============
C       54 Coordinates      4.572    3.792    7.800   A
 
TOTAL Shielding Tensor

             -33.0527    -67.9524     40.7688
             -57.9338    112.9758    -69.3880
              53.0389    -70.3321     24.0634

C       54 Eigenvalue  sigma_xx     -63.5610 (ppm)
C       54 Eigenvector sigma_xx      -0.9209     -0.1947      0.3377
C       54 Eigenvalue  sigma_yy     -12.2560 (ppm)
C       54 Eigenvector sigma_yy       0.1836      0.5476      0.8163
C       54 Eigenvalue  sigma_zz     179.8035 (ppm)
C       54 Eigenvector sigma_zz       0.3439     -0.8137      0.4686
 
C       54 Isotropic:       34.6622 (ppm)
C       54 Anisotropy:     217.7120 (ppm)
C       54 Asymmetry:        0.3535
 
============
Atom: C       55
============
C       55 Coordinates     -0.010   -1.276    3.293   A
 
TOTAL Shielding Tensor

             118.8780    131.5787    110.9296
             126.0692     28.1572     71.6756
              99.5695     71.4307     -5.1057

C       55 Eigenvalue  sigma_xx     -65.8696 (ppm)
C       55 Eigenvector sigma_xx      -0.6254      0.3128      0.7149
C       55 Eigenvalue  sigma_yy     -61.3392 (ppm)
C       55 Eigenvector sigma_yy       0.2413     -0.7937      0.5584
C       55 Eigenvalue  sigma_zz     269.1383 (ppm)
C       55 Eigenvector sigma_zz       0.7421      0.5217      0.4209
 
C       55 Isotropic:       47.3098 (ppm)
C       55 Anisotropy:     332.7427 (ppm)
C       55 Asymmetry:        0.0204
 
============
Atom: C       56
============
C       56 Coordinates      2.526   -1.112    2.184   A
 
TOTAL Shielding Tensor

             -47.9074    -41.3775    -67.1735
             -39.3132     24.4136    139.7787
             -57.8683    143.0474    169.4911

C       56 Eigenvalue  sigma_xx     -65.9481 (ppm)
C       56 Eigenvector sigma_xx       0.8884      0.4575     -0.0389
C       56 Eigenvalue  sigma_yy     -61.1759 (ppm)
C       56 Eigenvector sigma_yy      -0.3998      0.7292     -0.5554
C       56 Eigenvalue  sigma_zz     273.1213 (ppm)
C       56 Eigenvector sigma_zz      -0.2257      0.5089      0.8307
 
C       56 Isotropic:       48.6658 (ppm)
C       56 Anisotropy:     336.6833 (ppm)
C       56 Asymmetry:        0.0213
 
============
Atom: C       57
============
C       57 Coordinates      2.108   14.416    3.731   A
 
TOTAL Shielding Tensor

              23.8944     27.4132     22.8464
              28.3789     68.8182     84.2214
              21.2596     83.9660    -18.7273

C       57 Eigenvalue  sigma_xx     -69.9784 (ppm)
C       57 Eigenvector sigma_xx       0.0501      0.5101     -0.8586
C       57 Eigenvalue  sigma_yy      12.5244 (ppm)
C       57 Eigenvector sigma_yy       0.9488     -0.2929     -0.1187
C       57 Eigenvalue  sigma_zz     131.4394 (ppm)
C       57 Eigenvector sigma_zz       0.3120      0.8087      0.4987
 
C       57 Isotropic:       24.6618 (ppm)
C       57 Anisotropy:     160.1664 (ppm)
C       57 Asymmetry:        0.7727
 
============
Atom: C       58
============
C       58 Coordinates      0.876   14.469    4.406   A
 
TOTAL Shielding Tensor

             -11.9658     58.6316     14.5492
              58.9132    100.9447     75.6706
              11.2259     71.9608     40.3933

C       58 Eigenvalue  sigma_xx     -42.6674 (ppm)
C       58 Eigenvector sigma_xx       0.8124     -0.4928      0.3119
C       58 Eigenvalue  sigma_yy       3.9120 (ppm)
C       58 Eigenvector sigma_yy       0.4996      0.3122     -0.8081
C       58 Eigenvalue  sigma_zz     168.1277 (ppm)
C       58 Eigenvector sigma_zz       0.3008      0.8123      0.4997
 
C       58 Isotropic:       43.1241 (ppm)
C       58 Anisotropy:     187.5054 (ppm)
C       58 Asymmetry:        0.3726
 
============
Atom: C       59
============
C       59 Coordinates      0.721   13.780    5.609   A
 
TOTAL Shielding Tensor

             -41.8483     43.6001     56.3439
              44.7132    115.8125     61.6627
              56.9558     68.7801     21.1047

C       59 Eigenvalue  sigma_xx     -75.3521 (ppm)
C       59 Eigenvector sigma_xx      -0.8718      0.0347      0.4886
C       59 Eigenvalue  sigma_yy       0.8443 (ppm)
C       59 Eigenvector sigma_yy       0.3869     -0.5629      0.7304
C       59 Eigenvalue  sigma_zz     169.5767 (ppm)
C       59 Eigenvector sigma_zz       0.3004      0.8258      0.4774
 
C       59 Isotropic:       31.6896 (ppm)
C       59 Anisotropy:     206.8306 (ppm)
C       59 Asymmetry:        0.5526
 
============
Atom: C       60
============
C       60 Coordinates      1.770   13.047    6.166   A
 
TOTAL Shielding Tensor

              20.1980     35.2889     33.5498
              41.0715     98.1699     99.0340
              34.5196     97.4933    -16.6466

C       60 Eigenvalue  sigma_xx     -74.3647 (ppm)
C       60 Eigenvector sigma_xx       0.1247      0.4701     -0.8738
C       60 Eigenvalue  sigma_yy       4.8781 (ppm)
C       60 Eigenvector sigma_yy       0.9407     -0.3360     -0.0465
C       60 Eigenvalue  sigma_zz     171.2080 (ppm)
C       60 Eigenvector sigma_zz       0.3155      0.8162      0.4841
 
C       60 Isotropic:       33.9071 (ppm)
C       60 Anisotropy:     205.9513 (ppm)
C       60 Asymmetry:        0.5771
 
============
Atom: C       61
============
C       61 Coordinates      2.997   12.998    5.500   A
 
TOTAL Shielding Tensor

             -27.6175     71.2496     -3.2797
              66.6259     96.9763     80.4217
              -8.7482     78.5395     37.0551

C       61 Eigenvalue  sigma_xx     -74.5754 (ppm)
C       61 Eigenvector sigma_xx      -0.7754      0.4939     -0.3934
C       61 Eigenvalue  sigma_yy      13.6453 (ppm)
C       61 Eigenvector sigma_yy      -0.5675     -0.2719      0.7772
C       61 Eigenvalue  sigma_zz     167.3439 (ppm)
C       61 Eigenvector sigma_zz       0.2769      0.8259      0.4911
 
C       61 Isotropic:       35.4713 (ppm)
C       61 Anisotropy:     197.8090 (ppm)
C       61 Asymmetry:        0.6690
 
============
Atom: C       62
============
C       62 Coordinates      3.163   13.663    4.292   A
 
TOTAL Shielding Tensor

             -26.4718     41.1178     42.9547
              29.0677    114.7831     43.5362
              40.6641     53.8047     40.5432

C       62 Eigenvalue  sigma_xx     -47.4043 (ppm)
C       62 Eigenvector sigma_xx      -0.9168      0.0810      0.3910
C       62 Eigenvalue  sigma_yy      23.1849 (ppm)
C       62 Eigenvector sigma_yy       0.2914     -0.5335      0.7940
C       62 Eigenvalue  sigma_zz     153.0740 (ppm)
C       62 Eigenvector sigma_zz       0.2730      0.8419      0.4655
 
C       62 Isotropic:       42.9515 (ppm)
C       62 Anisotropy:     165.1837 (ppm)
C       62 Asymmetry:        0.6410
 
============
Atom: C       63
============
C       63 Coordinates      1.669   15.989    1.803   A
 
TOTAL Shielding Tensor

               5.1593     44.2379     -6.0786
              39.8764     12.0091     65.1309
               2.2582     61.3574      6.0069

C       63 Eigenvalue  sigma_xx     -68.0690 (ppm)
C       63 Eigenvector sigma_xx      -0.4108      0.6881     -0.5981
C       63 Eigenvalue  sigma_yy       7.1818 (ppm)
C       63 Eigenvector sigma_yy       0.8321      0.0148     -0.5545
C       63 Eigenvalue  sigma_zz      84.0625 (ppm)
C       63 Eigenvector sigma_zz      -0.3727     -0.7254     -0.5787
 
C       63 Isotropic:        7.7251 (ppm)
C       63 Anisotropy:     114.5061 (ppm)
C       63 Asymmetry:        0.9858
 
============
Atom: C       64
============
C       64 Coordinates     -0.188   17.269    1.422   A
 
TOTAL Shielding Tensor

             -67.0864     71.9010     39.6095
              78.4192     29.2186     74.6818
              30.1510     78.7546     22.2939

C       64 Eigenvalue  sigma_xx    -108.6180 (ppm)
C       64 Eigenvector sigma_xx       0.8596     -0.5064      0.0678
C       64 Eigenvalue  sigma_yy     -40.7349 (ppm)
C       64 Eigenvector sigma_yy      -0.3530     -0.4928      0.7953
C       64 Eigenvalue  sigma_zz     133.7791 (ppm)
C       64 Eigenvector sigma_zz       0.3694      0.7075      0.6025
 
C       64 Isotropic:       -5.1913 (ppm)
C       64 Anisotropy:     208.4555 (ppm)
C       64 Asymmetry:        0.4885
 
============
Atom: C       65
============
C       65 Coordinates     -1.580   17.649    1.812   A
 
TOTAL Shielding Tensor

             164.9983    -16.9452     -9.8125
              -9.8416    138.4025      0.1065
              -7.1282     -0.7456    140.1617

C       65 Eigenvalue  sigma_xx     131.1484 (ppm)
C       65 Eigenvector sigma_xx      -0.4230     -0.7998     -0.4259
C       65 Eigenvalue  sigma_yy     139.9857 (ppm)
C       65 Eigenvector sigma_yy       0.0364     -0.4847      0.8739
C       65 Eigenvalue  sigma_zz     172.4284 (ppm)
C       65 Eigenvector sigma_zz      -0.9054      0.3542      0.2342
 
C       65 Isotropic:      147.8542 (ppm)
C       65 Anisotropy:      36.8614 (ppm)
C       65 Asymmetry:        0.3596
 
============
Atom: C       66
============
C       66 Coordinates      0.451   17.854    0.335   A
 
TOTAL Shielding Tensor

              43.4056     64.2001     -5.0393
              59.5326     52.2738     79.8714
              -3.8086     80.4978     59.3073

C       66 Eigenvalue  sigma_xx     152.3613 (ppm)
C       66 Eigenvector sigma_xx      -0.3790     -0.7099     -0.5937
C       66 Eigenvalue  sigma_yy      53.6085 (ppm)
C       66 Eigenvector sigma_yy       0.7894      0.0867     -0.6077
C       66 Eigenvalue  sigma_zz     -50.9831 (ppm)
C       66 Eigenvector sigma_zz       0.4829     -0.6990      0.5275
 
C       66 Isotropic:       51.6622 (ppm)
C       66 Anisotropy:    -153.9680 (ppm)
C       66 Asymmetry:        0.9621
 
============
Atom: C       67
============
C       67 Coordinates      1.746   17.422    0.022   A
 
TOTAL Shielding Tensor

             -21.3340     45.3473     45.9265
              34.4498     27.4362    105.2535
              55.6503     98.4186    -21.1807

C       67 Eigenvalue  sigma_xx    -105.0845 (ppm)
C       67 Eigenvector sigma_xx      -0.2256     -0.5500      0.8041
C       67 Eigenvalue  sigma_yy     -43.4477 (ppm)
C       67 Eigenvector sigma_yy      -0.8980      0.4375      0.0473
C       67 Eigenvalue  sigma_zz     133.4538 (ppm)
C       67 Eigenvector sigma_zz      -0.3778     -0.7114     -0.5926
 
C       67 Isotropic:       -5.0261 (ppm)
C       67 Anisotropy:     207.7199 (ppm)
C       67 Asymmetry:        0.4451
 
============
Atom: C       68
============
C       68 Coordinates      2.486   17.982   -1.149   A
 
TOTAL Shielding Tensor

             152.4806      4.4445    -15.0713
               4.1245    136.3042    -12.9087
             -18.2852    -14.7405    149.1031

C       68 Eigenvalue  sigma_xx     125.8884 (ppm)
C       68 Eigenvector sigma_xx       0.2796      0.7232      0.6315
C       68 Eigenvalue  sigma_yy     139.9303 (ppm)
C       68 Eigenvector sigma_yy       0.7051     -0.6011      0.3762
C       68 Eigenvalue  sigma_zz     172.0691 (ppm)
C       68 Eigenvector sigma_zz      -0.6517     -0.3401      0.6780
 
C       68 Isotropic:      145.9626 (ppm)
C       68 Anisotropy:      39.1597 (ppm)
C       68 Asymmetry:        0.5379
 
============
Atom: C       69
============
C       69 Coordinates      3.367    8.385    9.988   A
 
TOTAL Shielding Tensor

              23.8944     27.4132     22.8464
              28.3789     68.8182     84.2214
              21.2596     83.9660    -18.7273

C       69 Eigenvalue  sigma_xx     -69.9784 (ppm)
C       69 Eigenvector sigma_xx       0.0501      0.5101     -0.8586
C       69 Eigenvalue  sigma_yy      12.5244 (ppm)
C       69 Eigenvector sigma_yy       0.9488     -0.2929     -0.1187
C       69 Eigenvalue  sigma_zz     131.4394 (ppm)
C       69 Eigenvector sigma_zz       0.3120      0.8087      0.4987
 
C       69 Isotropic:       24.6618 (ppm)
C       69 Anisotropy:     160.1664 (ppm)
C       69 Asymmetry:        0.7727
 
============
Atom: C       70
============
C       70 Coordinates      4.599    8.332    9.313   A
 
TOTAL Shielding Tensor

             -11.9658     58.6316     14.5492
              58.9132    100.9447     75.6706
              11.2259     71.9608     40.3933

C       70 Eigenvalue  sigma_xx     -42.6674 (ppm)
C       70 Eigenvector sigma_xx       0.8124     -0.4928      0.3119
C       70 Eigenvalue  sigma_yy       3.9120 (ppm)
C       70 Eigenvector sigma_yy       0.4996      0.3122     -0.8081
C       70 Eigenvalue  sigma_zz     168.1277 (ppm)
C       70 Eigenvector sigma_zz       0.3008      0.8123      0.4997
 
C       70 Isotropic:       43.1241 (ppm)
C       70 Anisotropy:     187.5054 (ppm)
C       70 Asymmetry:        0.3726
 
============
Atom: C       71
============
C       71 Coordinates      4.754    9.021    8.111   A
 
TOTAL Shielding Tensor

             -41.8483     43.6001     56.3439
              44.7132    115.8125     61.6627
              56.9558     68.7801     21.1047

C       71 Eigenvalue  sigma_xx     -75.3521 (ppm)
C       71 Eigenvector sigma_xx      -0.8718      0.0347      0.4886
C       71 Eigenvalue  sigma_yy       0.8443 (ppm)
C       71 Eigenvector sigma_yy       0.3869     -0.5629      0.7304
C       71 Eigenvalue  sigma_zz     169.5767 (ppm)
C       71 Eigenvector sigma_zz       0.3004      0.8258      0.4774
 
C       71 Isotropic:       31.6896 (ppm)
C       71 Anisotropy:     206.8306 (ppm)
C       71 Asymmetry:        0.5526
 
============
Atom: C       72
============
C       72 Coordinates      3.704    9.753    7.553   A
 
TOTAL Shielding Tensor

              20.1980     35.2889     33.5498
              41.0715     98.1699     99.0340
              34.5196     97.4933    -16.6466

C       72 Eigenvalue  sigma_xx     -74.3647 (ppm)
C       72 Eigenvector sigma_xx       0.1247      0.4701     -0.8738
C       72 Eigenvalue  sigma_yy       4.8781 (ppm)
C       72 Eigenvector sigma_yy       0.9407     -0.3360     -0.0465
C       72 Eigenvalue  sigma_zz     171.2080 (ppm)
C       72 Eigenvector sigma_zz       0.3155      0.8162      0.4841
 
C       72 Isotropic:       33.9071 (ppm)
C       72 Anisotropy:     205.9513 (ppm)
C       72 Asymmetry:        0.5771
 
============
Atom: C       73
============
C       73 Coordinates      2.478    9.802    8.220   A
 
TOTAL Shielding Tensor

             -27.6175     71.2496     -3.2797
              66.6259     96.9763     80.4217
              -8.7482     78.5395     37.0551

C       73 Eigenvalue  sigma_xx     -74.5754 (ppm)
C       73 Eigenvector sigma_xx      -0.7754      0.4939     -0.3934
C       73 Eigenvalue  sigma_yy      13.6453 (ppm)
C       73 Eigenvector sigma_yy      -0.5675     -0.2719      0.7772
C       73 Eigenvalue  sigma_zz     167.3439 (ppm)
C       73 Eigenvector sigma_zz       0.2769      0.8259      0.4911
 
C       73 Isotropic:       35.4713 (ppm)
C       73 Anisotropy:     197.8090 (ppm)
C       73 Asymmetry:        0.6690
 
============
Atom: C       74
============
C       74 Coordinates      2.312    9.137    9.427   A
 
TOTAL Shielding Tensor

             -26.4718     41.1178     42.9547
              29.0677    114.7831     43.5362
              40.6641     53.8047     40.5432

C       74 Eigenvalue  sigma_xx     -47.4043 (ppm)
C       74 Eigenvector sigma_xx      -0.9168      0.0810      0.3910
C       74 Eigenvalue  sigma_yy      23.1849 (ppm)
C       74 Eigenvector sigma_yy       0.2914     -0.5335      0.7940
C       74 Eigenvalue  sigma_zz     153.0740 (ppm)
C       74 Eigenvector sigma_zz       0.2730      0.8419      0.4655
 
C       74 Isotropic:       42.9515 (ppm)
C       74 Anisotropy:     165.1837 (ppm)
C       74 Asymmetry:        0.6410
 
============
Atom: C       75
============
C       75 Coordinates      3.805    6.811   11.917   A
 
TOTAL Shielding Tensor

               5.1593     44.2379     -6.0786
              39.8764     12.0091     65.1309
               2.2582     61.3574      6.0069

C       75 Eigenvalue  sigma_xx     -68.0690 (ppm)
C       75 Eigenvector sigma_xx      -0.4108      0.6881     -0.5981
C       75 Eigenvalue  sigma_yy       7.1818 (ppm)
C       75 Eigenvector sigma_yy       0.8321      0.0148     -0.5545
C       75 Eigenvalue  sigma_zz      84.0625 (ppm)
C       75 Eigenvector sigma_zz      -0.3727     -0.7254     -0.5787
 
C       75 Isotropic:        7.7251 (ppm)
C       75 Anisotropy:     114.5061 (ppm)
C       75 Asymmetry:        0.9858
 
============
Atom: C       76
============
C       76 Coordinates      5.662    5.532   12.297   A
 
TOTAL Shielding Tensor

             -67.0864     71.9010     39.6095
              78.4192     29.2186     74.6818
              30.1510     78.7546     22.2939

C       76 Eigenvalue  sigma_xx    -108.6180 (ppm)
C       76 Eigenvector sigma_xx       0.8596     -0.5064      0.0678
C       76 Eigenvalue  sigma_yy     -40.7349 (ppm)
C       76 Eigenvector sigma_yy      -0.3530     -0.4928      0.7953
C       76 Eigenvalue  sigma_zz     133.7791 (ppm)
C       76 Eigenvector sigma_zz       0.3694      0.7075      0.6025
 
C       76 Isotropic:       -5.1913 (ppm)
C       76 Anisotropy:     208.4555 (ppm)
C       76 Asymmetry:        0.4885
 
============
Atom: C       77
============
C       77 Coordinates      7.055    5.151   11.908   A
 
TOTAL Shielding Tensor

             164.9983    -16.9452     -9.8125
              -9.8416    138.4025      0.1065
              -7.1282     -0.7456    140.1617

C       77 Eigenvalue  sigma_xx     131.1484 (ppm)
C       77 Eigenvector sigma_xx      -0.4230     -0.7998     -0.4259
C       77 Eigenvalue  sigma_yy     139.9857 (ppm)
C       77 Eigenvector sigma_yy       0.0364     -0.4847      0.8739
C       77 Eigenvalue  sigma_zz     172.4284 (ppm)
C       77 Eigenvector sigma_zz      -0.9054      0.3542      0.2342
 
C       77 Isotropic:      147.8542 (ppm)
C       77 Anisotropy:      36.8614 (ppm)
C       77 Asymmetry:        0.3596
 
============
Atom: C       78
============
C       78 Coordinates      5.024    4.946   13.385   A
 
TOTAL Shielding Tensor

              43.4056     64.2001     -5.0393
              59.5326     52.2738     79.8714
              -3.8086     80.4978     59.3073

C       78 Eigenvalue  sigma_xx     152.3613 (ppm)
C       78 Eigenvector sigma_xx      -0.3790     -0.7099     -0.5937
C       78 Eigenvalue  sigma_yy      53.6085 (ppm)
C       78 Eigenvector sigma_yy       0.7894      0.0867     -0.6077
C       78 Eigenvalue  sigma_zz     -50.9831 (ppm)
C       78 Eigenvector sigma_zz       0.4829     -0.6990      0.5275
 
C       78 Isotropic:       51.6622 (ppm)
C       78 Anisotropy:    -153.9680 (ppm)
C       78 Asymmetry:        0.9621
 
============
Atom: C       79
============
C       79 Coordinates      3.728    5.379   13.697   A
 
TOTAL Shielding Tensor

             -21.3340     45.3473     45.9265
              34.4498     27.4362    105.2535
              55.6503     98.4186    -21.1807

C       79 Eigenvalue  sigma_xx    -105.0845 (ppm)
C       79 Eigenvector sigma_xx      -0.2256     -0.5500      0.8041
C       79 Eigenvalue  sigma_yy     -43.4477 (ppm)
C       79 Eigenvector sigma_yy      -0.8980      0.4375      0.0473
C       79 Eigenvalue  sigma_zz     133.4538 (ppm)
C       79 Eigenvector sigma_zz      -0.3778     -0.7114     -0.5926
 
C       79 Isotropic:       -5.0261 (ppm)
C       79 Anisotropy:     207.7199 (ppm)
C       79 Asymmetry:        0.4451
 
============
Atom: C       80
============
C       80 Coordinates      2.988    4.819   14.868   A
 
TOTAL Shielding Tensor

             152.4806      4.4445    -15.0713
               4.1245    136.3042    -12.9087
             -18.2852    -14.7405    149.1031

C       80 Eigenvalue  sigma_xx     125.8884 (ppm)
C       80 Eigenvector sigma_xx       0.2796      0.7232      0.6315
C       80 Eigenvalue  sigma_yy     139.9303 (ppm)
C       80 Eigenvector sigma_yy       0.7051     -0.6011      0.3762
C       80 Eigenvalue  sigma_zz     172.0691 (ppm)
C       80 Eigenvector sigma_zz      -0.6517     -0.3401      0.6780
 
C       80 Isotropic:      145.9626 (ppm)
C       80 Anisotropy:      39.1597 (ppm)
C       80 Asymmetry:        0.5379
 
============
Atom: C       81
============
C       81 Coordinates      4.845   19.785   10.591   A
 
TOTAL Shielding Tensor

              23.8944    -27.4132     22.8464
             -28.3789     68.8182    -84.2214
              21.2596    -83.9660    -18.7273

C       81 Eigenvalue  sigma_xx     -69.9784 (ppm)
C       81 Eigenvector sigma_xx      -0.0501      0.5101      0.8586
C       81 Eigenvalue  sigma_yy      12.5244 (ppm)
C       81 Eigenvector sigma_yy       0.9488      0.2929     -0.1187
C       81 Eigenvalue  sigma_zz     131.4394 (ppm)
C       81 Eigenvector sigma_zz       0.3120     -0.8087      0.4987
 
C       81 Isotropic:       24.6618 (ppm)
C       81 Anisotropy:     160.1664 (ppm)
C       81 Asymmetry:        0.7727
 
============
Atom: C       82
============
C       82 Coordinates      3.613   19.732   11.266   A
 
TOTAL Shielding Tensor

             -11.9658    -58.6316     14.5492
             -58.9132    100.9447    -75.6706
              11.2259    -71.9608     40.3933

C       82 Eigenvalue  sigma_xx     -42.6674 (ppm)
C       82 Eigenvector sigma_xx       0.8124      0.4928      0.3119
C       82 Eigenvalue  sigma_yy       3.9120 (ppm)
C       82 Eigenvector sigma_yy      -0.4996      0.3122      0.8081
C       82 Eigenvalue  sigma_zz     168.1277 (ppm)
C       82 Eigenvector sigma_zz       0.3008     -0.8123      0.4997
 
C       82 Isotropic:       43.1241 (ppm)
C       82 Anisotropy:     187.5054 (ppm)
C       82 Asymmetry:        0.3726
 
============
Atom: C       83
============
C       83 Coordinates      3.458   20.421   12.468   A
 
TOTAL Shielding Tensor

             -41.8483    -43.6001     56.3439
             -44.7132    115.8125    -61.6627
              56.9558    -68.7801     21.1047

C       83 Eigenvalue  sigma_xx     -75.3521 (ppm)
C       83 Eigenvector sigma_xx       0.8718      0.0347     -0.4886
C       83 Eigenvalue  sigma_yy       0.8443 (ppm)
C       83 Eigenvector sigma_yy       0.3869      0.5629      0.7304
C       83 Eigenvalue  sigma_zz     169.5767 (ppm)
C       83 Eigenvector sigma_zz       0.3004     -0.8258      0.4774
 
C       83 Isotropic:       31.6896 (ppm)
C       83 Anisotropy:     206.8306 (ppm)
C       83 Asymmetry:        0.5526
 
============
Atom: C       84
============
C       84 Coordinates      4.508   21.153   13.026   A
 
TOTAL Shielding Tensor

              20.1980    -35.2889     33.5498
             -41.0715     98.1699    -99.0340
              34.5196    -97.4933    -16.6466

C       84 Eigenvalue  sigma_xx     -74.3647 (ppm)
C       84 Eigenvector sigma_xx      -0.1247      0.4701      0.8738
C       84 Eigenvalue  sigma_yy       4.8781 (ppm)
C       84 Eigenvector sigma_yy       0.9407      0.3360     -0.0465
C       84 Eigenvalue  sigma_zz     171.2080 (ppm)
C       84 Eigenvector sigma_zz       0.3155     -0.8162      0.4841
 
C       84 Isotropic:       33.9071 (ppm)
C       84 Anisotropy:     205.9513 (ppm)
C       84 Asymmetry:        0.5771
 
============
Atom: C       85
============
C       85 Coordinates      5.734   21.203   12.359   A
 
TOTAL Shielding Tensor

             -27.6175    -71.2496     -3.2797
             -66.6259     96.9763    -80.4217
              -8.7482    -78.5395     37.0551

C       85 Eigenvalue  sigma_xx     -74.5754 (ppm)
C       85 Eigenvector sigma_xx       0.7754      0.4939      0.3934
C       85 Eigenvalue  sigma_yy      13.6453 (ppm)
C       85 Eigenvector sigma_yy      -0.5675      0.2719      0.7772
C       85 Eigenvalue  sigma_zz     167.3439 (ppm)
C       85 Eigenvector sigma_zz       0.2769     -0.8259      0.4911
 
C       85 Isotropic:       35.4713 (ppm)
C       85 Anisotropy:     197.8090 (ppm)
C       85 Asymmetry:        0.6690
 
============
Atom: C       86
============
C       86 Coordinates      5.901   20.538   11.152   A
 
TOTAL Shielding Tensor

             -26.4718    -41.1178     42.9547
             -29.0677    114.7831    -43.5362
              40.6641    -53.8047     40.5432

C       86 Eigenvalue  sigma_xx     -47.4043 (ppm)
C       86 Eigenvector sigma_xx       0.9168      0.0810     -0.3910
C       86 Eigenvalue  sigma_yy      23.1849 (ppm)
C       86 Eigenvector sigma_yy       0.2914      0.5335      0.7940
C       86 Eigenvalue  sigma_zz     153.0740 (ppm)
C       86 Eigenvector sigma_zz       0.2730     -0.8419      0.4655
 
C       86 Isotropic:       42.9515 (ppm)
C       86 Anisotropy:     165.1837 (ppm)
C       86 Asymmetry:        0.6410
 
============
Atom: C       87
============
C       87 Coordinates      4.407   18.212    8.662   A
 
TOTAL Shielding Tensor

               5.1593    -44.2379     -6.0786
             -39.8764     12.0091    -65.1309
               2.2582    -61.3574      6.0069

C       87 Eigenvalue  sigma_xx     -68.0690 (ppm)
C       87 Eigenvector sigma_xx       0.4108      0.6881      0.5981
C       87 Eigenvalue  sigma_yy       7.1818 (ppm)
C       87 Eigenvector sigma_yy       0.8321     -0.0148     -0.5545
C       87 Eigenvalue  sigma_zz      84.0625 (ppm)
C       87 Eigenvector sigma_zz      -0.3727      0.7254     -0.5787
 
C       87 Isotropic:        7.7251 (ppm)
C       87 Anisotropy:     114.5061 (ppm)
C       87 Asymmetry:        0.9858
 
============
Atom: C       88
============
C       88 Coordinates      2.550   16.932    8.282   A
 
TOTAL Shielding Tensor

             -67.0864    -71.9010     39.6095
             -78.4192     29.2186    -74.6818
              30.1510    -78.7546     22.2939

C       88 Eigenvalue  sigma_xx    -108.6180 (ppm)
C       88 Eigenvector sigma_xx       0.8596      0.5064      0.0678
C       88 Eigenvalue  sigma_yy     -40.7349 (ppm)
C       88 Eigenvector sigma_yy      -0.3530      0.4928      0.7953
C       88 Eigenvalue  sigma_zz     133.7791 (ppm)
C       88 Eigenvector sigma_zz      -0.3694      0.7075     -0.6025
 
C       88 Isotropic:       -5.1913 (ppm)
C       88 Anisotropy:     208.4555 (ppm)
C       88 Asymmetry:        0.4885
 
============
Atom: C       89
============
C       89 Coordinates      1.157   16.551    8.671   A
 
TOTAL Shielding Tensor

             164.9983     16.9452     -9.8125
               9.8416    138.4025     -0.1065
              -7.1282      0.7456    140.1617

C       89 Eigenvalue  sigma_xx     131.1484 (ppm)
C       89 Eigenvector sigma_xx       0.4230     -0.7998      0.4259
C       89 Eigenvalue  sigma_yy     139.9857 (ppm)
C       89 Eigenvector sigma_yy       0.0364      0.4847      0.8739
C       89 Eigenvalue  sigma_zz     172.4284 (ppm)
C       89 Eigenvector sigma_zz      -0.9054     -0.3542      0.2342
 
C       89 Isotropic:      147.8542 (ppm)
C       89 Anisotropy:      36.8614 (ppm)
C       89 Asymmetry:        0.3596
 
============
Atom: C       90
============
C       90 Coordinates      3.188   16.346    7.194   A
 
TOTAL Shielding Tensor

              43.4056    -64.2001     -5.0393
             -59.5326     52.2738    -79.8714
              -3.8086    -80.4978     59.3073

C       90 Eigenvalue  sigma_xx     152.3613 (ppm)
C       90 Eigenvector sigma_xx      -0.3790      0.7099     -0.5937
C       90 Eigenvalue  sigma_yy      53.6085 (ppm)
C       90 Eigenvector sigma_yy      -0.7894      0.0867      0.6077
C       90 Eigenvalue  sigma_zz     -50.9831 (ppm)
C       90 Eigenvector sigma_zz       0.4829      0.6990      0.5275
 
C       90 Isotropic:       51.6622 (ppm)
C       90 Anisotropy:    -153.9680 (ppm)
C       90 Asymmetry:        0.9621
 
============
Atom: C       91
============
C       91 Coordinates      4.484   16.779    6.881   A
 
TOTAL Shielding Tensor

             -21.3340    -45.3473     45.9265
             -34.4498     27.4362   -105.2535
              55.6503    -98.4186    -21.1807

C       91 Eigenvalue  sigma_xx    -105.0845 (ppm)
C       91 Eigenvector sigma_xx      -0.2256      0.5500      0.8041
C       91 Eigenvalue  sigma_yy     -43.4477 (ppm)
C       91 Eigenvector sigma_yy       0.8980      0.4375     -0.0473
C       91 Eigenvalue  sigma_zz     133.4538 (ppm)
C       91 Eigenvector sigma_zz      -0.3778      0.7114     -0.5926
 
C       91 Isotropic:       -5.0261 (ppm)
C       91 Anisotropy:     207.7199 (ppm)
C       91 Asymmetry:        0.4451
 
============
Atom: C       92
============
C       92 Coordinates      5.224   16.219    5.711   A
 
TOTAL Shielding Tensor

             152.4806     -4.4445    -15.0713
              -4.1245    136.3042     12.9087
             -18.2852     14.7405    149.1031

C       92 Eigenvalue  sigma_xx     125.8884 (ppm)
C       92 Eigenvector sigma_xx      -0.2796      0.7232     -0.6315
C       92 Eigenvalue  sigma_yy     139.9303 (ppm)
C       92 Eigenvector sigma_yy       0.7051      0.6011      0.3762
C       92 Eigenvalue  sigma_zz     172.0691 (ppm)
C       92 Eigenvector sigma_zz      -0.6517      0.3401      0.6780
 
C       92 Isotropic:      145.9626 (ppm)
C       92 Anisotropy:      39.1597 (ppm)
C       92 Asymmetry:        0.5379
 
============
Atom: C       93
============
C       93 Coordinates      0.629    3.015    3.128   A
 
TOTAL Shielding Tensor

              23.8944    -27.4132     22.8464
             -28.3789     68.8182    -84.2214
              21.2596    -83.9660    -18.7273

C       93 Eigenvalue  sigma_xx     -69.9784 (ppm)
C       93 Eigenvector sigma_xx      -0.0501      0.5101      0.8586
C       93 Eigenvalue  sigma_yy      12.5244 (ppm)
C       93 Eigenvector sigma_yy       0.9488      0.2929     -0.1187
C       93 Eigenvalue  sigma_zz     131.4394 (ppm)
C       93 Eigenvector sigma_zz       0.3120     -0.8087      0.4987
 
C       93 Isotropic:       24.6618 (ppm)
C       93 Anisotropy:     160.1664 (ppm)
C       93 Asymmetry:        0.7727
 
============
Atom: C       94
============
C       94 Coordinates      1.862    3.068    2.454   A
 
TOTAL Shielding Tensor

             -11.9658    -58.6316     14.5492
             -58.9132    100.9447    -75.6706
              11.2259    -71.9608     40.3933

C       94 Eigenvalue  sigma_xx     -42.6674 (ppm)
C       94 Eigenvector sigma_xx       0.8124      0.4928      0.3119
C       94 Eigenvalue  sigma_yy       3.9120 (ppm)
C       94 Eigenvector sigma_yy      -0.4996      0.3122      0.8081
C       94 Eigenvalue  sigma_zz     168.1277 (ppm)
C       94 Eigenvector sigma_zz       0.3008     -0.8123      0.4997
 
C       94 Isotropic:       43.1241 (ppm)
C       94 Anisotropy:     187.5054 (ppm)
C       94 Asymmetry:        0.3726
 
============
Atom: C       95
============
C       95 Coordinates      2.017    2.380    1.251   A
 
TOTAL Shielding Tensor

             -41.8483    -43.6001     56.3439
             -44.7132    115.8125    -61.6627
              56.9558    -68.7801     21.1047

C       95 Eigenvalue  sigma_xx     -75.3521 (ppm)
C       95 Eigenvector sigma_xx       0.8718      0.0347     -0.4886
C       95 Eigenvalue  sigma_yy       0.8443 (ppm)
C       95 Eigenvector sigma_yy       0.3869      0.5629      0.7304
C       95 Eigenvalue  sigma_zz     169.5767 (ppm)
C       95 Eigenvector sigma_zz       0.3004     -0.8258      0.4774
 
C       95 Isotropic:       31.6896 (ppm)
C       95 Anisotropy:     206.8306 (ppm)
C       95 Asymmetry:        0.5526
 
============
Atom: C       96
============
C       96 Coordinates      0.967    1.647    0.694   A
 
TOTAL Shielding Tensor

              20.1980    -35.2889     33.5498
             -41.0715     98.1699    -99.0340
              34.5196    -97.4933    -16.6466

C       96 Eigenvalue  sigma_xx     -74.3647 (ppm)
C       96 Eigenvector sigma_xx      -0.1247      0.4701      0.8738
C       96 Eigenvalue  sigma_yy       4.8781 (ppm)
C       96 Eigenvector sigma_yy       0.9407      0.3360     -0.0465
C       96 Eigenvalue  sigma_zz     171.2080 (ppm)
C       96 Eigenvector sigma_zz       0.3155     -0.8162      0.4841
 
C       96 Isotropic:       33.9071 (ppm)
C       96 Anisotropy:     205.9513 (ppm)
C       96 Asymmetry:        0.5771
 
============
Atom: C       97
============
C       97 Coordinates     -0.260    1.598    1.360   A
 
TOTAL Shielding Tensor

             -27.6175    -71.2496     -3.2797
             -66.6259     96.9763    -80.4217
              -8.7482    -78.5395     37.0551

C       97 Eigenvalue  sigma_xx     -74.5754 (ppm)
C       97 Eigenvector sigma_xx       0.7754      0.4939      0.3934
C       97 Eigenvalue  sigma_yy      13.6453 (ppm)
C       97 Eigenvector sigma_yy      -0.5675      0.2719      0.7772
C       97 Eigenvalue  sigma_zz     167.3439 (ppm)
C       97 Eigenvector sigma_zz       0.2769     -0.8259      0.4911
 
C       97 Isotropic:       35.4713 (ppm)
C       97 Anisotropy:     197.8090 (ppm)
C       97 Asymmetry:        0.6690
 
============
Atom: C       98
============
C       98 Coordinates     -0.426    2.263    2.567   A
 
TOTAL Shielding Tensor

             -26.4718    -41.1178     42.9547
             -29.0677    114.7831    -43.5362
              40.6641    -53.8047     40.5432

C       98 Eigenvalue  sigma_xx     -47.4043 (ppm)
C       98 Eigenvector sigma_xx       0.9168      0.0810     -0.3910
C       98 Eigenvalue  sigma_yy      23.1849 (ppm)
C       98 Eigenvector sigma_yy       0.2914      0.5335      0.7940
C       98 Eigenvalue  sigma_zz     153.0740 (ppm)
C       98 Eigenvector sigma_zz       0.2730     -0.8419      0.4655
 
C       98 Isotropic:       42.9515 (ppm)
C       98 Anisotropy:     165.1837 (ppm)
C       98 Asymmetry:        0.6410
 
============
Atom: C       99
============
C       99 Coordinates      1.068    4.589    5.057   A
 
TOTAL Shielding Tensor

               5.1593    -44.2379     -6.0786
             -39.8764     12.0091    -65.1309
               2.2582    -61.3574      6.0069

C       99 Eigenvalue  sigma_xx     -68.0690 (ppm)
C       99 Eigenvector sigma_xx       0.4108      0.6881      0.5981
C       99 Eigenvalue  sigma_yy       7.1818 (ppm)
C       99 Eigenvector sigma_yy       0.8321     -0.0148     -0.5545
C       99 Eigenvalue  sigma_zz      84.0625 (ppm)
C       99 Eigenvector sigma_zz      -0.3727      0.7254     -0.5787
 
C       99 Isotropic:        7.7251 (ppm)
C       99 Anisotropy:     114.5061 (ppm)
C       99 Asymmetry:        0.9858
 
============
Atom: C      100
============
C      100 Coordinates      2.925    5.869    5.437   A
 
TOTAL Shielding Tensor

             -67.0864    -71.9010     39.6095
             -78.4192     29.2186    -74.6818
              30.1510    -78.7546     22.2939

C      100 Eigenvalue  sigma_xx    -108.6180 (ppm)
C      100 Eigenvector sigma_xx       0.8596      0.5064      0.0678
C      100 Eigenvalue  sigma_yy     -40.7349 (ppm)
C      100 Eigenvector sigma_yy      -0.3530      0.4928      0.7953
C      100 Eigenvalue  sigma_zz     133.7791 (ppm)
C      100 Eigenvector sigma_zz      -0.3694      0.7075     -0.6025
 
C      100 Isotropic:       -5.1913 (ppm)
C      100 Anisotropy:     208.4555 (ppm)
C      100 Asymmetry:        0.4885
 
============
Atom: C      101
============
C      101 Coordinates      4.317    6.249    5.048   A
 
TOTAL Shielding Tensor

             164.9983     16.9452     -9.8125
               9.8416    138.4025     -0.1065
              -7.1282      0.7456    140.1617

C      101 Eigenvalue  sigma_xx     131.1484 (ppm)
C      101 Eigenvector sigma_xx       0.4230     -0.7998      0.4259
C      101 Eigenvalue  sigma_yy     139.9857 (ppm)
C      101 Eigenvector sigma_yy       0.0364      0.4847      0.8739
C      101 Eigenvalue  sigma_zz     172.4284 (ppm)
C      101 Eigenvector sigma_zz      -0.9054     -0.3542      0.2342
 
C      101 Isotropic:      147.8542 (ppm)
C      101 Anisotropy:      36.8614 (ppm)
C      101 Asymmetry:        0.3596
 
============
Atom: C      102
============
C      102 Coordinates      2.287    6.454    6.525   A
 
TOTAL Shielding Tensor

              43.4056    -64.2001     -5.0393
             -59.5326     52.2738    -79.8714
              -3.8086    -80.4978     59.3073

C      102 Eigenvalue  sigma_xx     152.3613 (ppm)
C      102 Eigenvector sigma_xx      -0.3790      0.7099     -0.5937
C      102 Eigenvalue  sigma_yy      53.6085 (ppm)
C      102 Eigenvector sigma_yy      -0.7894      0.0867      0.6077
C      102 Eigenvalue  sigma_zz     -50.9831 (ppm)
C      102 Eigenvector sigma_zz       0.4829      0.6990      0.5275
 
C      102 Isotropic:       51.6622 (ppm)
C      102 Anisotropy:    -153.9680 (ppm)
C      102 Asymmetry:        0.9621
 
============
Atom: C      103
============
C      103 Coordinates      0.991    6.021    6.838   A
 
TOTAL Shielding Tensor

             -21.3340    -45.3473     45.9265
             -34.4498     27.4362   -105.2535
              55.6503    -98.4186    -21.1807

C      103 Eigenvalue  sigma_xx    -105.0845 (ppm)
C      103 Eigenvector sigma_xx      -0.2256      0.5500      0.8041
C      103 Eigenvalue  sigma_yy     -43.4477 (ppm)
C      103 Eigenvector sigma_yy       0.8980      0.4375     -0.0473
C      103 Eigenvalue  sigma_zz     133.4538 (ppm)
C      103 Eigenvector sigma_zz      -0.3778      0.7114     -0.5926
 
C      103 Isotropic:       -5.0261 (ppm)
C      103 Anisotropy:     207.7199 (ppm)
C      103 Asymmetry:        0.4451
 
============
Atom: C      104
============
C      104 Coordinates      0.251    6.581    8.008   A
 
TOTAL Shielding Tensor

             152.4806     -4.4445    -15.0713
              -4.1245    136.3042     12.9087
             -18.2852     14.7405    149.1031

C      104 Eigenvalue  sigma_xx     125.8884 (ppm)
C      104 Eigenvector sigma_xx      -0.2796      0.7232     -0.6315
C      104 Eigenvalue  sigma_yy     139.9303 (ppm)
C      104 Eigenvector sigma_yy       0.7051      0.6011      0.3762
C      104 Eigenvalue  sigma_zz     172.0691 (ppm)
C      104 Eigenvector sigma_zz      -0.6517      0.3401      0.6780
 
C      104 Isotropic:      145.9626 (ppm)
C      104 Anisotropy:      39.1597 (ppm)
C      104 Asymmetry:        0.5379
 
============
Atom: N        1
============
N        1 Coordinates      3.617    9.518    4.056   A
 
TOTAL Shielding Tensor

               5.5585   -161.4854    122.8421
            -124.0441   -142.6031    -82.6771
             128.7839   -115.3767   -129.7222

N        1 Eigenvalue  sigma_xx    -240.1597 (ppm)
N        1 Eigenvector sigma_xx       0.2470      0.8442      0.4757
N        1 Eigenvalue  sigma_yy    -201.9802 (ppm)
N        1 Eigenvector sigma_yy       0.6188      0.2404     -0.7479
N        1 Eigenvalue  sigma_zz     175.3731 (ppm)
N        1 Eigenvector sigma_zz      -0.7458      0.4790     -0.4630
 
N        1 Isotropic:      -88.9223 (ppm)
N        1 Anisotropy:     396.4431 (ppm)
N        1 Asymmetry:        0.1445
 
============
Atom: N        2
============
N        2 Coordinates     -0.052    9.693    5.644   A
 
TOTAL Shielding Tensor

            -179.9992     13.3331    -47.0904
              34.7385   -144.4583   -148.2659
             -63.6676   -183.2068     57.8887

N        2 Eigenvalue  sigma_xx    -238.2314 (ppm)
N        2 Eigenvector sigma_xx      -0.1244     -0.8557     -0.5022
N        2 Eigenvalue  sigma_yy    -189.7954 (ppm)
N        2 Eigenvector sigma_yy      -0.9770      0.1940     -0.0886
N        2 Eigenvalue  sigma_zz     161.4580 (ppm)
N        2 Eigenvector sigma_zz      -0.1733     -0.4796      0.8602
 
N        2 Isotropic:      -88.8563 (ppm)
N        2 Anisotropy:     375.4714 (ppm)
N        2 Asymmetry:        0.1935
 
============
Atom: N        3
============
N        3 Coordinates      1.857   13.283    9.663   A
 
TOTAL Shielding Tensor

               5.5585   -161.4854    122.8421
            -124.0441   -142.6031    -82.6771
             128.7839   -115.3767   -129.7222

N        3 Eigenvalue  sigma_xx    -240.1597 (ppm)
N        3 Eigenvector sigma_xx       0.2470      0.8442      0.4757
N        3 Eigenvalue  sigma_yy    -201.9802 (ppm)
N        3 Eigenvector sigma_yy       0.6188      0.2404     -0.7479
N        3 Eigenvalue  sigma_zz     175.3731 (ppm)
N        3 Eigenvector sigma_zz      -0.7458      0.4790     -0.4630
 
N        3 Isotropic:      -88.9223 (ppm)
N        3 Anisotropy:     396.4431 (ppm)
N        3 Asymmetry:        0.1445
 
============
Atom: N        4
============
N        4 Coordinates      5.527   13.108    8.075   A
 
TOTAL Shielding Tensor

            -179.9992     13.3331    -47.0904
              34.7385   -144.4583   -148.2659
             -63.6676   -183.2068     57.8887

N        4 Eigenvalue  sigma_xx    -238.2314 (ppm)
N        4 Eigenvector sigma_xx      -0.1244     -0.8557     -0.5022
N        4 Eigenvalue  sigma_yy    -189.7954 (ppm)
N        4 Eigenvector sigma_yy      -0.9770      0.1940     -0.0886
N        4 Eigenvalue  sigma_zz     161.4580 (ppm)
N        4 Eigenvector sigma_zz      -0.1733     -0.4796      0.8602
 
N        4 Isotropic:      -88.8563 (ppm)
N        4 Anisotropy:     375.4714 (ppm)
N        4 Asymmetry:        0.1935
 
============
Atom: N        5
============
N        5 Coordinates      6.355   24.683   10.916   A
 
TOTAL Shielding Tensor

               5.5585    161.4854    122.8421
             124.0441   -142.6031     82.6771
             128.7839    115.3767   -129.7222

N        5 Eigenvalue  sigma_xx    -240.1597 (ppm)
N        5 Eigenvector sigma_xx       0.2470     -0.8442      0.4757
N        5 Eigenvalue  sigma_yy    -201.9802 (ppm)
N        5 Eigenvector sigma_yy      -0.6188      0.2404      0.7479
N        5 Eigenvalue  sigma_zz     175.3731 (ppm)
N        5 Eigenvector sigma_zz      -0.7458     -0.4790     -0.4630
 
N        5 Isotropic:      -88.9223 (ppm)
N        5 Anisotropy:     396.4431 (ppm)
N        5 Asymmetry:        0.1445
 
============
Atom: N        6
============
N        6 Coordinates      2.685   24.508   12.504   A
 
TOTAL Shielding Tensor

            -179.9992    -13.3331    -47.0904
             -34.7385   -144.4583    148.2659
             -63.6676    183.2068     57.8887

N        6 Eigenvalue  sigma_xx    -238.2314 (ppm)
N        6 Eigenvector sigma_xx       0.1244     -0.8557      0.5022
N        6 Eigenvalue  sigma_yy    -189.7954 (ppm)
N        6 Eigenvector sigma_yy      -0.9770     -0.1940     -0.0886
N        6 Eigenvalue  sigma_zz     161.4580 (ppm)
N        6 Eigenvector sigma_zz      -0.1733      0.4796      0.8602
 
N        6 Isotropic:      -88.8563 (ppm)
N        6 Anisotropy:     375.4714 (ppm)
N        6 Asymmetry:        0.1935
 
============
Atom: N        7
============
N        7 Coordinates     -0.880   -1.882    2.803   A
 
TOTAL Shielding Tensor

               5.5585    161.4854    122.8421
             124.0441   -142.6031     82.6771
             128.7839    115.3767   -129.7222

N        7 Eigenvalue  sigma_xx    -240.1597 (ppm)
N        7 Eigenvector sigma_xx       0.2470     -0.8442      0.4757
N        7 Eigenvalue  sigma_yy    -201.9802 (ppm)
N        7 Eigenvector sigma_yy      -0.6188      0.2404      0.7479
N        7 Eigenvalue  sigma_zz     175.3731 (ppm)
N        7 Eigenvector sigma_zz      -0.7458     -0.4790     -0.4630
 
N        7 Isotropic:      -88.9223 (ppm)
N        7 Anisotropy:     396.4431 (ppm)
N        7 Asymmetry:        0.1445
 
============
Atom: N        8
============
N        8 Coordinates      2.790   -1.708    1.216   A
 
TOTAL Shielding Tensor

            -179.9992    -13.3331    -47.0904
             -34.7385   -144.4583    148.2659
             -63.6676    183.2068     57.8887

N        8 Eigenvalue  sigma_xx    -238.2314 (ppm)
N        8 Eigenvector sigma_xx       0.1244     -0.8557      0.5022
N        8 Eigenvalue  sigma_yy    -189.7954 (ppm)
N        8 Eigenvector sigma_yy      -0.9770     -0.1940     -0.0886
N        8 Eigenvalue  sigma_zz     161.4580 (ppm)
N        8 Eigenvector sigma_zz      -0.1733      0.4796      0.8602
 
N        8 Isotropic:      -88.8563 (ppm)
N        8 Anisotropy:     375.4714 (ppm)
N        8 Asymmetry:        0.1935
 
============
Atom: N        9
============
N        9 Coordinates      2.380   15.051    2.521   A
 
TOTAL Shielding Tensor

              48.8926     10.6949     45.1925
              14.3843    117.5149      5.5458
              32.3092     -5.7115    107.8620

N        9 Eigenvalue  sigma_xx     129.8086 (ppm)
N        9 Eigenvector sigma_xx       0.4419      0.4455      0.7786
N        9 Eigenvalue  sigma_yy     116.2046 (ppm)
N        9 Eigenvector sigma_yy       0.0956     -0.8864      0.4529
N        9 Eigenvalue  sigma_zz      28.2563 (ppm)
N        9 Eigenvector sigma_zz      -0.8919      0.1257      0.4343
 
N        9 Isotropic:       91.4232 (ppm)
N        9 Anisotropy:     -94.7503 (ppm)
N        9 Asymmetry:        0.2154
 
============
Atom: N       10
============
N       10 Coordinates      0.422   16.320    2.166   A
 
TOTAL Shielding Tensor

            -169.2672    158.2561     64.9566
             144.3523     43.2989    157.8287
              46.3027    165.1097     26.8816

N       10 Eigenvalue  sigma_xx    -251.0124 (ppm)
N       10 Eigenvector sigma_xx       0.8534     -0.5064      0.1234
N       10 Eigenvalue  sigma_yy     -98.4228 (ppm)
N       10 Eigenvector sigma_yy      -0.3952     -0.4743      0.7867
N       10 Eigenvalue  sigma_zz     250.3485 (ppm)
N       10 Eigenvector sigma_zz      -0.3399     -0.7201     -0.6049
 
N       10 Isotropic:      -33.0289 (ppm)
N       10 Anisotropy:     425.0661 (ppm)
N       10 Asymmetry:        0.5385
 
============
Atom: N       11
============
N       11 Coordinates      2.365   16.490    0.755   A
 
TOTAL Shielding Tensor

             -65.5311     85.6041     74.0668
              70.8852     10.4310    202.3351
              85.4541    186.5000    -72.1310

N       11 Eigenvalue  sigma_xx    -230.8084 (ppm)
N       11 Eigenvector sigma_xx      -0.0943     -0.6060      0.7899
N       11 Eigenvalue  sigma_yy    -108.7318 (ppm)
N       11 Eigenvector sigma_yy      -0.9237      0.3493      0.1577
N       11 Eigenvalue  sigma_zz     212.3091 (ppm)
N       11 Eigenvector sigma_zz      -0.3714     -0.7147     -0.5927
 
N       11 Isotropic:      -42.4104 (ppm)
N       11 Anisotropy:     382.0792 (ppm)
N       11 Asymmetry:        0.4793
 
============
Atom: N       12
============
N       12 Coordinates      3.095    7.749   11.198   A
 
TOTAL Shielding Tensor

              48.8926     10.6949     45.1925
              14.3843    117.5149      5.5458
              32.3092     -5.7115    107.8620

N       12 Eigenvalue  sigma_xx     129.8086 (ppm)
N       12 Eigenvector sigma_xx       0.4419      0.4455      0.7786
N       12 Eigenvalue  sigma_yy     116.2046 (ppm)
N       12 Eigenvector sigma_yy       0.0956     -0.8864      0.4529
N       12 Eigenvalue  sigma_zz      28.2563 (ppm)
N       12 Eigenvector sigma_zz      -0.8919      0.1257      0.4343
 
N       12 Isotropic:       91.4232 (ppm)
N       12 Anisotropy:     -94.7503 (ppm)
N       12 Asymmetry:        0.2154
 
============
Atom: N       13
============
N       13 Coordinates      5.053    6.480   11.553   A
 
TOTAL Shielding Tensor

            -169.2672    158.2561     64.9566
             144.3523     43.2989    157.8287
              46.3027    165.1097     26.8816

N       13 Eigenvalue  sigma_xx    -251.0124 (ppm)
N       13 Eigenvector sigma_xx       0.8534     -0.5064      0.1234
N       13 Eigenvalue  sigma_yy     -98.4228 (ppm)
N       13 Eigenvector sigma_yy      -0.3952     -0.4743      0.7867
N       13 Eigenvalue  sigma_zz     250.3485 (ppm)
N       13 Eigenvector sigma_zz      -0.3399     -0.7201     -0.6049
 
N       13 Isotropic:      -33.0289 (ppm)
N       13 Anisotropy:     425.0661 (ppm)
N       13 Asymmetry:        0.5385
 
============
Atom: N       14
============
N       14 Coordinates      3.110    6.310   12.964   A
 
TOTAL Shielding Tensor

             -65.5311     85.6041     74.0668
              70.8852     10.4310    202.3351
              85.4541    186.5000    -72.1310

N       14 Eigenvalue  sigma_xx    -230.8084 (ppm)
N       14 Eigenvector sigma_xx      -0.0943     -0.6060      0.7899
N       14 Eigenvalue  sigma_yy    -108.7318 (ppm)
N       14 Eigenvector sigma_yy      -0.9237      0.3493      0.1577
N       14 Eigenvalue  sigma_zz     212.3091 (ppm)
N       14 Eigenvector sigma_zz      -0.3714     -0.7147     -0.5927
 
N       14 Isotropic:      -42.4104 (ppm)
N       14 Anisotropy:     382.0792 (ppm)
N       14 Asymmetry:        0.4793
 
============
Atom: N       15
============
N       15 Coordinates      5.117   19.150    9.381   A
 
TOTAL Shielding Tensor

              48.8926    -10.6949     45.1925
             -14.3843    117.5149     -5.5458
              32.3092      5.7115    107.8620

N       15 Eigenvalue  sigma_xx     129.8086 (ppm)
N       15 Eigenvector sigma_xx      -0.4419      0.4455     -0.7786
N       15 Eigenvalue  sigma_yy     116.2046 (ppm)
N       15 Eigenvector sigma_yy       0.0956      0.8864      0.4529
N       15 Eigenvalue  sigma_zz      28.2563 (ppm)
N       15 Eigenvector sigma_zz      -0.8919     -0.1257      0.4343
 
N       15 Isotropic:       91.4232 (ppm)
N       15 Anisotropy:     -94.7503 (ppm)
N       15 Asymmetry:        0.2154
 
============
Atom: N       16
============
N       16 Coordinates      3.159   17.881    9.026   A
 
TOTAL Shielding Tensor

            -169.2672   -158.2561     64.9566
            -144.3523     43.2989   -157.8287
              46.3027   -165.1097     26.8816

N       16 Eigenvalue  sigma_xx    -251.0124 (ppm)
N       16 Eigenvector sigma_xx      -0.8534     -0.5064     -0.1234
N       16 Eigenvalue  sigma_yy     -98.4228 (ppm)
N       16 Eigenvector sigma_yy      -0.3952      0.4743      0.7867
N       16 Eigenvalue  sigma_zz     250.3485 (ppm)
N       16 Eigenvector sigma_zz      -0.3399      0.7201     -0.6049
 
N       16 Isotropic:      -33.0289 (ppm)
N       16 Anisotropy:     425.0661 (ppm)
N       16 Asymmetry:        0.5385
 
============
Atom: N       17
============
N       17 Coordinates      5.103   17.711    7.615   A
 
TOTAL Shielding Tensor

             -65.5311    -85.6041     74.0668
             -70.8852     10.4310   -202.3351
              85.4541   -186.5000    -72.1310

N       17 Eigenvalue  sigma_xx    -230.8084 (ppm)
N       17 Eigenvector sigma_xx      -0.0943      0.6060      0.7899
N       17 Eigenvalue  sigma_yy    -108.7318 (ppm)
N       17 Eigenvector sigma_yy       0.9237      0.3493     -0.1577
N       17 Eigenvalue  sigma_zz     212.3091 (ppm)
N       17 Eigenvector sigma_zz      -0.3714      0.7147     -0.5927
 
N       17 Isotropic:      -42.4104 (ppm)
N       17 Anisotropy:     382.0792 (ppm)
N       17 Asymmetry:        0.4793
 
============
Atom: N       18
============
N       18 Coordinates      0.357    3.651    4.338   A
 
TOTAL Shielding Tensor

              48.8926    -10.6949     45.1925
             -14.3843    117.5149     -5.5458
              32.3092      5.7115    107.8620

N       18 Eigenvalue  sigma_xx     129.8086 (ppm)
N       18 Eigenvector sigma_xx      -0.4419      0.4455     -0.7786
N       18 Eigenvalue  sigma_yy     116.2046 (ppm)
N       18 Eigenvector sigma_yy       0.0956      0.8864      0.4529
N       18 Eigenvalue  sigma_zz      28.2563 (ppm)
N       18 Eigenvector sigma_zz      -0.8919     -0.1257      0.4343
 
N       18 Isotropic:       91.4232 (ppm)
N       18 Anisotropy:     -94.7503 (ppm)
N       18 Asymmetry:        0.2154
 
============
Atom: N       19
============
N       19 Coordinates      2.315    4.920    4.693   A
 
TOTAL Shielding Tensor

            -169.2672   -158.2561     64.9566
            -144.3523     43.2989   -157.8287
              46.3027   -165.1097     26.8816

N       19 Eigenvalue  sigma_xx    -251.0124 (ppm)
N       19 Eigenvector sigma_xx      -0.8534     -0.5064     -0.1234
N       19 Eigenvalue  sigma_yy     -98.4228 (ppm)
N       19 Eigenvector sigma_yy      -0.3952      0.4743      0.7867
N       19 Eigenvalue  sigma_zz     250.3485 (ppm)
N       19 Eigenvector sigma_zz      -0.3399      0.7201     -0.6049
 
N       19 Isotropic:      -33.0289 (ppm)
N       19 Anisotropy:     425.0661 (ppm)
N       19 Asymmetry:        0.5385
 
============
Atom: N       20
============
N       20 Coordinates      0.372    5.090    6.104   A
 
TOTAL Shielding Tensor

             -65.5311    -85.6041     74.0668
             -70.8852     10.4310   -202.3351
              85.4541   -186.5000    -72.1310

N       20 Eigenvalue  sigma_xx    -230.8084 (ppm)
N       20 Eigenvector sigma_xx      -0.0943      0.6060      0.7899
N       20 Eigenvalue  sigma_yy    -108.7318 (ppm)
N       20 Eigenvector sigma_yy       0.9237      0.3493     -0.1577
N       20 Eigenvalue  sigma_zz     212.3091 (ppm)
N       20 Eigenvector sigma_zz      -0.3714      0.7147     -0.5927
 
N       20 Isotropic:      -42.4104 (ppm)
N       20 Anisotropy:     382.0792 (ppm)
N       20 Asymmetry:        0.4793
 
============
Atom: O        1
============
O        1 Coordinates     -2.244   13.902    1.583   A
 
TOTAL Shielding Tensor

            -583.9821    282.7801    388.5642
             243.8330     35.8304    212.6150
             321.4770    211.4504   -249.4846

O        1 Eigenvalue  sigma_xx    -825.3131 (ppm)
O        1 Eigenvector sigma_xx      -0.8652      0.1465      0.4795
O        1 Eigenvalue  sigma_yy    -305.2952 (ppm)
O        1 Eigenvector sigma_yy       0.2794     -0.6531      0.7038
O        1 Eigenvalue  sigma_zz     332.9720 (ppm)
O        1 Eigenvector sigma_zz       0.4163      0.7429      0.5242
 
O        1 Isotropic:     -265.8788 (ppm)
O        1 Anisotropy:     898.2761 (ppm)
O        1 Asymmetry:        0.8684
 
============
Atom: O        2
============
O        2 Coordinates      2.535   13.204   -0.732   A
 
TOTAL Shielding Tensor

            -801.8997    248.3062    319.4585
             210.8169     66.7250    273.1196
             332.8360    272.0152   -231.3575

O        2 Eigenvalue  sigma_xx    -960.3366 (ppm)
O        2 Eigenvector sigma_xx       0.9219     -0.1072     -0.3724
O        2 Eigenvalue  sigma_yy    -353.4426 (ppm)
O        2 Eigenvector sigma_yy      -0.2325      0.6155     -0.7530
O        2 Eigenvalue  sigma_zz     347.2471 (ppm)
O        2 Eigenvector sigma_zz       0.3099      0.7808      0.5425
 
O        2 Isotropic:     -322.1774 (ppm)
O        2 Anisotropy:    1004.1367 (ppm)
O        2 Asymmetry:        0.9066
 
============
Atom: O        3
============
O        3 Coordinates      7.719    8.899   12.136   A
 
TOTAL Shielding Tensor

            -583.9821    282.7801    388.5642
             243.8330     35.8304    212.6150
             321.4770    211.4504   -249.4846

O        3 Eigenvalue  sigma_xx    -825.3131 (ppm)
O        3 Eigenvector sigma_xx      -0.8652      0.1465      0.4795
O        3 Eigenvalue  sigma_yy    -305.2952 (ppm)
O        3 Eigenvector sigma_yy       0.2794     -0.6531      0.7038
O        3 Eigenvalue  sigma_zz     332.9720 (ppm)
O        3 Eigenvector sigma_zz       0.4163      0.7429      0.5242
 
O        3 Isotropic:     -265.8788 (ppm)
O        3 Anisotropy:     898.2761 (ppm)
O        3 Asymmetry:        0.8684
 
============
Atom: O        4
============
O        4 Coordinates      2.939    9.597   14.452   A
 
TOTAL Shielding Tensor

            -801.8997    248.3062    319.4585
             210.8169     66.7250    273.1196
             332.8360    272.0152   -231.3575

O        4 Eigenvalue  sigma_xx    -960.3366 (ppm)
O        4 Eigenvector sigma_xx       0.9219     -0.1072     -0.3724
O        4 Eigenvalue  sigma_yy    -353.4426 (ppm)
O        4 Eigenvector sigma_yy      -0.2325      0.6155     -0.7530
O        4 Eigenvalue  sigma_zz     347.2471 (ppm)
O        4 Eigenvector sigma_zz       0.3099      0.7808      0.5425
 
O        4 Isotropic:     -322.1774 (ppm)
O        4 Anisotropy:    1004.1367 (ppm)
O        4 Asymmetry:        0.9066
 
============
Atom: O        5
============
O        5 Coordinates      0.493   20.299    8.443   A
 
TOTAL Shielding Tensor

            -583.9821   -282.7801    388.5642
            -243.8330     35.8304   -212.6150
             321.4770   -211.4504   -249.4846

O        5 Eigenvalue  sigma_xx    -825.3131 (ppm)
O        5 Eigenvector sigma_xx       0.8652      0.1465     -0.4795
O        5 Eigenvalue  sigma_yy    -305.2952 (ppm)
O        5 Eigenvector sigma_yy       0.2794      0.6531      0.7038
O        5 Eigenvalue  sigma_zz     332.9720 (ppm)
O        5 Eigenvector sigma_zz       0.4163     -0.7429      0.5242
 
O        5 Isotropic:     -265.8788 (ppm)
O        5 Anisotropy:     898.2761 (ppm)
O        5 Asymmetry:        0.8684
 
============
Atom: O        6
============
O        6 Coordinates      5.273   20.997    6.127   A
 
TOTAL Shielding Tensor

            -801.8997   -248.3062    319.4585
            -210.8169     66.7250   -273.1196
             332.8360   -272.0152   -231.3575

O        6 Eigenvalue  sigma_xx    -960.3366 (ppm)
O        6 Eigenvector sigma_xx       0.9219      0.1072     -0.3724
O        6 Eigenvalue  sigma_yy    -353.4426 (ppm)
O        6 Eigenvector sigma_yy       0.2325      0.6155      0.7530
O        6 Eigenvalue  sigma_zz     347.2471 (ppm)
O        6 Eigenvector sigma_zz       0.3099     -0.7808      0.5425
 
O        6 Isotropic:     -322.1774 (ppm)
O        6 Anisotropy:    1004.1367 (ppm)
O        6 Asymmetry:        0.9066
 
============
Atom: O        7
============
O        7 Coordinates      4.982    2.501    5.276   A
 
TOTAL Shielding Tensor

            -583.9821   -282.7801    388.5642
            -243.8330     35.8304   -212.6150
             321.4770   -211.4504   -249.4846

O        7 Eigenvalue  sigma_xx    -825.3131 (ppm)
O        7 Eigenvector sigma_xx       0.8652      0.1465     -0.4795
O        7 Eigenvalue  sigma_yy    -305.2952 (ppm)
O        7 Eigenvector sigma_yy       0.2794      0.6531      0.7038
O        7 Eigenvalue  sigma_zz     332.9720 (ppm)
O        7 Eigenvector sigma_zz       0.4163     -0.7429      0.5242
 
O        7 Isotropic:     -265.8788 (ppm)
O        7 Anisotropy:     898.2761 (ppm)
O        7 Asymmetry:        0.8684
 
============
Atom: O        8
============
O        8 Coordinates      0.202    1.803    7.592   A
 
TOTAL Shielding Tensor

            -801.8997   -248.3062    319.4585
            -210.8169     66.7250   -273.1196
             332.8360   -272.0152   -231.3575

O        8 Eigenvalue  sigma_xx    -960.3366 (ppm)
O        8 Eigenvector sigma_xx       0.9219      0.1072     -0.3724
O        8 Eigenvalue  sigma_yy    -353.4426 (ppm)
O        8 Eigenvector sigma_yy       0.2325      0.6155      0.7530
O        8 Eigenvalue  sigma_zz     347.2471 (ppm)
O        8 Eigenvector sigma_zz       0.3099     -0.7808      0.5425
 
O        8 Isotropic:     -322.1774 (ppm)
O        8 Anisotropy:    1004.1367 (ppm)
O        8 Asymmetry:        0.9066
 
============
Atom: S        1
============
S        1 Coordinates     -0.897   11.892    2.892   A
 
TOTAL Shielding Tensor

             140.7369     -6.0009    154.6473
             -48.2488    444.3165     35.2497
             107.0212     29.8581    331.8921

S        1 Eigenvalue  sigma_xx     453.4037 (ppm)
S        1 Eigenvector sigma_xx      -0.0439     -0.9522     -0.3024
S        1 Eigenvalue  sigma_yy     393.3138 (ppm)
S        1 Eigenvector sigma_yy       0.4647     -0.2874      0.8375
S        1 Eigenvalue  sigma_zz      70.2280 (ppm)
S        1 Eigenvector sigma_zz      -0.8844     -0.1037      0.4551
 
S        1 Isotropic:      305.6485 (ppm)
S        1 Anisotropy:    -353.1307 (ppm)
S        1 Asymmetry:        0.2552
 
============
Atom: S        2
============
S        2 Coordinates      2.348   11.579    1.411   A
 
TOTAL Shielding Tensor

             162.9449     70.5433     82.2621
              95.5349    422.9084      2.6443
             103.7877      4.9237    376.0660

S        2 Eigenvalue  sigma_xx     461.5587 (ppm)
S        2 Eigenvector sigma_xx       0.3641      0.8247      0.4327
S        2 Eigenvalue  sigma_yy     391.1382 (ppm)
S        2 Eigenvector sigma_yy       0.1576     -0.5125      0.8441
S        2 Eigenvalue  sigma_zz     109.2224 (ppm)
S        2 Eigenvector sigma_zz       0.9179     -0.2392     -0.3166
 
S        2 Isotropic:      320.6398 (ppm)
S        2 Anisotropy:    -317.1261 (ppm)
S        2 Asymmetry:        0.3331
 
============
Atom: S        3
============
S        3 Coordinates      6.371   10.908   10.827   A
 
TOTAL Shielding Tensor

             140.7369     -6.0009    154.6473
             -48.2488    444.3165     35.2497
             107.0212     29.8581    331.8921

S        3 Eigenvalue  sigma_xx     453.4037 (ppm)
S        3 Eigenvector sigma_xx      -0.0439     -0.9522     -0.3024
S        3 Eigenvalue  sigma_yy     393.3138 (ppm)
S        3 Eigenvector sigma_yy       0.4647     -0.2874      0.8375
S        3 Eigenvalue  sigma_zz      70.2280 (ppm)
S        3 Eigenvector sigma_zz      -0.8844     -0.1037      0.4551
 
S        3 Isotropic:      305.6485 (ppm)
S        3 Anisotropy:    -353.1307 (ppm)
S        3 Asymmetry:        0.2552
 
============
Atom: S        4
============
S        4 Coordinates      3.127   11.221   12.308   A
 
TOTAL Shielding Tensor

             162.9449     70.5433     82.2621
              95.5349    422.9084      2.6443
             103.7877      4.9237    376.0660

S        4 Eigenvalue  sigma_xx     461.5587 (ppm)
S        4 Eigenvector sigma_xx       0.3641      0.8247      0.4327
S        4 Eigenvalue  sigma_yy     391.1382 (ppm)
S        4 Eigenvector sigma_yy       0.1576     -0.5125      0.8441
S        4 Eigenvalue  sigma_zz     109.2224 (ppm)
S        4 Eigenvector sigma_zz       0.9179     -0.2392     -0.3166
 
S        4 Isotropic:      320.6398 (ppm)
S        4 Anisotropy:    -317.1261 (ppm)
S        4 Asymmetry:        0.3331
 
============
Atom: S        5
============
S        5 Coordinates      1.841   22.309    9.752   A
 
TOTAL Shielding Tensor

             140.7369      6.0009    154.6473
              48.2488    444.3165    -35.2497
             107.0212    -29.8581    331.8921

S        5 Eigenvalue  sigma_xx     453.4037 (ppm)
S        5 Eigenvector sigma_xx       0.0439     -0.9522      0.3024
S        5 Eigenvalue  sigma_yy     393.3138 (ppm)
S        5 Eigenvector sigma_yy       0.4647      0.2874      0.8375
S        5 Eigenvalue  sigma_zz      70.2280 (ppm)
S        5 Eigenvector sigma_zz      -0.8844      0.1037      0.4551
 
S        5 Isotropic:      305.6485 (ppm)
S        5 Anisotropy:    -353.1307 (ppm)
S        5 Asymmetry:        0.2552
 
============
Atom: S        6
============
S        6 Coordinates      5.085   22.622    8.271   A
 
TOTAL Shielding Tensor

             162.9449    -70.5433     82.2621
             -95.5349    422.9084     -2.6443
             103.7877     -4.9237    376.0660

S        6 Eigenvalue  sigma_xx     461.5587 (ppm)
S        6 Eigenvector sigma_xx      -0.3641      0.8247     -0.4327
S        6 Eigenvalue  sigma_yy     391.1382 (ppm)
S        6 Eigenvector sigma_yy       0.1576      0.5125      0.8441
S        6 Eigenvalue  sigma_zz     109.2224 (ppm)
S        6 Eigenvector sigma_zz       0.9179      0.2392     -0.3166
 
S        6 Isotropic:      320.6398 (ppm)
S        6 Anisotropy:    -317.1261 (ppm)
S        6 Asymmetry:        0.3331
 
============
Atom: S        7
============
S        7 Coordinates      3.634    0.492    3.968   A
 
TOTAL Shielding Tensor

             140.7369      6.0009    154.6473
              48.2488    444.3165    -35.2497
             107.0212    -29.8581    331.8921

S        7 Eigenvalue  sigma_xx     453.4037 (ppm)
S        7 Eigenvector sigma_xx       0.0439     -0.9522      0.3024
S        7 Eigenvalue  sigma_yy     393.3138 (ppm)
S        7 Eigenvector sigma_yy       0.4647      0.2874      0.8375
S        7 Eigenvalue  sigma_zz      70.2280 (ppm)
S        7 Eigenvector sigma_zz      -0.8844      0.1037      0.4551
 
S        7 Isotropic:      305.6485 (ppm)
S        7 Anisotropy:    -353.1307 (ppm)
S        7 Asymmetry:        0.2552
 
============
Atom: S        8
============
S        8 Coordinates      0.390    0.179    5.448   A
 
TOTAL Shielding Tensor

             162.9449    -70.5433     82.2621
             -95.5349    422.9084     -2.6443
             103.7877     -4.9237    376.0660

S        8 Eigenvalue  sigma_xx     461.5587 (ppm)
S        8 Eigenvector sigma_xx      -0.3641      0.8247     -0.4327
S        8 Eigenvalue  sigma_yy     391.1382 (ppm)
S        8 Eigenvector sigma_yy       0.1576      0.5125      0.8441
S        8 Eigenvalue  sigma_zz     109.2224 (ppm)
S        8 Eigenvector sigma_zz       0.9179      0.2392     -0.3166
 
S        8 Isotropic:      320.6398 (ppm)
S        8 Anisotropy:    -317.1261 (ppm)
S        8 Asymmetry:        0.3331
 
==========================================================================
  Using the following values of the electric quadrupole moment            
  H      Isotope   2             Q =    0.0029 Barn
  C      Isotope  11             Q =    0.0333 Barn
  N      Isotope  14             Q =    0.0204 Barn
  O      Isotope  17             Q =   -0.0256 Barn
  S      Isotope  33             Q =   -0.0678 Barn
==========================================================================
 
============
Atom: H        1
============
H        1 Coordinates      1.637   14.628   -2.615   A
 
TOTAL tensor

               0.1894     -0.0580     -0.1591
              -0.0580     -0.1289      0.0234
              -0.1591      0.0234     -0.0605

H        1 Eigenvalue  V_xx      -0.1339      
H        1 Eigenvector V_xx       0.2267     -0.6715      0.7055
H        1 Eigenvalue  V_yy      -0.1424      
H        1 Eigenvector V_yy      -0.3965     -0.7252     -0.5629
H        1 Eigenvalue  V_zz       0.2763      
H        1 Eigenvector V_zz       0.8896     -0.1521     -0.4306
 
H        1 Cq:        0.1857 (MHz)
H        1 Eta:       0.0311
============
Atom: H        2
============
H        2 Coordinates     -0.086   16.052   -3.741   A
 
TOTAL tensor

              -0.1206      0.0300     -0.0737
               0.0300     -0.0701     -0.1603
              -0.0737     -0.1603      0.1907

H        2 Eigenvalue  V_xx      -0.1346      
H        2 Eigenvector V_xx       0.9177     -0.3970      0.0124
H        2 Eigenvalue  V_yy      -0.1481      
H        2 Eigenvector V_yy       0.3469      0.8163      0.4618
H        2 Eigenvalue  V_zz       0.2827      
H        2 Eigenvector V_zz      -0.1934     -0.4195      0.8869
 
H        2 Cq:        0.1900 (MHz)
H        2 Eta:       0.0477
============
Atom: H        3
============
H        3 Coordinates     -2.279   16.424   -2.657   A
 
TOTAL tensor

               0.0610     -0.1666      0.1256
              -0.1666     -0.0075     -0.1088
               0.1256     -0.1088     -0.0535

H        3 Eigenvalue  V_xx      -0.1341      
H        3 Eigenvector V_xx      -0.5884     -0.0829      0.8043
H        3 Eigenvalue  V_yy      -0.1455      
H        3 Eigenvector V_yy       0.4211      0.8178      0.3923
H        3 Eigenvalue  V_zz       0.2796      
H        3 Eigenvector V_zz      -0.6903      0.5695     -0.4462
 
H        3 Cq:        0.1879 (MHz)
H        3 Eta:       0.0407
============
Atom: H        4
============
H        4 Coordinates     -2.808   15.327   -0.469   A
 
TOTAL tensor

               0.1897     -0.0479     -0.1532
              -0.0479     -0.1304      0.0162
              -0.1532      0.0162     -0.0592

H        4 Eigenvalue  V_xx      -0.1281      
H        4 Eigenvector V_xx       0.2891     -0.5616      0.7753
H        4 Eigenvalue  V_yy      -0.1409      
H        4 Eigenvector V_yy      -0.3353     -0.8180     -0.4675
H        4 Eigenvalue  V_zz       0.2689      
H        4 Eigenvector V_zz       0.8967     -0.1248     -0.4248
 
H        4 Cq:        0.1807 (MHz)
H        4 Eta:       0.0475
============
Atom: H        5
============
H        5 Coordinates      3.837    8.173   16.334   A
 
TOTAL tensor

               0.1894     -0.0580     -0.1591
              -0.0580     -0.1289      0.0234
              -0.1591      0.0234     -0.0605

H        5 Eigenvalue  V_xx      -0.1339      
H        5 Eigenvector V_xx       0.2267     -0.6715      0.7055
H        5 Eigenvalue  V_yy      -0.1424      
H        5 Eigenvector V_yy      -0.3965     -0.7252     -0.5629
H        5 Eigenvalue  V_zz       0.2763      
H        5 Eigenvector V_zz       0.8896     -0.1521     -0.4306
 
H        5 Cq:        0.1857 (MHz)
H        5 Eta:       0.0311
============
Atom: H        6
============
H        6 Coordinates      5.561    6.749   17.460   A
 
TOTAL tensor

              -0.1206      0.0300     -0.0737
               0.0300     -0.0701     -0.1603
              -0.0737     -0.1603      0.1907

H        6 Eigenvalue  V_xx      -0.1346      
H        6 Eigenvector V_xx       0.9177     -0.3970      0.0124
H        6 Eigenvalue  V_yy      -0.1481      
H        6 Eigenvector V_yy       0.3469      0.8163      0.4618
H        6 Eigenvalue  V_zz       0.2827      
H        6 Eigenvector V_zz      -0.1934     -0.4195      0.8869
 
H        6 Cq:        0.1900 (MHz)
H        6 Eta:       0.0477
============
Atom: H        7
============
H        7 Coordinates      7.754    6.377   16.376   A
 
TOTAL tensor

               0.0610     -0.1666      0.1256
              -0.1666     -0.0075     -0.1088
               0.1256     -0.1088     -0.0535

H        7 Eigenvalue  V_xx      -0.1341      
H        7 Eigenvector V_xx      -0.5884     -0.0829      0.8043
H        7 Eigenvalue  V_yy      -0.1455      
H        7 Eigenvector V_yy       0.4211      0.8178      0.3923
H        7 Eigenvalue  V_zz       0.2796      
H        7 Eigenvector V_zz      -0.6903      0.5695     -0.4462
 
H        7 Cq:        0.1879 (MHz)
H        7 Eta:       0.0407
============
Atom: H        8
============
H        8 Coordinates      8.283    7.473   14.188   A
 
TOTAL tensor

               0.1897     -0.0479     -0.1532
              -0.0479     -0.1304      0.0162
              -0.1532      0.0162     -0.0592

H        8 Eigenvalue  V_xx      -0.1281      
H        8 Eigenvector V_xx       0.2891     -0.5616      0.7753
H        8 Eigenvalue  V_yy      -0.1409      
H        8 Eigenvector V_yy      -0.3353     -0.8180     -0.4675
H        8 Eigenvalue  V_zz       0.2689      
H        8 Eigenvector V_zz       0.8967     -0.1248     -0.4248
 
H        8 Cq:        0.1807 (MHz)
H        8 Eta:       0.0475
============
Atom: H        9
============
H        9 Coordinates      4.375   19.573    4.245   A
 
TOTAL tensor

               0.1894      0.0580     -0.1591
               0.0580     -0.1289     -0.0234
              -0.1591     -0.0234     -0.0605

H        9 Eigenvalue  V_xx      -0.1339      
H        9 Eigenvector V_xx      -0.2267     -0.6715     -0.7055
H        9 Eigenvalue  V_yy      -0.1424      
H        9 Eigenvector V_yy      -0.3965      0.7252     -0.5629
H        9 Eigenvalue  V_zz       0.2763      
H        9 Eigenvector V_zz       0.8896      0.1521     -0.4306
 
H        9 Cq:        0.1857 (MHz)
H        9 Eta:       0.0311
============
Atom: H       10
============
H       10 Coordinates      2.651   18.149    3.119   A
 
TOTAL tensor

              -0.1206     -0.0300     -0.0737
              -0.0300     -0.0701      0.1603
              -0.0737      0.1603      0.1907

H       10 Eigenvalue  V_xx      -0.1346      
H       10 Eigenvector V_xx       0.9177      0.3970      0.0124
H       10 Eigenvalue  V_yy      -0.1481      
H       10 Eigenvector V_yy      -0.3469      0.8163     -0.4618
H       10 Eigenvalue  V_zz       0.2827      
H       10 Eigenvector V_zz      -0.1934      0.4195      0.8869
 
H       10 Cq:        0.1900 (MHz)
H       10 Eta:       0.0477
============
Atom: H       11
============
H       11 Coordinates      0.458   17.777    4.203   A
 
TOTAL tensor

               0.0610      0.1666      0.1256
               0.1666     -0.0075      0.1088
               0.1256      0.1088     -0.0535

H       11 Eigenvalue  V_xx      -0.1341      
H       11 Eigenvector V_xx      -0.5884      0.0829      0.8043
H       11 Eigenvalue  V_yy      -0.1455      
H       11 Eigenvector V_yy      -0.4211      0.8178     -0.3923
H       11 Eigenvalue  V_zz       0.2796      
H       11 Eigenvector V_zz      -0.6903     -0.5695     -0.4462
 
H       11 Cq:        0.1879 (MHz)
H       11 Eta:       0.0407
============
Atom: H       12
============
H       12 Coordinates     -0.071   18.874    6.390   A
 
TOTAL tensor

               0.1897      0.0479     -0.1532
               0.0479     -0.1304     -0.0162
              -0.1532     -0.0162     -0.0592

H       12 Eigenvalue  V_xx      -0.1281      
H       12 Eigenvector V_xx      -0.2891     -0.5616     -0.7753
H       12 Eigenvalue  V_yy      -0.1409      
H       12 Eigenvector V_yy      -0.3353      0.8180     -0.4675
H       12 Eigenvalue  V_zz       0.2689      
H       12 Eigenvector V_zz       0.8967      0.1248     -0.4248
 
H       12 Cq:        0.1807 (MHz)
H       12 Eta:       0.0475
============
Atom: H       13
============
H       13 Coordinates      1.100    3.228    9.474   A
 
TOTAL tensor

               0.1894      0.0580     -0.1591
               0.0580     -0.1289     -0.0234
              -0.1591     -0.0234     -0.0605

H       13 Eigenvalue  V_xx      -0.1339      
H       13 Eigenvector V_xx      -0.2267     -0.6715     -0.7055
H       13 Eigenvalue  V_yy      -0.1424      
H       13 Eigenvector V_yy      -0.3965      0.7252     -0.5629
H       13 Eigenvalue  V_zz       0.2763      
H       13 Eigenvector V_zz       0.8896      0.1521     -0.4306
 
H       13 Cq:        0.1857 (MHz)
H       13 Eta:       0.0311
============
Atom: H       14
============
H       14 Coordinates      2.824    4.652   10.600   A
 
TOTAL tensor

              -0.1206     -0.0300     -0.0737
              -0.0300     -0.0701      0.1603
              -0.0737      0.1603      0.1907

H       14 Eigenvalue  V_xx      -0.1346      
H       14 Eigenvector V_xx       0.9177      0.3970      0.0124
H       14 Eigenvalue  V_yy      -0.1481      
H       14 Eigenvector V_yy      -0.3469      0.8163     -0.4618
H       14 Eigenvalue  V_zz       0.2827      
H       14 Eigenvector V_zz      -0.1934      0.4195      0.8869
 
H       14 Cq:        0.1900 (MHz)
H       14 Eta:       0.0477
============
Atom: H       15
============
H       15 Coordinates      5.016    5.024    9.517   A
 
TOTAL tensor

               0.0610      0.1666      0.1256
               0.1666     -0.0075      0.1088
               0.1256      0.1088     -0.0535

H       15 Eigenvalue  V_xx      -0.1341      
H       15 Eigenvector V_xx      -0.5884      0.0829      0.8043
H       15 Eigenvalue  V_yy      -0.1455      
H       15 Eigenvector V_yy      -0.4211      0.8178     -0.3923
H       15 Eigenvalue  V_zz       0.2796      
H       15 Eigenvector V_zz      -0.6903     -0.5695     -0.4462
 
H       15 Cq:        0.1879 (MHz)
H       15 Eta:       0.0407
============
Atom: H       16
============
H       16 Coordinates      5.546    3.927    7.329   A
 
TOTAL tensor

               0.1897      0.0479     -0.1532
               0.0479     -0.1304     -0.0162
              -0.1532     -0.0162     -0.0592

H       16 Eigenvalue  V_xx      -0.1281      
H       16 Eigenvector V_xx      -0.2891     -0.5616     -0.7753
H       16 Eigenvalue  V_yy      -0.1409      
H       16 Eigenvector V_yy      -0.3353      0.8180     -0.4675
H       16 Eigenvalue  V_zz       0.2689      
H       16 Eigenvector V_zz       0.8967      0.1248     -0.4248
 
H       16 Cq:        0.1807 (MHz)
H       16 Eta:       0.0475
============
Atom: H       17
============
H       17 Coordinates      0.059   15.037    3.973   A
 
TOTAL tensor

               0.1127     -0.1691      0.1194
              -0.1691     -0.0335     -0.0835
               0.1194     -0.0835     -0.0791

H       17 Eigenvalue  V_xx      -0.1360      
H       17 Eigenvector V_xx      -0.5122     -0.1570      0.8444
H       17 Eigenvalue  V_yy      -0.1464      
H       17 Eigenvector V_yy       0.3741      0.8442      0.3838
H       17 Eigenvalue  V_zz       0.2824      
H       17 Eigenvector V_zz      -0.7732      0.5125     -0.3737
 
H       17 Cq:        0.1898 (MHz)
H       17 Eta:       0.0368
============
Atom: H       18
============
H       18 Coordinates     -0.235   13.811    6.132   A
 
TOTAL tensor

               0.1855     -0.0167     -0.1709
              -0.0167     -0.1399      0.0022
              -0.1709      0.0022     -0.0456

H       18 Eigenvalue  V_xx      -0.1322      
H       18 Eigenvector V_xx       0.3637     -0.5756      0.7324
H       18 Eigenvalue  V_yy      -0.1446      
H       18 Eigenvector V_yy      -0.2972     -0.8169     -0.4944
H       18 Eigenvalue  V_zz       0.2768      
H       18 Eigenvector V_zz       0.8828     -0.0378     -0.4682
 
H       18 Cq:        0.1860 (MHz)
H       18 Eta:       0.0448
============
Atom: H       19
============
H       19 Coordinates      1.637   12.549    7.124   A
 
TOTAL tensor

              -0.1304      0.0203     -0.0474
               0.0203     -0.0538     -0.1795
              -0.0474     -0.1795      0.1842

H       19 Eigenvalue  V_xx      -0.1354      
H       19 Eigenvector V_xx       0.9501     -0.3102     -0.0333
H       19 Eigenvalue  V_yy      -0.1515      
H       19 Eigenvector V_yy       0.2870      0.8273      0.4828
H       19 Eigenvalue  V_zz       0.2869      
H       19 Eigenvector V_zz      -0.1222     -0.4683      0.8751
 
H       19 Cq:        0.1928 (MHz)
H       19 Eta:       0.0564
============
Atom: H       20
============
H       20 Coordinates      3.840   12.458    5.930   A
 
TOTAL tensor

               0.1138     -0.1654      0.1237
              -0.1654     -0.0391     -0.0890
               0.1237     -0.0890     -0.0747

H       20 Eigenvalue  V_xx      -0.1339      
H       20 Eigenvector V_xx       0.5808      0.3054     -0.7546
H       20 Eigenvalue  V_yy      -0.1502      
H       20 Eigenvector V_yy      -0.2598     -0.8089     -0.5274
H       20 Eigenvalue  V_zz       0.2841      
H       20 Eigenvector V_zz      -0.7715      0.5023     -0.3905
 
H       20 Cq:        0.1909 (MHz)
H       20 Eta:       0.0576
============
Atom: H       21
============
H       21 Coordinates      4.117   13.630    3.767   A
 
TOTAL tensor

               0.1854     -0.0156     -0.1732
              -0.0156     -0.1412     -0.0029
              -0.1732     -0.0029     -0.0442

H       21 Eigenvalue  V_xx      -0.1292      
H       21 Eigenvector V_xx       0.3516     -0.6268      0.6953
H       21 Eigenvalue  V_yy      -0.1496      
H       21 Eigenvector V_yy       0.3165      0.7786      0.5419
H       21 Eigenvalue  V_zz       0.2787      
H       21 Eigenvector V_zz      -0.8810      0.0295      0.4721
 
H       21 Cq:        0.1873 (MHz)
H       21 Eta:       0.0733
============
Atom: H       22
============
H       22 Coordinates     -1.879   18.594    1.346   A
 
TOTAL tensor

              -0.1037     -0.0999      0.0441
              -0.0999      0.1662     -0.1560
               0.0441     -0.1560     -0.0626

H       22 Eigenvalue  V_xx      -0.1317      
H       22 Eigenvector V_xx       0.8354     -0.0078     -0.5497
H       22 Eigenvalue  V_yy      -0.1448      
H       22 Eigenvector V_yy       0.4756      0.5116      0.7156
H       22 Eigenvalue  V_zz       0.2765      
H       22 Eigenvector V_zz      -0.2756      0.8592     -0.4311
 
H       22 Cq:        0.1858 (MHz)
H       22 Eta:       0.0472
============
Atom: H       23
============
H       23 Coordinates     -1.656   17.748    2.902   A
 
TOTAL tensor

              -0.1342     -0.0054     -0.0290
              -0.0054     -0.1421      0.0374
              -0.0290      0.0374      0.2763

H       23 Eigenvalue  V_xx      -0.1355      
H       23 Eigenvector V_xx      -0.9587      0.2692     -0.0920
H       23 Eigenvalue  V_yy      -0.1462      
H       23 Eigenvector V_yy       0.2756      0.9590     -0.0660
H       23 Eigenvalue  V_zz       0.2817      
H       23 Eigenvector V_zz      -0.0705      0.0886      0.9936
 
H       23 Cq:        0.1893 (MHz)
H       23 Eta:       0.0381
============
Atom: H       24
============
H       24 Coordinates     -2.295   16.871    1.503   A
 
TOTAL tensor

               0.0322      0.1840      0.0686
               0.1840      0.0715      0.0821
               0.0686      0.0821     -0.1038

H       24 Eigenvalue  V_xx      -0.1300      
H       24 Eigenvector V_xx       0.6914     -0.3811     -0.6138
H       24 Eigenvalue  V_yy      -0.1377      
H       24 Eigenvector V_yy      -0.3344      0.5843     -0.7394
H       24 Eigenvalue  V_zz       0.2677      
H       24 Eigenvector V_zz      -0.6404     -0.7165     -0.2765
 
H       24 Cq:        0.1799 (MHz)
H       24 Eta:       0.0285
============
Atom: H       25
============
H       25 Coordinates     -0.038   18.631   -0.248   A
 
TOTAL tensor

              -0.0508     -0.1393      0.0961
              -0.1393      0.0695     -0.1689
               0.0961     -0.1689     -0.0187

H       25 Eigenvalue  V_xx      -0.1321      
H       25 Eigenvector V_xx       0.8054      0.0628     -0.5894
H       25 Eigenvalue  V_yy      -0.1530      
H       25 Eigenvector V_yy       0.3862      0.6987      0.6022
H       25 Eigenvalue  V_zz       0.2851      
H       25 Eigenvector V_zz      -0.4497      0.7126     -0.5385
 
H       25 Cq:        0.1916 (MHz)
H       25 Eta:       0.0734
============
Atom: H       26
============
H       26 Coordinates      3.551   17.736   -1.087   A
 
TOTAL tensor

               0.2580     -0.0930      0.0211
              -0.0930     -0.1205     -0.0074
               0.0211     -0.0074     -0.1374

H       26 Eigenvalue  V_xx      -0.1374      
H       26 Eigenvector V_xx      -0.1492     -0.4323      0.8893
H       26 Eigenvalue  V_yy      -0.1433      
H       26 Eigenvector V_yy       0.1783      0.8729      0.4542
H       26 Eigenvalue  V_zz       0.2808      
H       26 Eigenvector V_zz       0.9726     -0.2263      0.0532
 
H       26 Cq:        0.1887 (MHz)
H       26 Eta:       0.0212
============
Atom: H       27
============
H       27 Coordinates      2.359   19.069   -1.198   A
 
TOTAL tensor

              -0.1331     -0.0460     -0.0027
              -0.0460      0.2715     -0.0209
              -0.0027     -0.0209     -0.1384

H       27 Eigenvalue  V_xx      -0.1338      
H       27 Eigenvector V_xx       0.7432      0.0500     -0.6672
H       27 Eigenvalue  V_yy      -0.1439      
H       27 Eigenvector V_yy       0.6598      0.1106      0.7432
H       27 Eigenvalue  V_zz       0.2777      
H       27 Eigenvector V_zz       0.1109     -0.9926      0.0492
 
H       27 Cq:        0.1866 (MHz)
H       27 Eta:       0.0360
============
Atom: H       28
============
H       28 Coordinates      2.082   17.569   -2.085   A
 
TOTAL tensor

              -0.0813      0.0593      0.1276
               0.0593     -0.0812      0.1324
               0.1276      0.1324      0.1625

H       28 Eigenvalue  V_xx      -0.1349      
H       28 Eigenvector V_xx       0.7788      0.3763     -0.5018
H       28 Eigenvalue  V_yy      -0.1411      
H       28 Eigenvector V_yy       0.5091     -0.8466      0.1552
H       28 Eigenvalue  V_zz       0.2760      
H       28 Eigenvector V_zz       0.3664      0.3763      0.8510
 
H       28 Cq:        0.1855 (MHz)
H       28 Eta:       0.0226
============
Atom: H       29
============
H       29 Coordinates      3.296   14.846    2.111   A
 
TOTAL tensor

               0.2246     -0.0956     -0.1693
              -0.0956     -0.1471      0.0122
              -0.1693      0.0122     -0.0775

H       29 Eigenvalue  V_xx      -0.1313      
H       29 Eigenvector V_xx       0.1989     -0.6133      0.7644
H       29 Eigenvalue  V_yy      -0.1875      
H       29 Eigenvector V_yy      -0.3884     -0.7655     -0.5131
H       29 Eigenvalue  V_zz       0.3188      
H       29 Eigenvector V_zz       0.8998     -0.1949     -0.3904
 
H       29 Cq:        0.2142 (MHz)
H       29 Eta:       0.1764
============
Atom: H       30
============
H       30 Coordinates      5.416    7.764    9.746   A
 
TOTAL tensor

               0.1127     -0.1691      0.1194
              -0.1691     -0.0335     -0.0835
               0.1194     -0.0835     -0.0791

H       30 Eigenvalue  V_xx      -0.1360      
H       30 Eigenvector V_xx      -0.5122     -0.1570      0.8444
H       30 Eigenvalue  V_yy      -0.1464      
H       30 Eigenvector V_yy       0.3741      0.8442      0.3838
H       30 Eigenvalue  V_zz       0.2824      
H       30 Eigenvector V_zz      -0.7732      0.5125     -0.3737
 
H       30 Cq:        0.1898 (MHz)
H       30 Eta:       0.0368
============
Atom: H       31
============
H       31 Coordinates      5.710    8.989    7.588   A
 
TOTAL tensor

               0.1855     -0.0167     -0.1709
              -0.0167     -0.1399      0.0022
              -0.1709      0.0022     -0.0456

H       31 Eigenvalue  V_xx      -0.1322      
H       31 Eigenvector V_xx       0.3637     -0.5756      0.7324
H       31 Eigenvalue  V_yy      -0.1446      
H       31 Eigenvector V_yy      -0.2972     -0.8169     -0.4944
H       31 Eigenvalue  V_zz       0.2768      
H       31 Eigenvector V_zz       0.8828     -0.0378     -0.4682
 
H       31 Cq:        0.1860 (MHz)
H       31 Eta:       0.0448
============
Atom: H       32
============
H       32 Coordinates      3.837   10.251    6.595   A
 
TOTAL tensor

              -0.1304      0.0203     -0.0474
               0.0203     -0.0538     -0.1795
              -0.0474     -0.1795      0.1842

H       32 Eigenvalue  V_xx      -0.1354      
H       32 Eigenvector V_xx       0.9501     -0.3102     -0.0333
H       32 Eigenvalue  V_yy      -0.1515      
H       32 Eigenvector V_yy       0.2870      0.8273      0.4828
H       32 Eigenvalue  V_zz       0.2869      
H       32 Eigenvector V_zz      -0.1222     -0.4683      0.8751
 
H       32 Cq:        0.1928 (MHz)
H       32 Eta:       0.0564
============
Atom: H       33
============
H       33 Coordinates      1.635   10.342    7.789   A
 
TOTAL tensor

               0.1138     -0.1654      0.1237
              -0.1654     -0.0391     -0.0890
               0.1237     -0.0890     -0.0747

H       33 Eigenvalue  V_xx      -0.1339      
H       33 Eigenvector V_xx       0.5808      0.3054     -0.7546
H       33 Eigenvalue  V_yy      -0.1502      
H       33 Eigenvector V_yy      -0.2598     -0.8089     -0.5274
H       33 Eigenvalue  V_zz       0.2841      
H       33 Eigenvector V_zz      -0.7715      0.5023     -0.3905
 
H       33 Cq:        0.1909 (MHz)
H       33 Eta:       0.0576
============
Atom: H       34
============
H       34 Coordinates      1.358    9.170    9.952   A
 
TOTAL tensor

               0.1854     -0.0156     -0.1732
              -0.0156     -0.1412     -0.0029
              -0.1732     -0.0029     -0.0442

H       34 Eigenvalue  V_xx      -0.1292      
H       34 Eigenvector V_xx       0.3516     -0.6268      0.6953
H       34 Eigenvalue  V_yy      -0.1496      
H       34 Eigenvector V_yy       0.3165      0.7786      0.5419
H       34 Eigenvalue  V_zz       0.2787      
H       34 Eigenvector V_zz      -0.8810      0.0295      0.4721
 
H       34 Cq:        0.1873 (MHz)
H       34 Eta:       0.0733
============
Atom: H       35
============
H       35 Coordinates      7.354    4.206   12.373   A
 
TOTAL tensor

              -0.1037     -0.0999      0.0441
              -0.0999      0.1662     -0.1560
               0.0441     -0.1560     -0.0626

H       35 Eigenvalue  V_xx      -0.1317      
H       35 Eigenvector V_xx       0.8354     -0.0078     -0.5497
H       35 Eigenvalue  V_yy      -0.1448      
H       35 Eigenvector V_yy       0.4756      0.5116      0.7156
H       35 Eigenvalue  V_zz       0.2765      
H       35 Eigenvector V_zz      -0.2756      0.8592     -0.4311
 
H       35 Cq:        0.1858 (MHz)
H       35 Eta:       0.0472
============
Atom: H       36
============
H       36 Coordinates      7.131    5.052   10.818   A
 
TOTAL tensor

              -0.1342     -0.0054     -0.0290
              -0.0054     -0.1421      0.0374
              -0.0290      0.0374      0.2763

H       36 Eigenvalue  V_xx      -0.1355      
H       36 Eigenvector V_xx      -0.9587      0.2692     -0.0920
H       36 Eigenvalue  V_yy      -0.1462      
H       36 Eigenvector V_yy       0.2756      0.9590     -0.0660
H       36 Eigenvalue  V_zz       0.2817      
H       36 Eigenvector V_zz      -0.0705      0.0886      0.9936
 
H       36 Cq:        0.1893 (MHz)
H       36 Eta:       0.0381
============
Atom: H       37
============
H       37 Coordinates      7.769    5.930   12.216   A
 
TOTAL tensor

               0.0322      0.1840      0.0686
               0.1840      0.0715      0.0821
               0.0686      0.0821     -0.1038

H       37 Eigenvalue  V_xx      -0.1300      
H       37 Eigenvector V_xx       0.6914     -0.3811     -0.6138
H       37 Eigenvalue  V_yy      -0.1377      
H       37 Eigenvector V_yy      -0.3344      0.5843     -0.7394
H       37 Eigenvalue  V_zz       0.2677      
H       37 Eigenvector V_zz      -0.6404     -0.7165     -0.2765
 
H       37 Cq:        0.1799 (MHz)
H       37 Eta:       0.0285
============
Atom: H       38
============
H       38 Coordinates      5.513    4.169   13.967   A
 
TOTAL tensor

              -0.0508     -0.1393      0.0961
              -0.1393      0.0695     -0.1689
               0.0961     -0.1689     -0.0187

H       38 Eigenvalue  V_xx      -0.1321      
H       38 Eigenvector V_xx       0.8054      0.0628     -0.5894
H       38 Eigenvalue  V_yy      -0.1530      
H       38 Eigenvector V_yy       0.3862      0.6987      0.6022
H       38 Eigenvalue  V_zz       0.2851      
H       38 Eigenvector V_zz      -0.4497      0.7126     -0.5385
 
H       38 Cq:        0.1916 (MHz)
H       38 Eta:       0.0734
============
Atom: H       39
============
H       39 Coordinates      1.924    5.064   14.806   A
 
TOTAL tensor

               0.2580     -0.0930      0.0211
              -0.0930     -0.1205     -0.0074
               0.0211     -0.0074     -0.1374

H       39 Eigenvalue  V_xx      -0.1374      
H       39 Eigenvector V_xx      -0.1492     -0.4323      0.8893
H       39 Eigenvalue  V_yy      -0.1433      
H       39 Eigenvector V_yy       0.1783      0.8729      0.4542
H       39 Eigenvalue  V_zz       0.2808      
H       39 Eigenvector V_zz       0.9726     -0.2263      0.0532
 
H       39 Cq:        0.1887 (MHz)
H       39 Eta:       0.0212
============
Atom: H       40
============
H       40 Coordinates      3.115    3.732   14.918   A
 
TOTAL tensor

              -0.1331     -0.0460     -0.0027
              -0.0460      0.2715     -0.0209
              -0.0027     -0.0209     -0.1384

H       40 Eigenvalue  V_xx      -0.1338      
H       40 Eigenvector V_xx       0.7432      0.0500     -0.6672
H       40 Eigenvalue  V_yy      -0.1439      
H       40 Eigenvector V_yy       0.6598      0.1106      0.7432
H       40 Eigenvalue  V_zz       0.2777      
H       40 Eigenvector V_zz       0.1109     -0.9926      0.0492
 
H       40 Cq:        0.1866 (MHz)
H       40 Eta:       0.0360
============
Atom: H       41
============
H       41 Coordinates      3.393    5.231   15.805   A
 
TOTAL tensor

              -0.0813      0.0593      0.1276
               0.0593     -0.0812      0.1324
               0.1276      0.1324      0.1625

H       41 Eigenvalue  V_xx      -0.1349      
H       41 Eigenvector V_xx       0.7788      0.3763     -0.5018
H       41 Eigenvalue  V_yy      -0.1411      
H       41 Eigenvector V_yy       0.5091     -0.8466      0.1552
H       41 Eigenvalue  V_zz       0.2760      
H       41 Eigenvector V_zz       0.3664      0.3763      0.8510
 
H       41 Cq:        0.1855 (MHz)
H       41 Eta:       0.0226
============
Atom: H       42
============
H       42 Coordinates      2.179    7.954   11.608   A
 
TOTAL tensor

               0.2246     -0.0956     -0.1693
              -0.0956     -0.1471      0.0122
              -0.1693      0.0122     -0.0775

H       42 Eigenvalue  V_xx      -0.1313      
H       42 Eigenvector V_xx       0.1989     -0.6133      0.7644
H       42 Eigenvalue  V_yy      -0.1875      
H       42 Eigenvector V_yy      -0.3884     -0.7655     -0.5131
H       42 Eigenvalue  V_zz       0.3188      
H       42 Eigenvector V_zz       0.8998     -0.1949     -0.3904
 
H       42 Cq:        0.2142 (MHz)
H       42 Eta:       0.1764
============
Atom: H       43
============
H       43 Coordinates      2.796   19.164   10.833   A
 
TOTAL tensor

               0.1127      0.1691      0.1194
               0.1691     -0.0335      0.0835
               0.1194      0.0835     -0.0791

H       43 Eigenvalue  V_xx      -0.1360      
H       43 Eigenvector V_xx      -0.5122      0.1570      0.8444
H       43 Eigenvalue  V_yy      -0.1464      
H       43 Eigenvector V_yy      -0.3741      0.8442     -0.3838
H       43 Eigenvalue  V_zz       0.2824      
H       43 Eigenvector V_zz      -0.7732     -0.5125     -0.3737
 
H       43 Cq:        0.1898 (MHz)
H       43 Eta:       0.0368
============
Atom: H       44
============
H       44 Coordinates      2.502   20.390   12.991   A
 
TOTAL tensor

               0.1855      0.0167     -0.1709
               0.0167     -0.1399     -0.0022
              -0.1709     -0.0022     -0.0456

H       44 Eigenvalue  V_xx      -0.1322      
H       44 Eigenvector V_xx      -0.3637     -0.5756     -0.7324
H       44 Eigenvalue  V_yy      -0.1446      
H       44 Eigenvector V_yy      -0.2972      0.8169     -0.4944
H       44 Eigenvalue  V_zz       0.2768      
H       44 Eigenvector V_zz       0.8828      0.0378     -0.4682
 
H       44 Cq:        0.1860 (MHz)
H       44 Eta:       0.0448
============
Atom: H       45
============
H       45 Coordinates      4.375   21.651   13.984   A
 
TOTAL tensor

              -0.1304     -0.0203     -0.0474
              -0.0203     -0.0538      0.1795
              -0.0474      0.1795      0.1842

H       45 Eigenvalue  V_xx      -0.1354      
H       45 Eigenvector V_xx       0.9501      0.3102     -0.0333
H       45 Eigenvalue  V_yy      -0.1515      
H       45 Eigenvector V_yy      -0.2870      0.8273     -0.4828
H       45 Eigenvalue  V_zz       0.2869      
H       45 Eigenvector V_zz      -0.1222      0.4683      0.8751
 
H       45 Cq:        0.1928 (MHz)
H       45 Eta:       0.0564
============
Atom: H       46
============
H       46 Coordinates      6.578   21.742   12.790   A
 
TOTAL tensor

               0.1138      0.1654      0.1237
               0.1654     -0.0391      0.0890
               0.1237      0.0890     -0.0747

H       46 Eigenvalue  V_xx      -0.1339      
H       46 Eigenvector V_xx      -0.5808      0.3054      0.7546
H       46 Eigenvalue  V_yy      -0.1502      
H       46 Eigenvector V_yy      -0.2598      0.8089     -0.5274
H       46 Eigenvalue  V_zz       0.2841      
H       46 Eigenvector V_zz      -0.7715     -0.5023     -0.3905
 
H       46 Cq:        0.1909 (MHz)
H       46 Eta:       0.0576
============
Atom: H       47
============
H       47 Coordinates      6.854   20.571   10.627   A
 
TOTAL tensor

               0.1854      0.0156     -0.1732
               0.0156     -0.1412      0.0029
              -0.1732      0.0029     -0.0442

H       47 Eigenvalue  V_xx      -0.1292      
H       47 Eigenvector V_xx      -0.3516     -0.6268     -0.6953
H       47 Eigenvalue  V_yy      -0.1496      
H       47 Eigenvector V_yy       0.3165     -0.7786      0.5419
H       47 Eigenvalue  V_zz       0.2787      
H       47 Eigenvector V_zz      -0.8810     -0.0295      0.4721
 
H       47 Cq:        0.1873 (MHz)
H       47 Eta:       0.0733
============
Atom: H       48
============
H       48 Coordinates      0.858   15.607    8.206   A
 
TOTAL tensor

              -0.1037      0.0999      0.0441
               0.0999      0.1662      0.1560
               0.0441      0.1560     -0.0626

H       48 Eigenvalue  V_xx      -0.1317      
H       48 Eigenvector V_xx       0.8354      0.0078     -0.5497
H       48 Eigenvalue  V_yy      -0.1448      
H       48 Eigenvector V_yy      -0.4756      0.5116     -0.7156
H       48 Eigenvalue  V_zz       0.2765      
H       48 Eigenvector V_zz      -0.2756     -0.8592     -0.4311
 
H       48 Cq:        0.1858 (MHz)
H       48 Eta:       0.0472
============
Atom: H       49
============
H       49 Coordinates      1.081   16.453    9.761   A
 
TOTAL tensor

              -0.1342      0.0054     -0.0290
               0.0054     -0.1421     -0.0374
              -0.0290     -0.0374      0.2763

H       49 Eigenvalue  V_xx      -0.1355      
H       49 Eigenvector V_xx       0.9587      0.2692      0.0920
H       49 Eigenvalue  V_yy      -0.1462      
H       49 Eigenvector V_yy       0.2756     -0.9590     -0.0660
H       49 Eigenvalue  V_zz       0.2817      
H       49 Eigenvector V_zz      -0.0705     -0.0886      0.9936
 
H       49 Cq:        0.1893 (MHz)
H       49 Eta:       0.0381
============
Atom: H       50
============
H       50 Coordinates      0.443   17.330    8.363   A
 
TOTAL tensor

               0.0322     -0.1840      0.0686
              -0.1840      0.0715     -0.0821
               0.0686     -0.0821     -0.1038

H       50 Eigenvalue  V_xx      -0.1300      
H       50 Eigenvector V_xx       0.6914      0.3811     -0.6138
H       50 Eigenvalue  V_yy      -0.1377      
H       50 Eigenvector V_yy       0.3344      0.5843      0.7394
H       50 Eigenvalue  V_zz       0.2677      
H       50 Eigenvector V_zz      -0.6404      0.7165     -0.2765
 
H       50 Cq:        0.1799 (MHz)
H       50 Eta:       0.0285
============
Atom: H       51
============
H       51 Coordinates      2.700   15.570    6.612   A
 
TOTAL tensor

              -0.0508      0.1393      0.0961
               0.1393      0.0695      0.1689
               0.0961      0.1689     -0.0187

H       51 Eigenvalue  V_xx      -0.1321      
H       51 Eigenvector V_xx       0.8054     -0.0628     -0.5894
H       51 Eigenvalue  V_yy      -0.1530      
H       51 Eigenvector V_yy      -0.3862      0.6987     -0.6022
H       51 Eigenvalue  V_zz       0.2851      
H       51 Eigenvector V_zz      -0.4497     -0.7126     -0.5385
 
H       51 Cq:        0.1916 (MHz)
H       51 Eta:       0.0734
============
Atom: H       52
============
H       52 Coordinates      6.288   16.464    5.772   A
 
TOTAL tensor

               0.2580      0.0930      0.0211
               0.0930     -0.1205      0.0074
               0.0211      0.0074     -0.1374

H       52 Eigenvalue  V_xx      -0.1374      
H       52 Eigenvector V_xx       0.1492     -0.4323     -0.8893
H       52 Eigenvalue  V_yy      -0.1433      
H       52 Eigenvector V_yy       0.1783     -0.8729      0.4542
H       52 Eigenvalue  V_zz       0.2808      
H       52 Eigenvector V_zz       0.9726      0.2263      0.0532
 
H       52 Cq:        0.1887 (MHz)
H       52 Eta:       0.0212
============
Atom: H       53
============
H       53 Coordinates      5.097   15.132    5.661   A
 
TOTAL tensor

              -0.1331      0.0460     -0.0027
               0.0460      0.2715      0.0209
              -0.0027      0.0209     -0.1384

H       53 Eigenvalue  V_xx      -0.1338      
H       53 Eigenvector V_xx      -0.7432      0.0500      0.6672
H       53 Eigenvalue  V_yy      -0.1439      
H       53 Eigenvector V_yy       0.6598     -0.1106      0.7432
H       53 Eigenvalue  V_zz       0.2777      
H       53 Eigenvector V_zz       0.1109      0.9926      0.0492
 
H       53 Cq:        0.1866 (MHz)
H       53 Eta:       0.0360
============
Atom: H       54
============
H       54 Coordinates      4.819   16.632    4.774   A
 
TOTAL tensor

              -0.0813     -0.0593      0.1276
              -0.0593     -0.0812     -0.1324
               0.1276     -0.1324      0.1625

H       54 Eigenvalue  V_xx      -0.1349      
H       54 Eigenvector V_xx      -0.7788      0.3763      0.5018
H       54 Eigenvalue  V_yy      -0.1411      
H       54 Eigenvector V_yy       0.5091      0.8466      0.1552
H       54 Eigenvalue  V_zz       0.2760      
H       54 Eigenvector V_zz       0.3664     -0.3763      0.8510
 
H       54 Cq:        0.1855 (MHz)
H       54 Eta:       0.0226
============
Atom: H       55
============
H       55 Coordinates      6.033   19.354    8.970   A
 
TOTAL tensor

               0.2246      0.0956     -0.1693
               0.0956     -0.1471     -0.0122
              -0.1693     -0.0122     -0.0775

H       55 Eigenvalue  V_xx      -0.1313      
H       55 Eigenvector V_xx      -0.1989     -0.6133     -0.7644
H       55 Eigenvalue  V_yy      -0.1875      
H       55 Eigenvector V_yy      -0.3884      0.7655     -0.5131
H       55 Eigenvalue  V_zz       0.3188      
H       55 Eigenvector V_zz       0.8998      0.1949     -0.3904
 
H       55 Cq:        0.2142 (MHz)
H       55 Eta:       0.1764
============
Atom: H       56
============
H       56 Coordinates      2.679    3.637    2.886   A
 
TOTAL tensor

               0.1127      0.1691      0.1194
               0.1691     -0.0335      0.0835
               0.1194      0.0835     -0.0791

H       56 Eigenvalue  V_xx      -0.1360      
H       56 Eigenvector V_xx      -0.5122      0.1570      0.8444
H       56 Eigenvalue  V_yy      -0.1464      
H       56 Eigenvector V_yy      -0.3741      0.8442     -0.3838
H       56 Eigenvalue  V_zz       0.2824      
H       56 Eigenvector V_zz      -0.7732     -0.5125     -0.3737
 
H       56 Cq:        0.1898 (MHz)
H       56 Eta:       0.0368
============
Atom: H       57
============
H       57 Coordinates      2.973    2.411    0.728   A
 
TOTAL tensor

               0.1855      0.0167     -0.1709
               0.0167     -0.1399     -0.0022
              -0.1709     -0.0022     -0.0456

H       57 Eigenvalue  V_xx      -0.1322      
H       57 Eigenvector V_xx      -0.3637     -0.5756     -0.7324
H       57 Eigenvalue  V_yy      -0.1446      
H       57 Eigenvector V_yy      -0.2972      0.8169     -0.4944
H       57 Eigenvalue  V_zz       0.2768      
H       57 Eigenvector V_zz       0.8828      0.0378     -0.4682
 
H       57 Cq:        0.1860 (MHz)
H       57 Eta:       0.0448
============
Atom: H       58
============
H       58 Coordinates      1.100    1.149   -0.264   A
 
TOTAL tensor

              -0.1304     -0.0203     -0.0474
              -0.0203     -0.0538      0.1795
              -0.0474      0.1795      0.1842

H       58 Eigenvalue  V_xx      -0.1354      
H       58 Eigenvector V_xx       0.9501      0.3102     -0.0333
H       58 Eigenvalue  V_yy      -0.1515      
H       58 Eigenvector V_yy      -0.2870      0.8273     -0.4828
H       58 Eigenvalue  V_zz       0.2869      
H       58 Eigenvector V_zz      -0.1222      0.4683      0.8751
 
H       58 Cq:        0.1928 (MHz)
H       58 Eta:       0.0564
============
Atom: H       59
============
H       59 Coordinates     -1.103    1.058    0.930   A
 
TOTAL tensor

               0.1138      0.1654      0.1237
               0.1654     -0.0391      0.0890
               0.1237      0.0890     -0.0747

H       59 Eigenvalue  V_xx      -0.1339      
H       59 Eigenvector V_xx      -0.5808      0.3054      0.7546
H       59 Eigenvalue  V_yy      -0.1502      
H       59 Eigenvector V_yy      -0.2598      0.8089     -0.5274
H       59 Eigenvalue  V_zz       0.2841      
H       59 Eigenvector V_zz      -0.7715     -0.5023     -0.3905
 
H       59 Cq:        0.1909 (MHz)
H       59 Eta:       0.0576
============
Atom: H       60
============
H       60 Coordinates     -1.379    2.230    3.092   A
 
TOTAL tensor

               0.1854      0.0156     -0.1732
               0.0156     -0.1412      0.0029
              -0.1732      0.0029     -0.0442

H       60 Eigenvalue  V_xx      -0.1292      
H       60 Eigenvector V_xx      -0.3516     -0.6268     -0.6953
H       60 Eigenvalue  V_yy      -0.1496      
H       60 Eigenvector V_yy       0.3165     -0.7786      0.5419
H       60 Eigenvalue  V_zz       0.2787      
H       60 Eigenvector V_zz      -0.8810     -0.0295      0.4721
 
H       60 Cq:        0.1873 (MHz)
H       60 Eta:       0.0733
============
Atom: H       61
============
H       61 Coordinates      4.617    7.194    5.513   A
 
TOTAL tensor

              -0.1037      0.0999      0.0441
               0.0999      0.1662      0.1560
               0.0441      0.1560     -0.0626

H       61 Eigenvalue  V_xx      -0.1317      
H       61 Eigenvector V_xx       0.8354      0.0078     -0.5497
H       61 Eigenvalue  V_yy      -0.1448      
H       61 Eigenvector V_yy      -0.4756      0.5116     -0.7156
H       61 Eigenvalue  V_zz       0.2765      
H       61 Eigenvector V_zz      -0.2756     -0.8592     -0.4311
 
H       61 Cq:        0.1858 (MHz)
H       61 Eta:       0.0472
============
Atom: H       62
============
H       62 Coordinates      4.394    6.348    3.958   A
 
TOTAL tensor

              -0.1342      0.0054     -0.0290
               0.0054     -0.1421     -0.0374
              -0.0290     -0.0374      0.2763

H       62 Eigenvalue  V_xx      -0.1355      
H       62 Eigenvector V_xx       0.9587      0.2692      0.0920
H       62 Eigenvalue  V_yy      -0.1462      
H       62 Eigenvector V_yy       0.2756     -0.9590     -0.0660
H       62 Eigenvalue  V_zz       0.2817      
H       62 Eigenvector V_zz      -0.0705     -0.0886      0.9936
 
H       62 Cq:        0.1893 (MHz)
H       62 Eta:       0.0381
============
Atom: H       63
============
H       63 Coordinates      5.032    5.470    5.357   A
 
TOTAL tensor

               0.0322     -0.1840      0.0686
              -0.1840      0.0715     -0.0821
               0.0686     -0.0821     -0.1038

H       63 Eigenvalue  V_xx      -0.1300      
H       63 Eigenvector V_xx       0.6914      0.3811     -0.6138
H       63 Eigenvalue  V_yy      -0.1377      
H       63 Eigenvector V_yy       0.3344      0.5843      0.7394
H       63 Eigenvalue  V_zz       0.2677      
H       63 Eigenvector V_zz      -0.6404      0.7165     -0.2765
 
H       63 Cq:        0.1799 (MHz)
H       63 Eta:       0.0285
============
Atom: H       64
============
H       64 Coordinates      2.775    7.231    7.107   A
 
TOTAL tensor

              -0.0508      0.1393      0.0961
               0.1393      0.0695      0.1689
               0.0961      0.1689     -0.0187

H       64 Eigenvalue  V_xx      -0.1321      
H       64 Eigenvector V_xx       0.8054     -0.0628     -0.5894
H       64 Eigenvalue  V_yy      -0.1530      
H       64 Eigenvector V_yy      -0.3862      0.6987     -0.6022
H       64 Eigenvalue  V_zz       0.2851      
H       64 Eigenvector V_zz      -0.4497     -0.7126     -0.5385
 
H       64 Cq:        0.1916 (MHz)
H       64 Eta:       0.0734
============
Atom: H       65
============
H       65 Coordinates     -0.813    6.336    7.947   A
 
TOTAL tensor

               0.2580      0.0930      0.0211
               0.0930     -0.1205      0.0074
               0.0211      0.0074     -0.1374

H       65 Eigenvalue  V_xx      -0.1374      
H       65 Eigenvector V_xx       0.1492     -0.4323     -0.8893
H       65 Eigenvalue  V_yy      -0.1433      
H       65 Eigenvector V_yy       0.1783     -0.8729      0.4542
H       65 Eigenvalue  V_zz       0.2808      
H       65 Eigenvector V_zz       0.9726      0.2263      0.0532
 
H       65 Cq:        0.1887 (MHz)
H       65 Eta:       0.0212
============
Atom: H       66
============
H       66 Coordinates      0.378    7.669    8.058   A
 
TOTAL tensor

              -0.1331      0.0460     -0.0027
               0.0460      0.2715      0.0209
              -0.0027      0.0209     -0.1384

H       66 Eigenvalue  V_xx      -0.1338      
H       66 Eigenvector V_xx      -0.7432      0.0500      0.6672
H       66 Eigenvalue  V_yy      -0.1439      
H       66 Eigenvector V_yy       0.6598     -0.1106      0.7432
H       66 Eigenvalue  V_zz       0.2777      
H       66 Eigenvector V_zz       0.1109      0.9926      0.0492
 
H       66 Cq:        0.1866 (MHz)
H       66 Eta:       0.0360
============
Atom: H       67
============
H       67 Coordinates      0.656    6.169    8.945   A
 
TOTAL tensor

              -0.0813     -0.0593      0.1276
              -0.0593     -0.0812     -0.1324
               0.1276     -0.1324      0.1625

H       67 Eigenvalue  V_xx      -0.1349      
H       67 Eigenvector V_xx      -0.7788      0.3763      0.5018
H       67 Eigenvalue  V_yy      -0.1411      
H       67 Eigenvector V_yy       0.5091      0.8466      0.1552
H       67 Eigenvalue  V_zz       0.2760      
H       67 Eigenvector V_zz       0.3664     -0.3763      0.8510
 
H       67 Cq:        0.1855 (MHz)
H       67 Eta:       0.0226
============
Atom: H       68
============
H       68 Coordinates     -0.559    3.446    4.749   A
 
TOTAL tensor

               0.2246      0.0956     -0.1693
               0.0956     -0.1471     -0.0122
              -0.1693     -0.0122     -0.0775

H       68 Eigenvalue  V_xx      -0.1313      
H       68 Eigenvector V_xx      -0.1989     -0.6133     -0.7644
H       68 Eigenvalue  V_yy      -0.1875      
H       68 Eigenvector V_yy      -0.3884      0.7655     -0.5131
H       68 Eigenvalue  V_zz       0.3188      
H       68 Eigenvector V_zz       0.8998      0.1949     -0.3904
 
H       68 Cq:        0.2142 (MHz)
H       68 Eta:       0.1764
============
Atom: C        1
============
C        1 Coordinates      0.495   10.983    3.472   A
 
TOTAL tensor

              -0.0875     -0.0016      0.0969
              -0.0016      0.0680      0.0003
               0.0969      0.0003      0.0195

C        1 Eigenvalue  V_xx       0.0680      
C        1 Eigenvector V_xx       0.0253      0.9980      0.0572
C        1 Eigenvalue  V_yy       0.0767      
C        1 Eigenvector V_yy       0.5076     -0.0621      0.8594
C        1 Eigenvalue  V_zz      -0.1447      
C        1 Eigenvector V_zz      -0.8612     -0.0073      0.5081
 
C        1 Cq:       -1.1310 (MHz)
C        1 Eta:       0.0597
============
Atom: C        2
============
C        2 Coordinates      1.741   10.880    2.917   A
 
TOTAL tensor

              -0.1196      0.0246      0.0543
               0.0246      0.0656     -0.0121
               0.0543     -0.0121      0.0540

C        2 Eigenvalue  V_xx       0.0646      
C        2 Eigenvector V_xx       0.2837      0.7147      0.6394
C        2 Eigenvalue  V_yy       0.0741      
C        2 Eigenvector V_yy      -0.1137      0.6871     -0.7176
C        2 Eigenvalue  V_zz      -0.1388      
C        2 Eigenvector V_zz       0.9522     -0.1309     -0.2762
 
C        2 Cq:       -1.0847 (MHz)
C        2 Eta:       0.0687
============
Atom: C        3
============
C        3 Coordinates      1.014   12.612    0.943   A
 
TOTAL tensor

              -0.1006     -0.0095      0.1941
              -0.0095      0.1369      0.1107
               0.1941      0.1107     -0.0363

C        3 Eigenvalue  V_xx       0.0626      
C        3 Eigenvector V_xx       0.6060     -0.6355      0.4783
C        3 Eigenvalue  V_yy       0.2180      
C        3 Eigenvector V_yy       0.3290      0.7478      0.5767
C        3 Eigenvalue  V_zz      -0.2807      
C        3 Eigenvector V_zz       0.7242      0.1921     -0.6623
 
C        3 Cq:       -2.1940 (MHz)
C        3 Eta:       0.5536
============
Atom: C        4
============
C        4 Coordinates     -0.215   12.750    1.505   A
 
TOTAL tensor

              -0.2022      0.1527      0.0422
               0.1527      0.0815      0.0128
               0.0422      0.0128      0.1207

C        4 Eigenvalue  V_xx       0.1048      
C        4 Eigenvector V_xx      -0.1511     -0.5341      0.8318
C        4 Eigenvalue  V_yy       0.1668      
C        4 Eigenvector V_yy       0.3725      0.7487      0.5484
C        4 Eigenvalue  V_zz      -0.2717      
C        4 Eigenvector V_zz       0.9157     -0.3927     -0.0858
 
C        4 Cq:       -2.1237 (MHz)
C        4 Eta:       0.2282
============
Atom: C        5
============
C        5 Coordinates     -1.189   13.716    0.960   A
 
TOTAL tensor

              -0.0612      0.2065      0.1644
               0.2065      0.1524      0.2881
               0.1644      0.2881     -0.0912

C        5 Eigenvalue  V_xx      -0.1862      
C        5 Eigenvector V_xx      -0.8759      0.4780      0.0659
C        5 Eigenvalue  V_yy      -0.2867      
C        5 Eigenvector V_yy      -0.1935     -0.4730      0.8596
C        5 Eigenvalue  V_zz       0.4730      
C        5 Eigenvector V_zz      -0.4421     -0.7401     -0.5067
 
C        5 Cq:        3.6972 (MHz)
C        5 Eta:       0.2125
============
Atom: C        6
============
C        6 Coordinates     -0.875   14.390   -0.317   A
 
TOTAL tensor

              -0.1512      0.1771      0.0596
               0.1771      0.1410      0.1679
               0.0596      0.1679      0.0102

C        6 Eigenvalue  V_xx      -0.0881      
C        6 Eigenvector V_xx      -0.3038     -0.3991      0.8651
C        6 Eigenvalue  V_yy      -0.2365      
C        6 Eigenvector V_yy      -0.8832      0.4584     -0.0987
C        6 Eigenvalue  V_zz       0.3246      
C        6 Eigenvector V_zz      -0.3572     -0.7941     -0.4918
 
C        6 Cq:        2.5376 (MHz)
C        6 Eta:       0.4569
============
Atom: C        7
============
C        7 Coordinates      0.383   14.207   -0.923   A
 
TOTAL tensor

              -0.0867      0.0969      0.1263
               0.0969      0.1635      0.1864
               0.1263      0.1864     -0.0768

C        7 Eigenvalue  V_xx      -0.0953      
C        7 Eigenvector V_xx       0.7525     -0.5464      0.3676
C        7 Eigenvalue  V_yy      -0.2231      
C        7 Eigenvector V_yy      -0.5616     -0.2408      0.7916
C        7 Eigenvalue  V_zz       0.3185      
C        7 Eigenvector V_zz       0.3440      0.8022      0.4881
 
C        7 Cq:        2.4894 (MHz)
C        7 Eta:       0.4012
============
Atom: C        8
============
C        8 Coordinates      1.397   13.359   -0.279   A
 
TOTAL tensor

              -0.1815      0.2067      0.0868
               0.2067      0.1783      0.2950
               0.0868      0.2950      0.0031

C        8 Eigenvalue  V_xx      -0.1813      
C        8 Eigenvector V_xx      -0.5398     -0.3263      0.7760
C        8 Eigenvalue  V_yy      -0.2902      
C        8 Eigenvector V_yy      -0.7794      0.5419     -0.3143
C        8 Eigenvalue  V_zz       0.4715      
C        8 Eigenvector V_zz      -0.3180     -0.7745     -0.5468
 
C        8 Cq:        3.6859 (MHz)
C        8 Eta:       0.2308
============
Atom: C        9
============
C        9 Coordinates      0.667   14.809   -2.152   A
 
TOTAL tensor

              -0.1582      0.2080      0.1101
               0.2080      0.2143      0.2388
               0.1101      0.2388     -0.0561

C        9 Eigenvalue  V_xx      -0.1939      
C        9 Eigenvector V_xx      -0.1456     -0.4432      0.8845
C        9 Eigenvalue  V_yy      -0.2513      
C        9 Eigenvector V_yy      -0.9203      0.3889      0.0434
C        9 Eigenvalue  V_zz       0.4451      
C        9 Eigenvector V_zz      -0.3632     -0.8077     -0.4645
 
C        9 Cq:        3.4799 (MHz)
C        9 Eta:       0.1290
============
Atom: C       10
============
C       10 Coordinates     -0.298   15.599   -2.773   A
 
TOTAL tensor

              -0.1388      0.1959      0.1133
               0.1959      0.2094      0.2397
               0.1133      0.2397     -0.0706

C       10 Eigenvalue  V_xx      -0.2082      
C       10 Eigenvector V_xx       0.0320     -0.5088      0.8603
C       10 Eigenvalue  V_yy      -0.2279      
C       10 Eigenvector V_yy      -0.9299      0.3003      0.2122
C       10 Eigenvalue  V_zz       0.4361      
C       10 Eigenvector V_zz      -0.3663     -0.8068     -0.4636
 
C       10 Cq:        3.4089 (MHz)
C       10 Eta:       0.0452
============
Atom: C       11
============
C       11 Coordinates     -1.539   15.796   -2.163   A
 
TOTAL tensor

              -0.1416      0.2006      0.1115
               0.2006      0.2120      0.2645
               0.1115      0.2645     -0.0704

C       11 Eigenvalue  V_xx      -0.2221      
C       11 Eigenvector V_xx      -0.6520     -0.1514      0.7429
C       11 Eigenvalue  V_yy      -0.2362      
C       11 Eigenvector V_yy      -0.6689      0.5763     -0.4695
C       11 Eigenvalue  V_zz       0.4583      
C       11 Eigenvector V_zz      -0.3571     -0.8031     -0.4770
 
C       11 Cq:        3.5827 (MHz)
C       11 Eta:       0.0309
============
Atom: C       12
============
C       12 Coordinates     -1.835   15.192   -0.941   A
 
TOTAL tensor

              -0.1644      0.1782      0.1484
               0.1782      0.2324      0.2570
               0.1484      0.2570     -0.0680

C       12 Eigenvalue  V_xx      -0.1908      
C       12 Eigenvector V_xx       0.5132     -0.5929      0.6205
C       12 Eigenvalue  V_yy      -0.2724      
C       12 Eigenvector V_yy      -0.7867     -0.0360      0.6162
C       12 Eigenvalue  V_zz       0.4632      
C       12 Eigenvector V_zz       0.3430      0.8045      0.4849
 
C       12 Cq:        3.6212 (MHz)
C       12 Eta:       0.1762
============
Atom: C       13
============
C       13 Coordinates      2.748   10.124    3.567   A
 
TOTAL tensor

              -0.1537      0.2704     -0.2146
               0.2704      0.0425      0.1477
              -0.2146      0.1477      0.1112

C       13 Eigenvalue  V_xx       0.2285      
C       13 Eigenvector V_xx       0.0060     -0.6164     -0.7874
C       13 Eigenvalue  V_yy       0.2332      
C       13 Eigenvector V_yy      -0.6657     -0.5901      0.4568
C       13 Eigenvalue  V_zz      -0.4617      
C       13 Eigenvector V_zz      -0.7462      0.5214     -0.4139
 
C       13 Cq:       -3.6091 (MHz)
C       13 Eta:       0.0102
============
Atom: C       14
============
C       14 Coordinates      0.211   10.288    4.675   A
 
TOTAL tensor

               0.1928     -0.0827      0.1324
              -0.0827      0.0567      0.2860
               0.1324      0.2860     -0.2495

C       14 Eigenvalue  V_xx       0.2261      
C       14 Eigenvector V_xx       0.5479      0.6407      0.5379
C       14 Eigenvalue  V_yy       0.2322      
C       14 Eigenvector V_yy       0.8034     -0.5822     -0.1248
C       14 Eigenvalue  V_zz      -0.4582      
C       14 Eigenvector V_zz      -0.2332     -0.5005      0.8337
 
C       14 Cq:       -3.5821 (MHz)
C       14 Eta:       0.0133
============
Atom: C       15
============
C       15 Coordinates      4.980   11.818   10.247   A
 
TOTAL tensor

              -0.0875     -0.0016      0.0969
              -0.0016      0.0680      0.0003
               0.0969      0.0003      0.0195

C       15 Eigenvalue  V_xx       0.0680      
C       15 Eigenvector V_xx       0.0253      0.9980      0.0572
C       15 Eigenvalue  V_yy       0.0767      
C       15 Eigenvector V_yy       0.5076     -0.0621      0.8594
C       15 Eigenvalue  V_zz      -0.1447      
C       15 Eigenvector V_zz      -0.8612     -0.0073      0.5081
 
C       15 Cq:       -1.1310 (MHz)
C       15 Eta:       0.0597
============
Atom: C       16
============
C       16 Coordinates      3.733   11.920   10.802   A
 
TOTAL tensor

              -0.1196      0.0246      0.0543
               0.0246      0.0656     -0.0121
               0.0543     -0.0121      0.0540

C       16 Eigenvalue  V_xx       0.0646      
C       16 Eigenvector V_xx       0.2837      0.7147      0.6394
C       16 Eigenvalue  V_yy       0.0741      
C       16 Eigenvector V_yy      -0.1137      0.6871     -0.7176
C       16 Eigenvalue  V_zz      -0.1388      
C       16 Eigenvector V_zz       0.9522     -0.1309     -0.2762
 
C       16 Cq:       -1.0847 (MHz)
C       16 Eta:       0.0687
============
Atom: C       17
============
C       17 Coordinates      4.461   10.189   12.776   A
 
TOTAL tensor

              -0.1006     -0.0095      0.1941
              -0.0095      0.1369      0.1107
               0.1941      0.1107     -0.0363

C       17 Eigenvalue  V_xx       0.0626      
C       17 Eigenvector V_xx       0.6060     -0.6355      0.4783
C       17 Eigenvalue  V_yy       0.2180      
C       17 Eigenvector V_yy       0.3290      0.7478      0.5767
C       17 Eigenvalue  V_zz      -0.2807      
C       17 Eigenvector V_zz       0.7242      0.1921     -0.6623
 
C       17 Cq:       -2.1940 (MHz)
C       17 Eta:       0.5536
============
Atom: C       18
============
C       18 Coordinates      5.690   10.050   12.214   A
 
TOTAL tensor

              -0.2022      0.1527      0.0422
               0.1527      0.0815      0.0128
               0.0422      0.0128      0.1207

C       18 Eigenvalue  V_xx       0.1048      
C       18 Eigenvector V_xx      -0.1511     -0.5341      0.8318
C       18 Eigenvalue  V_yy       0.1668      
C       18 Eigenvector V_yy       0.3725      0.7487      0.5484
C       18 Eigenvalue  V_zz      -0.2717      
C       18 Eigenvector V_zz       0.9157     -0.3927     -0.0858
 
C       18 Cq:       -2.1237 (MHz)
C       18 Eta:       0.2282
============
Atom: C       19
============
C       19 Coordinates      6.664    9.085   12.759   A
 
TOTAL tensor

              -0.0612      0.2065      0.1644
               0.2065      0.1524      0.2881
               0.1644      0.2881     -0.0912

C       19 Eigenvalue  V_xx      -0.1862      
C       19 Eigenvector V_xx      -0.8759      0.4780      0.0659
C       19 Eigenvalue  V_yy      -0.2867      
C       19 Eigenvector V_yy      -0.1935     -0.4730      0.8596
C       19 Eigenvalue  V_zz       0.4730      
C       19 Eigenvector V_zz      -0.4421     -0.7401     -0.5067
 
C       19 Cq:        3.6972 (MHz)
C       19 Eta:       0.2125
============
Atom: C       20
============
C       20 Coordinates      6.350    8.411   14.036   A
 
TOTAL tensor

              -0.1512      0.1771      0.0596
               0.1771      0.1410      0.1679
               0.0596      0.1679      0.0102

C       20 Eigenvalue  V_xx      -0.0881      
C       20 Eigenvector V_xx      -0.3038     -0.3991      0.8651
C       20 Eigenvalue  V_yy      -0.2365      
C       20 Eigenvector V_yy      -0.8832      0.4584     -0.0987
C       20 Eigenvalue  V_zz       0.3246      
C       20 Eigenvector V_zz      -0.3572     -0.7941     -0.4918
 
C       20 Cq:        2.5376 (MHz)
C       20 Eta:       0.4569
============
Atom: C       21
============
C       21 Coordinates      5.092    8.593   14.642   A
 
TOTAL tensor

              -0.0867      0.0969      0.1263
               0.0969      0.1635      0.1864
               0.1263      0.1864     -0.0768

C       21 Eigenvalue  V_xx      -0.0953      
C       21 Eigenvector V_xx       0.7525     -0.5464      0.3676
C       21 Eigenvalue  V_yy      -0.2231      
C       21 Eigenvector V_yy      -0.5616     -0.2408      0.7916
C       21 Eigenvalue  V_zz       0.3185      
C       21 Eigenvector V_zz       0.3440      0.8022      0.4881
 
C       21 Cq:        2.4894 (MHz)
C       21 Eta:       0.4012
============
Atom: C       22
============
C       22 Coordinates      4.078    9.441   13.999   A
 
TOTAL tensor

              -0.1815      0.2067      0.0868
               0.2067      0.1783      0.2950
               0.0868      0.2950      0.0031

C       22 Eigenvalue  V_xx      -0.1813      
C       22 Eigenvector V_xx      -0.5398     -0.3263      0.7760
C       22 Eigenvalue  V_yy      -0.2902      
C       22 Eigenvector V_yy      -0.7794      0.5419     -0.3143
C       22 Eigenvalue  V_zz       0.4715      
C       22 Eigenvector V_zz      -0.3180     -0.7745     -0.5468
 
C       22 Cq:        3.6859 (MHz)
C       22 Eta:       0.2308
============
Atom: C       23
============
C       23 Coordinates      4.808    7.992   15.872   A
 
TOTAL tensor

              -0.1582      0.2080      0.1101
               0.2080      0.2143      0.2388
               0.1101      0.2388     -0.0561

C       23 Eigenvalue  V_xx      -0.1939      
C       23 Eigenvector V_xx      -0.1456     -0.4432      0.8845
C       23 Eigenvalue  V_yy      -0.2513      
C       23 Eigenvector V_yy      -0.9203      0.3889      0.0434
C       23 Eigenvalue  V_zz       0.4451      
C       23 Eigenvector V_zz      -0.3632     -0.8077     -0.4645
 
C       23 Cq:        3.4799 (MHz)
C       23 Eta:       0.1290
============
Atom: C       24
============
C       24 Coordinates      5.772    7.202   16.492   A
 
TOTAL tensor

              -0.1388      0.1959      0.1133
               0.1959      0.2094      0.2397
               0.1133      0.2397     -0.0706

C       24 Eigenvalue  V_xx      -0.2082      
C       24 Eigenvector V_xx       0.0320     -0.5088      0.8603
C       24 Eigenvalue  V_yy      -0.2279      
C       24 Eigenvector V_yy      -0.9299      0.3003      0.2122
C       24 Eigenvalue  V_zz       0.4361      
C       24 Eigenvector V_zz      -0.3663     -0.8068     -0.4636
 
C       24 Cq:        3.4089 (MHz)
C       24 Eta:       0.0452
============
Atom: C       25
============
C       25 Coordinates      7.014    7.004   15.882   A
 
TOTAL tensor

              -0.1416      0.2006      0.1115
               0.2006      0.2120      0.2645
               0.1115      0.2645     -0.0704

C       25 Eigenvalue  V_xx      -0.2221      
C       25 Eigenvector V_xx      -0.6520     -0.1514      0.7429
C       25 Eigenvalue  V_yy      -0.2362      
C       25 Eigenvector V_yy      -0.6689      0.5763     -0.4695
C       25 Eigenvalue  V_zz       0.4583      
C       25 Eigenvector V_zz      -0.3571     -0.8031     -0.4770
 
C       25 Cq:        3.5827 (MHz)
C       25 Eta:       0.0309
============
Atom: C       26
============
C       26 Coordinates      7.309    7.609   14.660   A
 
TOTAL tensor

              -0.1644      0.1782      0.1484
               0.1782      0.2324      0.2570
               0.1484      0.2570     -0.0680

C       26 Eigenvalue  V_xx      -0.1908      
C       26 Eigenvector V_xx       0.5132     -0.5929      0.6205
C       26 Eigenvalue  V_yy      -0.2724      
C       26 Eigenvector V_yy      -0.7867     -0.0360      0.6162
C       26 Eigenvalue  V_zz       0.4632      
C       26 Eigenvector V_zz       0.3430      0.8045      0.4849
 
C       26 Cq:        3.6212 (MHz)
C       26 Eta:       0.1762
============
Atom: C       27
============
C       27 Coordinates      2.727   12.677   10.153   A
 
TOTAL tensor

              -0.1537      0.2704     -0.2146
               0.2704      0.0425      0.1477
              -0.2146      0.1477      0.1112

C       27 Eigenvalue  V_xx       0.2285      
C       27 Eigenvector V_xx       0.0060     -0.6164     -0.7874
C       27 Eigenvalue  V_yy       0.2332      
C       27 Eigenvector V_yy      -0.6657     -0.5901      0.4568
C       27 Eigenvalue  V_zz      -0.4617      
C       27 Eigenvector V_zz      -0.7462      0.5214     -0.4139
 
C       27 Cq:       -3.6091 (MHz)
C       27 Eta:       0.0102
============
Atom: C       28
============
C       28 Coordinates      5.263   12.512    9.044   A
 
TOTAL tensor

               0.1928     -0.0827      0.1324
              -0.0827      0.0567      0.2860
               0.1324      0.2860     -0.2495

C       28 Eigenvalue  V_xx       0.2261      
C       28 Eigenvector V_xx       0.5479      0.6407      0.5379
C       28 Eigenvalue  V_yy       0.2322      
C       28 Eigenvector V_yy       0.8034     -0.5822     -0.1248
C       28 Eigenvalue  V_zz      -0.4582      
C       28 Eigenvector V_zz      -0.2332     -0.5005      0.8337
 
C       28 Cq:       -3.5821 (MHz)
C       28 Eta:       0.0133
============
Atom: C       29
============
C       29 Coordinates      3.232   23.218   10.332   A
 
TOTAL tensor

              -0.0875      0.0016      0.0969
               0.0016      0.0680     -0.0003
               0.0969     -0.0003      0.0195

C       29 Eigenvalue  V_xx       0.0680      
C       29 Eigenvector V_xx      -0.0253      0.9980     -0.0572
C       29 Eigenvalue  V_yy       0.0767      
C       29 Eigenvector V_yy       0.5076      0.0621      0.8594
C       29 Eigenvalue  V_zz      -0.1447      
C       29 Eigenvector V_zz      -0.8612      0.0073      0.5081
 
C       29 Cq:       -1.1310 (MHz)
C       29 Eta:       0.0597
============
Atom: C       30
============
C       30 Coordinates      4.479   23.320    9.776   A
 
TOTAL tensor

              -0.1196     -0.0246      0.0543
              -0.0246      0.0656      0.0121
               0.0543      0.0121      0.0540

C       30 Eigenvalue  V_xx       0.0646      
C       30 Eigenvector V_xx       0.2837     -0.7147      0.6394
C       30 Eigenvalue  V_yy       0.0741      
C       30 Eigenvector V_yy       0.1137      0.6871      0.7176
C       30 Eigenvalue  V_zz      -0.1388      
C       30 Eigenvector V_zz       0.9522      0.1309     -0.2762
 
C       30 Cq:       -1.0847 (MHz)
C       30 Eta:       0.0687
============
Atom: C       31
============
C       31 Coordinates      3.752   21.589    7.803   A
 
TOTAL tensor

              -0.1006      0.0095      0.1941
               0.0095      0.1369     -0.1107
               0.1941     -0.1107     -0.0363

C       31 Eigenvalue  V_xx       0.0626      
C       31 Eigenvector V_xx       0.6060      0.6355      0.4783
C       31 Eigenvalue  V_yy       0.2180      
C       31 Eigenvector V_yy      -0.3290      0.7478     -0.5767
C       31 Eigenvalue  V_zz      -0.2807      
C       31 Eigenvector V_zz       0.7242     -0.1921     -0.6623
 
C       31 Cq:       -2.1940 (MHz)
C       31 Eta:       0.5536
============
Atom: C       32
============
C       32 Coordinates      2.522   21.451    8.365   A
 
TOTAL tensor

              -0.2022     -0.1527      0.0422
              -0.1527      0.0815     -0.0128
               0.0422     -0.0128      0.1207

C       32 Eigenvalue  V_xx       0.1048      
C       32 Eigenvector V_xx      -0.1511      0.5341      0.8318
C       32 Eigenvalue  V_yy       0.1668      
C       32 Eigenvector V_yy      -0.3725      0.7487     -0.5484
C       32 Eigenvalue  V_zz      -0.2717      
C       32 Eigenvector V_zz       0.9157      0.3927     -0.0858
 
C       32 Cq:       -2.1237 (MHz)
C       32 Eta:       0.2282
============
Atom: C       33
============
C       33 Coordinates      1.548   20.485    7.820   A
 
TOTAL tensor

              -0.0612     -0.2065      0.1644
              -0.2065      0.1524     -0.2881
               0.1644     -0.2881     -0.0912

C       33 Eigenvalue  V_xx      -0.1862      
C       33 Eigenvector V_xx       0.8759      0.4780     -0.0659
C       33 Eigenvalue  V_yy      -0.2867      
C       33 Eigenvector V_yy      -0.1935      0.4730      0.8596
C       33 Eigenvalue  V_zz       0.4730      
C       33 Eigenvector V_zz      -0.4421      0.7401     -0.5067
 
C       33 Cq:        3.6972 (MHz)
C       33 Eta:       0.2125
============
Atom: C       34
============
C       34 Coordinates      1.862   19.811    6.543   A
 
TOTAL tensor

              -0.1512     -0.1771      0.0596
              -0.1771      0.1410     -0.1679
               0.0596     -0.1679      0.0102

C       34 Eigenvalue  V_xx      -0.0881      
C       34 Eigenvector V_xx      -0.3038      0.3991      0.8651
C       34 Eigenvalue  V_yy      -0.2365      
C       34 Eigenvector V_yy       0.8832      0.4584      0.0987
C       34 Eigenvalue  V_zz       0.3246      
C       34 Eigenvector V_zz      -0.3572      0.7941     -0.4918
 
C       34 Cq:        2.5376 (MHz)
C       34 Eta:       0.4569
============
Atom: C       35
============
C       35 Coordinates      3.120   19.993    5.937   A
 
TOTAL tensor

              -0.0867     -0.0969      0.1263
              -0.0969      0.1635     -0.1864
               0.1263     -0.1864     -0.0768

C       35 Eigenvalue  V_xx      -0.0953      
C       35 Eigenvector V_xx      -0.7525     -0.5464     -0.3676
C       35 Eigenvalue  V_yy      -0.2231      
C       35 Eigenvector V_yy      -0.5616      0.2408      0.7916
C       35 Eigenvalue  V_zz       0.3185      
C       35 Eigenvector V_zz       0.3440     -0.8022      0.4881
 
C       35 Cq:        2.4894 (MHz)
C       35 Eta:       0.4012
============
Atom: C       36
============
C       36 Coordinates      4.134   20.842    6.580   A
 
TOTAL tensor

              -0.1815     -0.2067      0.0868
              -0.2067      0.1783     -0.2950
               0.0868     -0.2950      0.0031

C       36 Eigenvalue  V_xx      -0.1813      
C       36 Eigenvector V_xx      -0.5398      0.3263      0.7760
C       36 Eigenvalue  V_yy      -0.2902      
C       36 Eigenvector V_yy       0.7794      0.5419      0.3143
C       36 Eigenvalue  V_zz       0.4715      
C       36 Eigenvector V_zz      -0.3180      0.7745     -0.5468
 
C       36 Cq:        3.6859 (MHz)
C       36 Eta:       0.2308
============
Atom: C       37
============
C       37 Coordinates      3.405   19.392    4.707   A
 
TOTAL tensor

              -0.1582     -0.2080      0.1101
              -0.2080      0.2143     -0.2388
               0.1101     -0.2388     -0.0561

C       37 Eigenvalue  V_xx      -0.1939      
C       37 Eigenvector V_xx      -0.1456      0.4432      0.8845
C       37 Eigenvalue  V_yy      -0.2513      
C       37 Eigenvector V_yy       0.9203      0.3889     -0.0434
C       37 Eigenvalue  V_zz       0.4451      
C       37 Eigenvector V_zz      -0.3632      0.8077     -0.4645
 
C       37 Cq:        3.4799 (MHz)
C       37 Eta:       0.1290
============
Atom: C       38
============
C       38 Coordinates      2.440   18.602    4.087   A
 
TOTAL tensor

              -0.1388     -0.1959      0.1133
              -0.1959      0.2094     -0.2397
               0.1133     -0.2397     -0.0706

C       38 Eigenvalue  V_xx      -0.2082      
C       38 Eigenvector V_xx       0.0320      0.5088      0.8603
C       38 Eigenvalue  V_yy      -0.2279      
C       38 Eigenvector V_yy       0.9299      0.3003     -0.2122
C       38 Eigenvalue  V_zz       0.4361      
C       38 Eigenvector V_zz      -0.3663      0.8068     -0.4636
 
C       38 Cq:        3.4089 (MHz)
C       38 Eta:       0.0452
============
Atom: C       39
============
C       39 Coordinates      1.198   18.405    4.697   A
 
TOTAL tensor

              -0.1416     -0.2006      0.1115
              -0.2006      0.2120     -0.2645
               0.1115     -0.2645     -0.0704

C       39 Eigenvalue  V_xx      -0.2221      
C       39 Eigenvector V_xx       0.6520     -0.1514     -0.7429
C       39 Eigenvalue  V_yy      -0.2362      
C       39 Eigenvector V_yy      -0.6689     -0.5763     -0.4695
C       39 Eigenvalue  V_zz       0.4583      
C       39 Eigenvector V_zz      -0.3571      0.8031     -0.4770
 
C       39 Cq:        3.5827 (MHz)
C       39 Eta:       0.0309
============
Atom: C       40
============
C       40 Coordinates      0.903   19.009    5.919   A
 
TOTAL tensor

              -0.1644     -0.1782      0.1484
              -0.1782      0.2324     -0.2570
               0.1484     -0.2570     -0.0680

C       40 Eigenvalue  V_xx      -0.1908      
C       40 Eigenvector V_xx       0.5132      0.5929      0.6205
C       40 Eigenvalue  V_yy      -0.2724      
C       40 Eigenvector V_yy       0.7867     -0.0360     -0.6162
C       40 Eigenvalue  V_zz       0.4632      
C       40 Eigenvector V_zz       0.3430     -0.8045      0.4849
 
C       40 Cq:        3.6212 (MHz)
C       40 Eta:       0.1762
============
Atom: C       41
============
C       41 Coordinates      5.485   24.077   10.426   A
 
TOTAL tensor

              -0.1537     -0.2704     -0.2146
              -0.2704      0.0425     -0.1477
              -0.2146     -0.1477      0.1112

C       41 Eigenvalue  V_xx       0.2285      
C       41 Eigenvector V_xx      -0.0060     -0.6164      0.7874
C       41 Eigenvalue  V_yy       0.2332      
C       41 Eigenvector V_yy      -0.6657      0.5901      0.4568
C       41 Eigenvalue  V_zz      -0.4617      
C       41 Eigenvector V_zz      -0.7462     -0.5214     -0.4139
 
C       41 Cq:       -3.6091 (MHz)
C       41 Eta:       0.0102
============
Atom: C       42
============
C       42 Coordinates      2.949   23.913   11.535   A
 
TOTAL tensor

               0.1928      0.0827      0.1324
               0.0827      0.0567     -0.2860
               0.1324     -0.2860     -0.2495

C       42 Eigenvalue  V_xx       0.2261      
C       42 Eigenvector V_xx      -0.5479      0.6407     -0.5379
C       42 Eigenvalue  V_yy       0.2322      
C       42 Eigenvector V_yy       0.8034      0.5822     -0.1248
C       42 Eigenvalue  V_zz      -0.4582      
C       42 Eigenvector V_zz      -0.2332      0.5005      0.8337
 
C       42 Cq:       -3.5821 (MHz)
C       42 Eta:       0.0133
============
Atom: C       43
============
C       43 Coordinates      2.243   -0.417    3.387   A
 
TOTAL tensor

              -0.0875      0.0016      0.0969
               0.0016      0.0680     -0.0003
               0.0969     -0.0003      0.0195

C       43 Eigenvalue  V_xx       0.0680      
C       43 Eigenvector V_xx      -0.0253      0.9980     -0.0572
C       43 Eigenvalue  V_yy       0.0767      
C       43 Eigenvector V_yy       0.5076      0.0621      0.8594
C       43 Eigenvalue  V_zz      -0.1447      
C       43 Eigenvector V_zz      -0.8612      0.0073      0.5081
 
C       43 Cq:       -1.1310 (MHz)
C       43 Eta:       0.0597
============
Atom: C       44
============
C       44 Coordinates      0.996   -0.520    3.943   A
 
TOTAL tensor

              -0.1196     -0.0246      0.0543
              -0.0246      0.0656      0.0121
               0.0543      0.0121      0.0540

C       44 Eigenvalue  V_xx       0.0646      
C       44 Eigenvector V_xx       0.2837     -0.7147      0.6394
C       44 Eigenvalue  V_yy       0.0741      
C       44 Eigenvector V_yy       0.1137      0.6871      0.7176
C       44 Eigenvalue  V_zz      -0.1388      
C       44 Eigenvector V_zz       0.9522      0.1309     -0.2762
 
C       44 Cq:       -1.0847 (MHz)
C       44 Eta:       0.0687
============
Atom: C       45
============
C       45 Coordinates      1.723    1.211    5.917   A
 
TOTAL tensor

              -0.1006      0.0095      0.1941
               0.0095      0.1369     -0.1107
               0.1941     -0.1107     -0.0363

C       45 Eigenvalue  V_xx       0.0626      
C       45 Eigenvector V_xx       0.6060      0.6355      0.4783
C       45 Eigenvalue  V_yy       0.2180      
C       45 Eigenvector V_yy      -0.3290      0.7478     -0.5767
C       45 Eigenvalue  V_zz      -0.2807      
C       45 Eigenvector V_zz       0.7242     -0.1921     -0.6623
 
C       45 Cq:       -2.1940 (MHz)
C       45 Eta:       0.5536
============
Atom: C       46
============
C       46 Coordinates      2.953    1.350    5.355   A
 
TOTAL tensor

              -0.2022     -0.1527      0.0422
              -0.1527      0.0815     -0.0128
               0.0422     -0.0128      0.1207

C       46 Eigenvalue  V_xx       0.1048      
C       46 Eigenvector V_xx      -0.1511      0.5341      0.8318
C       46 Eigenvalue  V_yy       0.1668      
C       46 Eigenvector V_yy      -0.3725      0.7487     -0.5484
C       46 Eigenvalue  V_zz      -0.2717      
C       46 Eigenvector V_zz       0.9157      0.3927     -0.0858
 
C       46 Cq:       -2.1237 (MHz)
C       46 Eta:       0.2282
============
Atom: C       47
============
C       47 Coordinates      3.926    2.315    5.900   A
 
TOTAL tensor

              -0.0612     -0.2065      0.1644
              -0.2065      0.1524     -0.2881
               0.1644     -0.2881     -0.0912

C       47 Eigenvalue  V_xx      -0.1862      
C       47 Eigenvector V_xx       0.8759      0.4780     -0.0659
C       47 Eigenvalue  V_yy      -0.2867      
C       47 Eigenvector V_yy      -0.1935      0.4730      0.8596
C       47 Eigenvalue  V_zz       0.4730      
C       47 Eigenvector V_zz      -0.4421      0.7401     -0.5067
 
C       47 Cq:        3.6972 (MHz)
C       47 Eta:       0.2125
============
Atom: C       48
============
C       48 Coordinates      3.613    2.989    7.176   A
 
TOTAL tensor

              -0.1512     -0.1771      0.0596
              -0.1771      0.1410     -0.1679
               0.0596     -0.1679      0.0102

C       48 Eigenvalue  V_xx      -0.0881      
C       48 Eigenvector V_xx      -0.3038      0.3991      0.8651
C       48 Eigenvalue  V_yy      -0.2365      
C       48 Eigenvector V_yy       0.8832      0.4584      0.0987
C       48 Eigenvalue  V_zz       0.3246      
C       48 Eigenvector V_zz      -0.3572      0.7941     -0.4918
 
C       48 Cq:        2.5376 (MHz)
C       48 Eta:       0.4569
============
Atom: C       49
============
C       49 Coordinates      2.354    2.807    7.783   A
 
TOTAL tensor

              -0.0867     -0.0969      0.1263
              -0.0969      0.1635     -0.1864
               0.1263     -0.1864     -0.0768

C       49 Eigenvalue  V_xx      -0.0953      
C       49 Eigenvector V_xx      -0.7525     -0.5464     -0.3676
C       49 Eigenvalue  V_yy      -0.2231      
C       49 Eigenvector V_yy      -0.5616      0.2408      0.7916
C       49 Eigenvalue  V_zz       0.3185      
C       49 Eigenvector V_zz       0.3440     -0.8022      0.4881
 
C       49 Cq:        2.4894 (MHz)
C       49 Eta:       0.4012
============
Atom: C       50
============
C       50 Coordinates      1.341    1.959    7.139   A
 
TOTAL tensor

              -0.1815     -0.2067      0.0868
              -0.2067      0.1783     -0.2950
               0.0868     -0.2950      0.0031

C       50 Eigenvalue  V_xx      -0.1813      
C       50 Eigenvector V_xx      -0.5398      0.3263      0.7760
C       50 Eigenvalue  V_yy      -0.2902      
C       50 Eigenvector V_yy       0.7794      0.5419      0.3143
C       50 Eigenvalue  V_zz       0.4715      
C       50 Eigenvector V_zz      -0.3180      0.7745     -0.5468
 
C       50 Cq:        3.6859 (MHz)
C       50 Eta:       0.2308
============
Atom: C       51
============
C       51 Coordinates      2.070    3.409    9.012   A
 
TOTAL tensor

              -0.1582     -0.2080      0.1101
              -0.2080      0.2143     -0.2388
               0.1101     -0.2388     -0.0561

C       51 Eigenvalue  V_xx      -0.1939      
C       51 Eigenvector V_xx      -0.1456      0.4432      0.8845
C       51 Eigenvalue  V_yy      -0.2513      
C       51 Eigenvector V_yy       0.9203      0.3889     -0.0434
C       51 Eigenvalue  V_zz       0.4451      
C       51 Eigenvector V_zz      -0.3632      0.8077     -0.4645
 
C       51 Cq:        3.4799 (MHz)
C       51 Eta:       0.1290
============
Atom: C       52
============
C       52 Coordinates      3.035    4.199    9.632   A
 
TOTAL tensor

              -0.1388     -0.1959      0.1133
              -0.1959      0.2094     -0.2397
               0.1133     -0.2397     -0.0706

C       52 Eigenvalue  V_xx      -0.2082      
C       52 Eigenvector V_xx       0.0320      0.5088      0.8603
C       52 Eigenvalue  V_yy      -0.2279      
C       52 Eigenvector V_yy       0.9299      0.3003     -0.2122
C       52 Eigenvalue  V_zz       0.4361      
C       52 Eigenvector V_zz      -0.3663      0.8068     -0.4636
 
C       52 Cq:        3.4089 (MHz)
C       52 Eta:       0.0452
============
Atom: C       53
============
C       53 Coordinates      4.277    4.396    9.023   A
 
TOTAL tensor

              -0.1416     -0.2006      0.1115
              -0.2006      0.2120     -0.2645
               0.1115     -0.2645     -0.0704

C       53 Eigenvalue  V_xx      -0.2221      
C       53 Eigenvector V_xx       0.6520     -0.1514     -0.7429
C       53 Eigenvalue  V_yy      -0.2362      
C       53 Eigenvector V_yy      -0.6689     -0.5763     -0.4695
C       53 Eigenvalue  V_zz       0.4583      
C       53 Eigenvector V_zz      -0.3571      0.8031     -0.4770
 
C       53 Cq:        3.5827 (MHz)
C       53 Eta:       0.0309
============
Atom: C       54
============
C       54 Coordinates      4.572    3.792    7.800   A
 
TOTAL tensor

              -0.1644     -0.1782      0.1484
              -0.1782      0.2324     -0.2570
               0.1484     -0.2570     -0.0680

C       54 Eigenvalue  V_xx      -0.1908      
C       54 Eigenvector V_xx       0.5132      0.5929      0.6205
C       54 Eigenvalue  V_yy      -0.2724      
C       54 Eigenvector V_yy       0.7867     -0.0360     -0.6162
C       54 Eigenvalue  V_zz       0.4632      
C       54 Eigenvector V_zz       0.3430     -0.8045      0.4849
 
C       54 Cq:        3.6212 (MHz)
C       54 Eta:       0.1762
============
Atom: C       55
============
C       55 Coordinates     -0.010   -1.276    3.293   A
 
TOTAL tensor

              -0.1537     -0.2704     -0.2146
              -0.2704      0.0425     -0.1477
              -0.2146     -0.1477      0.1112

C       55 Eigenvalue  V_xx       0.2285      
C       55 Eigenvector V_xx      -0.0060     -0.6164      0.7874
C       55 Eigenvalue  V_yy       0.2332      
C       55 Eigenvector V_yy      -0.6657      0.5901      0.4568
C       55 Eigenvalue  V_zz      -0.4617      
C       55 Eigenvector V_zz      -0.7462     -0.5214     -0.4139
 
C       55 Cq:       -3.6091 (MHz)
C       55 Eta:       0.0102
============
Atom: C       56
============
C       56 Coordinates      2.526   -1.112    2.184   A
 
TOTAL tensor

               0.1928      0.0827      0.1324
               0.0827      0.0567     -0.2860
               0.1324     -0.2860     -0.2495

C       56 Eigenvalue  V_xx       0.2261      
C       56 Eigenvector V_xx      -0.5479      0.6407     -0.5379
C       56 Eigenvalue  V_yy       0.2322      
C       56 Eigenvector V_yy       0.8034      0.5822     -0.1248
C       56 Eigenvalue  V_zz      -0.4582      
C       56 Eigenvector V_zz      -0.2332      0.5005      0.8337
 
C       56 Cq:       -3.5821 (MHz)
C       56 Eta:       0.0133
============
Atom: C       57
============
C       57 Coordinates      2.108   14.416    3.731   A
 
TOTAL tensor

              -0.2910      0.1870      0.0527
               0.1870      0.1490      0.0621
               0.0527      0.0621      0.1421

C       57 Eigenvalue  V_xx       0.0958      
C       57 Eigenvector V_xx      -0.1343     -0.5161      0.8459
C       57 Eigenvalue  V_yy       0.2655      
C       57 Eigenvector V_yy       0.3147      0.7873      0.5303
C       57 Eigenvalue  V_zz      -0.3614      
C       57 Eigenvector V_zz      -0.9396      0.3374      0.0567
 
C       57 Cq:       -2.8248 (MHz)
C       57 Eta:       0.4697
============
Atom: C       58
============
C       58 Coordinates      0.876   14.469    4.406   A
 
TOTAL tensor

              -0.0913      0.1496      0.0327
               0.1496      0.1458      0.2324
               0.0327      0.2324     -0.0545

C       58 Eigenvalue  V_xx      -0.1102      
C       58 Eigenvector V_xx       0.8328      0.0155     -0.5534
C       58 Eigenvalue  V_yy      -0.2358      
C       58 Eigenvector V_yy      -0.4558      0.5864     -0.6696
C       58 Eigenvalue  V_zz       0.3460      
C       58 Eigenvector V_zz      -0.3142     -0.8098     -0.4954
 
C       58 Cq:        2.7047 (MHz)
C       58 Eta:       0.3631
============
Atom: C       59
============
C       59 Coordinates      0.721   13.780    5.609   A
 
TOTAL tensor

              -0.1582      0.1590      0.0926
               0.1590      0.2099      0.2557
               0.0926      0.2557     -0.0518

C       59 Eigenvalue  V_xx      -0.2067      
C       59 Eigenvector V_xx      -0.3516     -0.3886      0.8517
C       59 Eigenvalue  V_yy      -0.2178      
C       59 Eigenvector V_yy       0.8864     -0.4309      0.1693
C       59 Eigenvalue  V_zz       0.4244      
C       59 Eigenvector V_zz       0.3012      0.8145      0.4959
 
C       59 Cq:        3.3179 (MHz)
C       59 Eta:       0.0262
============
Atom: C       60
============
C       60 Coordinates      1.770   13.047    6.166   A
 
TOTAL tensor

              -0.1475      0.1475      0.0810
               0.1475      0.1983      0.2296
               0.0810      0.2296     -0.0508

C       60 Eigenvalue  V_xx      -0.1854      
C       60 Eigenvector V_xx      -0.3312     -0.3874      0.8603
C       60 Eigenvalue  V_yy      -0.2024      
C       60 Eigenvector V_yy       0.8947     -0.4186      0.1559
C       60 Eigenvalue  V_zz       0.3878      
C       60 Eigenvector V_zz       0.2998      0.8214      0.4853
 
C       60 Cq:        3.0315 (MHz)
C       60 Eta:       0.0437
============
Atom: C       61
============
C       61 Coordinates      2.997   12.998    5.500   A
 
TOTAL tensor

              -0.1506      0.1374      0.0993
               0.1374      0.2107      0.2347
               0.0993      0.2347     -0.0601

C       61 Eigenvalue  V_xx      -0.1823      
C       61 Eigenvector V_xx       0.6026     -0.5539      0.5746
C       61 Eigenvalue  V_yy      -0.2159      
C       61 Eigenvector V_yy      -0.7420     -0.1236      0.6590
C       61 Eigenvalue  V_zz       0.3982      
C       61 Eigenvector V_zz       0.2940      0.8234      0.4854
 
C       61 Cq:        3.1125 (MHz)
C       61 Eta:       0.0844
============
Atom: C       62
============
C       62 Coordinates      3.163   13.663    4.292   A
 
TOTAL tensor

              -0.0855      0.0991      0.0998
               0.0991      0.1642      0.2175
               0.0998      0.2175     -0.0787

C       62 Eigenvalue  V_xx      -0.1165      
C       62 Eigenvector V_xx       0.8873     -0.4341      0.1559
C       62 Eigenvalue  V_yy      -0.2195      
C       62 Eigenvector V_yy      -0.3429     -0.3947      0.8524
C       62 Eigenvalue  V_zz       0.3360      
C       62 Eigenvector V_zz       0.3086      0.8098      0.4991
 
C       62 Cq:        2.6268 (MHz)
C       62 Eta:       0.3065
============
Atom: C       63
============
C       63 Coordinates      1.669   15.989    1.803   A
 
TOTAL tensor

              -0.1119      0.0788      0.1240
               0.0788      0.1122      0.1354
               0.1240      0.1354     -0.0002

C       63 Eigenvalue  V_xx      -0.0611      
C       63 Eigenvector V_xx       0.4346     -0.6690      0.6030
C       63 Eigenvalue  V_yy      -0.1924      
C       63 Eigenvector V_yy      -0.8285     -0.0343      0.5590
C       63 Eigenvalue  V_zz       0.2534      
C       63 Eigenvector V_zz       0.3532      0.7425      0.5691
 
C       63 Cq:        1.9812 (MHz)
C       63 Eta:       0.5181
============
Atom: C       64
============
C       64 Coordinates     -0.188   17.269    1.422   A
 
TOTAL tensor

              -0.1568      0.1247      0.2307
               0.1247      0.1633      0.2726
               0.2307      0.2726     -0.0065

C       64 Eigenvalue  V_xx      -0.1232      
C       64 Eigenvector V_xx       0.5761     -0.6809      0.4521
C       64 Eigenvalue  V_yy      -0.3351      
C       64 Eigenvector V_yy      -0.7294     -0.1787      0.6603
C       64 Eigenvalue  V_zz       0.4583      
C       64 Eigenvector V_zz       0.3688      0.7102      0.5996
 
C       64 Cq:        3.5823 (MHz)
C       64 Eta:       0.4625
============
Atom: C       65
============
C       65 Coordinates     -1.580   17.649    1.812   A
 
TOTAL tensor

               0.0630     -0.0254     -0.0419
              -0.0254     -0.0538      0.0326
              -0.0419      0.0326     -0.0092

C       65 Eigenvalue  V_xx      -0.0206      
C       65 Eigenvector V_xx      -0.5042     -0.3774     -0.7768
C       65 Eigenvalue  V_yy      -0.0711      
C       65 Eigenvector V_yy      -0.0278     -0.8919      0.4514
C       65 Eigenvalue  V_zz       0.0917      
C       65 Eigenvector V_zz      -0.8631      0.2492      0.4392
 
C       65 Cq:        0.7169 (MHz)
C       65 Eta:       0.5511
============
Atom: C       66
============
C       66 Coordinates      0.451   17.854    0.335   A
 
TOTAL tensor

              -0.0770      0.1129      0.1079
               0.1129      0.0658      0.1861
               0.1079      0.1861      0.0112

C       66 Eigenvalue  V_xx      -0.1383      
C       66 Eigenvector V_xx       0.7750     -0.6025      0.1906
C       66 Eigenvalue  V_yy      -0.1542      
C       66 Eigenvector V_yy      -0.4980     -0.3966      0.7712
C       66 Eigenvalue  V_zz       0.2925      
C       66 Eigenvector V_zz       0.3890      0.6926      0.6074
 
C       66 Cq:        2.2867 (MHz)
C       66 Eta:       0.0546
============
Atom: C       67
============
C       67 Coordinates      1.746   17.422    0.022   A
 
TOTAL tensor

              -0.1862      0.1750      0.2112
               0.1750      0.1620      0.2534
               0.2112      0.2534      0.0241

C       67 Eigenvalue  V_xx      -0.1484      
C       67 Eigenvector V_xx       0.3198     -0.7008      0.6377
C       67 Eigenvalue  V_yy      -0.3178      
C       67 Eigenvector V_yy      -0.8671      0.0548      0.4951
C       67 Eigenvalue  V_zz       0.4662      
C       67 Eigenvector V_zz       0.3818      0.7113      0.5901
 
C       67 Cq:        3.6443 (MHz)
C       67 Eta:       0.3633
============
Atom: C       68
============
C       68 Coordinates      2.486   17.982   -1.149   A
 
TOTAL tensor

              -0.0149      0.0434     -0.0479
               0.0434     -0.0307     -0.0091
              -0.0479     -0.0091      0.0455

C       68 Eigenvalue  V_xx      -0.0077      
C       68 Eigenvector V_xx       0.4786      0.6853      0.5489
C       68 Eigenvalue  V_yy      -0.0725      
C       68 Eigenvector V_yy      -0.7004      0.6750     -0.2320
C       68 Eigenvalue  V_zz       0.0802      
C       68 Eigenvector V_zz      -0.5295     -0.2735      0.8030
 
C       68 Cq:        0.6270 (MHz)
C       68 Eta:       0.8089
============
Atom: C       69
============
C       69 Coordinates      3.367    8.385    9.988   A
 
TOTAL tensor

              -0.2910      0.1870      0.0527
               0.1870      0.1490      0.0621
               0.0527      0.0621      0.1421

C       69 Eigenvalue  V_xx       0.0958      
C       69 Eigenvector V_xx      -0.1343     -0.5161      0.8459
C       69 Eigenvalue  V_yy       0.2655      
C       69 Eigenvector V_yy       0.3147      0.7873      0.5303
C       69 Eigenvalue  V_zz      -0.3614      
C       69 Eigenvector V_zz      -0.9396      0.3374      0.0567
 
C       69 Cq:       -2.8248 (MHz)
C       69 Eta:       0.4697
============
Atom: C       70
============
C       70 Coordinates      4.599    8.332    9.313   A
 
TOTAL tensor

              -0.0913      0.1496      0.0327
               0.1496      0.1458      0.2324
               0.0327      0.2324     -0.0545

C       70 Eigenvalue  V_xx      -0.1102      
C       70 Eigenvector V_xx       0.8328      0.0155     -0.5534
C       70 Eigenvalue  V_yy      -0.2358      
C       70 Eigenvector V_yy      -0.4558      0.5864     -0.6696
C       70 Eigenvalue  V_zz       0.3460      
C       70 Eigenvector V_zz      -0.3142     -0.8098     -0.4954
 
C       70 Cq:        2.7047 (MHz)
C       70 Eta:       0.3631
============
Atom: C       71
============
C       71 Coordinates      4.754    9.021    8.111   A
 
TOTAL tensor

              -0.1582      0.1590      0.0926
               0.1590      0.2099      0.2557
               0.0926      0.2557     -0.0518

C       71 Eigenvalue  V_xx      -0.2067      
C       71 Eigenvector V_xx      -0.3516     -0.3886      0.8517
C       71 Eigenvalue  V_yy      -0.2178      
C       71 Eigenvector V_yy       0.8864     -0.4309      0.1693
[truncated: 45,457 more chars]
